# Supplementary material for: Transcriptional landscape and essential genes of Neisseria gonorrhoeae
Source: Nucleic Acids Res. 2014 Aug 20;42(16):10579–95. doi: 10.1093/nar/gku762 (PMC4176332; doi:10.1093/nar/gku762)
Supplement: SUPPLEMENTARY DATA [file supp_gku762_nar-01255-z-2014-File007.zip]

Archive with 11 entries (11 files):
- NAR-01255-Z-2014.R1 Suppl files/Figure_S1.tif
- NAR-01255-Z-2014.R1 Suppl files/Figure_S2.tif
- NAR-01255-Z-2014.R1 Suppl files/Figure_S3.tif
- NAR-01255-Z-2014.R1 Suppl files/Figure_S4.tif
- NAR-01255-Z-2014.R1 Suppl files/Figure_S5.tif
- NAR-01255-Z-2014.R1 Suppl files/Figure_S6.tif
- NAR-01255-Z-2014.R1 Suppl files/Supplemental_material_Remmele_et_al.docx
- NAR-01255-Z-2014.R1 Suppl files/TableS1.xlsx
- NAR-01255-Z-2014.R1 Suppl files/TableS2.xlsx
- NAR-01255-Z-2014.R1 Suppl files/TableS3.xlsx
- NAR-01255-Z-2014.R1 Suppl files/TableS4.xlsx
