# Supplementary material for: Transcriptional landscape and essential genes of Neisseria gonorrhoeae
Source: Nucleic Acids Res. 2014 Aug 20;42(16):10579–95. doi: 10.1093/nar/gku762 (PMC4176332; doi:10.1093/nar/gku762)
Supplement: SUPPLEMENTARY DATA [file supp_gku762_nar-01255-z-2014-File007.zip › NAR-01255-Z-2014.R1 Suppl files/TableS1.xlsx]

## Sheet: plus_minus
supercontig	transcriptID	CP003909.1_ID	CDS_start	CDS_end	CDS_length	CDS_strand	TSStype	Manual_strand	TSS	TES	TranscriptName.New	Unique Identifier	CDS annotation by Broad Institute	analysis_start	analysis_end	analysis_length	Operon_start	Operon_end	Operon_length	auto_strand	CDSInOperon	Illumina A -tex sense_RPKM	Illumina A -tex antisense_RPKM	IsExpressed	TIS_AB_all	p_vals_AB_all_TIS_adj	IsEssential	Antisense_overlap	IsAntisense	blastX_FA1090_eValue	blastX_FA1090_queryCov	blastX_FA1090_subjectCov	blastX_FA1090_Identity	blastX_FA1090_subjectName	blastX_NCCP11945_eValue	blastX_NCCP11945_queryCov	blastX_NCCP11945_subjectCov	blastX_NCCP11945_Identity	blastX_NCCP11945_subjectName
Supercontig_4.1	NGFG_00137	NGFG_00137	101	1657	1557	+	1	+	1		TRANS_1	TRANS_1-NGFG_00137-1	chromosomal_replication_initiator_protein_dnaA	1	1657	1657	1	2911	2911	+	2	82.3157	21.4155	HighExpression	36	0.00061	Significant	0	Intergenic	0	0.937839	1	1	gi|59800474|ref|YP_207186.1| chromosomal replication initiation protein	0	0.908871	1	1	gi|194097590|ref|YP_002000626.1| chromosomal replication initiation protein
Supercontig_4.1	NGFG_00138	NGFG_00138	1737	2840	1104	+	1	+		2911	TRANS_1	TRANS_1-NGFG_00138-1	DNA_polymerase_III._beta_subunit	1658	2840	1183	1	2911	2911	+	2	71.4752	8.9051	HighExpression	27	0.00061	Significant	0	Intergenic	0	0.930685	1	0.9946	gi|59800475|ref|YP_207187.1| DNA polymerase III subunit beta	1e-140	0.504649	0.961353	0.995	gi|194097591|ref|YP_002000627.1| DNA polymerase III subunit beta
Supercontig_4.1	NGFG_00139	NGFG_00139	2989	5046	2058	-	0	-				X-NGFG_00139-1	polyphosphate_kinase	2989	5046	2058	2989	5046	2058	-	1	8.0825	7.13954	LowExpression	46	0.00061	Significant	0	Intergenic	0	0.998542	1	0.9971	gi|59800476|ref|YP_207188.1| polyphosphate kinase	0	0.998542	0.931973	1	gi|194097593|ref|YP_002000629.1| polyphosphate kinase
Supercontig_4.1	NGFG_00140	NGFG_00140	5215	5658	444	-	1	-		5178	TRANS_3	TRANS_3-NGFG_00140-1	hypothetical_protein	5215	5664	450	5178	6265	1088	-	2	114.588	85.0172	HighExpression	24	1	NotSignificant	0	Intergenic	1e-109	0.98	1	1	gi|59800477|ref|YP_207189.1| hypothetical protein NGO0004	1e-109	0.98	1	1	gi|194097594|ref|YP_002000630.1| Periplasmic protein
Supercontig_4.1	NGFG_00141	NGFG_00141	5665	6181	517	-	1	-	6265		TRANS_3	TRANS_3-NGFG_00141-1	lipoprotein_Mlp	5665	6265	601	5178	6265	1088	-	2	436.372	56.2763	HighExpression	24	0.311481	NotSignificant	0	Intergenic						4e-77	0.544093	1	1	gi|194097595|ref|YP_002000631.1| lipoprotein, partial
Supercontig_4.1	NGFG_00143	NGFG_00143	6442	9078	2637	+	1	+	6407	9150	TRANS_5	TRANS_5-NGFG_00143-1	leucyl-tRNA_synthetase	6407	9078	2672	6407	9150	2744	+	1	58.6208	4.87642	HighExpression	72	0.00061	Significant	0	Intergenic	0	0.985778	1	0.9989	gi|59800478|ref|YP_207190.1| leucyl-tRNA synthetase	0	0.983533	1	1	gi|194097598|ref|YP_002000634.1| leucyl-tRNA synthetase
Supercontig_4.1	NGFG_00144	NGFG_00144	9307	10099	793	+	0	+				X-NGFG_00144-1	type_II_restriction_enzyme	9307	10099	793	9307	10099	793	+	1	52.4394	21.675	HighExpression	16	0.00061	Significant	0	Intergenic	6e-12	0.102144	0.0873786	1	gi|59800479|ref|YP_207191.1| type II restriction endonuclease	6e-12	0.102144	0.102662	1	gi|194097599|ref|YP_002000635.1| dam-replacing protein
Supercontig_4.1	NGFG_00146	NGFG_00146	10229	11028	800	+	1	+	10038		TRANS_7	TRANS_7-NGFG_00146-1	DNA_methylase	10038	11028	991	10038	11028	991	+	1	82.5255	16.7849	HighExpression	19	0.00061	Significant	60	Antisense	6e-169	0.68113	1	0.9911	gi|59800480|ref|YP_207192.1| modification methylase	4e-79	0.336024	1	1	gi|194097602|ref|YP_002000638.1| putative modification methylase, partial
Supercontig_4.1							1	-	11744	10969	NgncR_001	NgncR_001-Y-1		10969	11744	776	10969	11744	776	-	0	77.5243	116.465	HighExpression	13	0.00061	Significant	434	Antisense
Supercontig_4.1	NGFG_00147	NGFG_00147	11033	11488	456	+	3	+	11162		TRANS_9	TRANS_9-NGFG_00147-1	hypothetical_protein	11162	11488	327	11033	11649	617	+	1	186.516	100.04	HighExpression	7	0.0256547	Significant	327	Antisense	3e-77	0.990826	0.715232	1	gi|59800481|ref|YP_207193.1| hypothetical protein NGO0009	4e-77	0.990826	0.857143	1	gi|194097604|ref|YP_002000640.1| hypothetical protein NGK_0015
Supercontig_4.1	NGFG_00147	NGFG_00147	11033	11488	456	+	3	+	11326	11649	TRANS_9	TRANS_9-NGFG_00147-2	hypothetical_protein	11326	11488	163	11033	11649	617	+	1	297.639	144.568	HighExpression	4	0.207573	NotSignificant	163	Antisense	2e-34	0.97546	0.350993	1	gi|59800481|ref|YP_207193.1| hypothetical protein NGO0009	1e-34	0.97546	0.420635	1	gi|194097604|ref|YP_002000640.1| hypothetical protein NGK_0015
Supercontig_4.1							1	+	11698	12049	NgncR_002	NgncR_002-Y-1		11698	12049	352	11698	12049	352	+	0	119.713	214.223	HighExpression	16	0.714151	NotSignificant	47	Antisense
Supercontig_4.1	NGFG_00149	NGFG_00149	12362	12673	312	-	1	-		12125	TRANS_12	TRANS_12-NGFG_00149-1	transcriptional_regulator	12362	12673	312	12125	13059	935	-	2	537.577	60.4219	HighExpression	19	1	NotSignificant	0	Intergenic	5e-71	0.990385	1	0.9903	gi|59800483|ref|YP_207195.1| hypothetical protein NGO0011	5e-71	0.990385	1	0.9903	gi|194097606|ref|YP_002000642.1| Helix-turn-helix family protein
Supercontig_4.1	NGFG_00150	NGFG_00150	12670	13037	368	-	1	-	13059		TRANS_12	TRANS_12-NGFG_00150-1	hypothetical_protein	12670	13059	390	12125	13059	935	-	2	405.893	73.928	HighExpression	9	0.0212909	Significant	0	Intergenic						2e-41	0.615385	1	0.9875	gi|194097607|ref|YP_002000643.1| hypothetical protein NGK_0018
Supercontig_4.1	NGFG_06000	NGFG_06000	13927	14012	86	-	1	-	14011	13927	TRANS_15	TRANS_15-NGFG_06000-1	tRNA-Leu	13927	14025	99	13927	15205	1279	-	3	2332.65	28.003	HighExpression	4	0.769126	NotSignificant	0	Intergenic
Supercontig_4.1	NGFG_00152	NGFG_00152	14026	14376	351	-	1	-			TRANS_15	TRANS_15-NGFG_00152-1	preprotein_translocase._SecG_subunit	14026	14382	357	13927	15205	1279	-	3	1167.94	18.6373	HighExpression	12	0.209552	NotSignificant	0	Intergenic	2e-36	0.97479	1	1	gi|59800485|ref|YP_207197.1| preprotein translocase subunit SecG	2e-36	0.97479	1	1	gi|194097611|ref|YP_002000647.1| preprotein translocase subunit SecG
Supercontig_4.1	NGFG_00153	NGFG_00153	14383	15156	774	-	3	-	14520		TRANS_15	TRANS_15-NGFG_00153-1	triosephosphate_isomerase	14383	14520	138	13927	15205	1279	-	3	1058.7	38.1693	HighExpression	3	0.184513	NotSignificant	0	Intergenic	1e-24	0.978261	0.175097	1	gi|59800486|ref|YP_207198.1| triosephosphate isomerase	1e-24	0.978261	0.179283	1	gi|194097612|ref|YP_002000648.1| triosephosphate isomerase
Supercontig_4.1	NGFG_00153	NGFG_00153	14383	15156	774	-	1	-	15205		TRANS_15	TRANS_15-NGFG_00153-2	triosephosphate_isomerase	14383	15205	823	13927	15205	1279	-	3	478.668	10.1056	HighExpression	18	0.00061	Significant	0	Intergenic	0	0.936817	1	1	gi|59800486|ref|YP_207198.1| triosephosphate isomerase	0	0.914945	1	1	gi|194097612|ref|YP_002000648.1| triosephosphate isomerase
Supercontig_4.1	NGFG_00154	NGFG_00154	15339	15842	504	+	1	+	15308		TRANS_16	TRANS_16-NGFG_00154-1	GAF_protein	15308	15842	535	15308	15842	535	+	1	171.52	1.03637	HighExpression	24	0.606201	NotSignificant	0	Intergenic	6e-128	0.981308	1	0.9943	gi|59800487|ref|YP_207199.1| hypothetical protein NGO0018	1e-123	0.958879	1	0.9883	gi|194097614|ref|YP_002000650.1| hypothetical protein NGK_0025
Supercontig_4.1	NGFG_00155	NGFG_00155	15945	16601	657	+	1	+	15912	16656	TRANS_17	TRANS_17-NGFG_00155-1	protein-L-isoaspartate_O-methyltransferase	15912	16601	690	15912	16656	745	+	1	313.792	5.22317	HighExpression	31	0.560923	NotSignificant	0	Intergenic	6e-158	0.947826	1	1	gi|59800488|ref|YP_207200.1| protein-L-isoaspartate O-methyltransferase	1e-157	0.947826	1	0.9954	gi|194097615|ref|YP_002000651.1| protein-L-isoaspartate O-methyltransferase
Supercontig_4.1	NGFG_00156	NGFG_00156	16724	17005	282	+	0	+				X-NGFG_00156-1	thiosulfate_sulfurtransferase	16724	17005	282	16724	17005	282	+	1	8.84776	5.89851	LowExpression	19	1	NotSignificant	0	Intergenic	2e-66	0.989362	0.869159	1	gi|59800489|ref|YP_207201.1| hypothetical protein NGO0020	3e-66	0.989362	0.756098	1	gi|194097616|ref|YP_002000652.1| hypothetical protein NGK_0027
Supercontig_4.1	NGFG_00157	NGFG_00157	17268	19445	2178	-	0	-				X-NGFG_00157-1	TonB-dependent_siderophore_receptor	17268	19445	2178	17268	19445	2178	-	1	0.891005	7.38261	LowExpression	149	1	NotSignificant	0	Intergenic	0	0.998623	1	0.9972	gi|59800490|ref|YP_207202.1| TonB-dependent receptor protein	0	0.792011	1	0.9948	gi|194097618|ref|YP_002000653.1| TonB-dependent receptor
Supercontig_4.1	NGFG_00158	NGFG_00158	19708	20031	324	-	0	-				X-NGFG_00158-1	hypothetical_protein	19708	20031	324	19708	20031	324	-	1	4.27824	4.27824	LowExpression	27	1	NotSignificant	0	Intergenic	2e-77	0.990741	1	0.9907	gi|59800491|ref|YP_207203.1| hypothetical protein NGO0022	1e-78	0.990741	1	1	gi|194097619|ref|YP_002000655.1| hypothetical protein NGK_0030
Supercontig_4.1	NGFG_00159	NGFG_00159	20064	21035	972	-	0	-				X-NGFG_00159-1	iron_chelate_ABC_transporter._periplasmic_iron_chelate-binding_protein	20064	21035	972	20064	21035	972	-	1	1.7113	1.7113	LowExpression	42	0.355023	NotSignificant	0	Intergenic	0	0.996914	1	0.9969	gi|59800492|ref|YP_207204.1| ABC transporter substrate-binding protein	0	0.996914	1	0.9969	gi|194097621|ref|YP_002000656.1| Ferric enterobactin transporter binding protein
Supercontig_4.1	NGFG_00160	NGFG_00160	21271	22227	957	+	0	+				X-NGFG_00160-1	AraC_family_transcriptional_regulator	21271	22227	957	21271	22227	957	+	1	0.579373	0.579373	LowExpression	36	0.104797	NotSignificant	0	Intergenic	0	0.996865	1	1	gi|59800494|ref|YP_207206.1| AraC family transcriptional regulator	0	0.996865	1	1	gi|194097622|ref|YP_002000658.1| putative AraC-family transcriptional regulator
Supercontig_4.1	NGFG_00161	NGFG_00161	22340	24355	2016	-	0	-				X-NGFG_00161-1	prolyl_oligopeptidase	22340	24355	2016	22340	24355	2016	-	1	3.7129	4.6755	LowExpression	116	1	NotSignificant	0	Intergenic	0	0.998512	1	1	gi|59800495|ref|YP_207207.1| prolyl endopeptidase	0	0.998512	1	1	gi|194097623|ref|YP_002000659.1| putative prolyl endopeptidase
Supercontig_4.1	NGFG_00162	NGFG_00162	24451	25761	1311	-	0	-				X-NGFG_00162-1	amino-acid_acetyltransferase	24451	25761	1311	24451	25761	1311	-	1	18.1859	2.11464	LowExpression	105	1	NotSignificant	0	Intergenic	0	0.997712	1	0.9977	gi|59800496|ref|YP_207208.1| N-acetylglutamate synthase	0	0.997712	1	0.9931	gi|194097624|ref|YP_002000660.1| N-acetylglutamate synthase
Supercontig_4.1	NGFG_00163	NGFG_00163	25758	26186	429	-	0	-				X-NGFG_00163-1	hypothetical_protein	25758	26186	429	25758	26186	429	-	1	82.7166	9.69335	HighExpression	29	1	NotSignificant	0	Intergenic	4e-84	0.993007	1	0.993	gi|59800497|ref|YP_207209.1| hypothetical protein NGO0028	4e-84	0.993007	1	0.993	gi|194097625|ref|YP_002000661.1| hypothetical protein NGK_0036
Supercontig_4.1	NGFG_00164	NGFG_00164	26260	26901	642	-	1	-	26929		TRANS_26	TRANS_26-NGFG_00164-1	orotate_phosphoribosyltransferase	26260	26929	670	26260	26929	670	-	1	121.236	17.7924	HighExpression	22	0.0631479	NotSignificant	0	Intergenic	2e-141	0.953731	1	0.9906	gi|59800498|ref|YP_207210.1| orotate phosphoribosyltransferase	7e-142	0.953731	1	0.9953	gi|194097626|ref|YP_002000662.1| orotate phosphoribosyltransferase
Supercontig_4.1	NGFG_00165	NGFG_00165	26963	27700	738	-	0	-				X-NGFG_00165-1	uracil-DNA_glycosylase._family_4	26963	27700	738	26963	27700	738	-	1	27.7981	10.8939	LowExpression	31	0.361618	NotSignificant	0	Intergenic	8e-179	0.995935	1	0.9918	gi|59800499|ref|YP_207211.1| hypothetical protein NGO0030	2e-180	0.995935	1	1	gi|194097627|ref|YP_002000663.1| hypothetical protein NGK_0038
Supercontig_4.1	NGFG_00166	NGFG_00166	27694	28134	441	-	0	-				X-NGFG_00166-1	ribosomal-protein-alanine_acetyltransferase	27694	28134	441	27694	28134	441	-	1	40.2329	13.2014	LowExpression	21	0.773999	NotSignificant	0	Intergenic	2e-106	0.993197	1	0.9932	gi|59800500|ref|YP_207212.1| acetyltransferase	2e-107	0.993197	1	1	gi|194097628|ref|YP_002000664.1| putative acetyltransferase
Supercontig_4.1	NGFG_00167	NGFG_00167	28131	28808	678	-	1	-	28828		TRANS_27	TRANS_27-NGFG_00167-1	glycoprotease	28131	28828	698	28131	28828	698	-	1	92.5423	8.7379	HighExpression	27	0.222119	NotSignificant	0	Intergenic	1e-152	0.967049	1	1	gi|59800501|ref|YP_207213.1| hypothetical protein NGO0032	1e-152	0.967049	1	1	gi|194097629|ref|YP_002000665.1| hypothetical protein NGK_0040
Supercontig_4.1	NGFG_00168	NGFG_00168	28947	29787	841	-	1	-	29808	28891	TRANS_28	TRANS_28-NGFG_00168-1	lipoprotein	28947	29808	862	28891	29808	918	-	1	145.69	14.7942	HighExpression	38	0.459599	NotSignificant	0	Intergenic	5e-10	0.0835267	0.0842105	1	gi|59800502|ref|YP_207214.1| hypothetical protein NGO0033	6e-180	0.87007	0.929368	0.996	gi|194097630|ref|YP_002000666.1| hypothetical protein NGK_0041
Supercontig_4.1	NGFG_00169	NGFG_00169	29944	31008	1065	-	1	-	31036	29890	TRANS_29	TRANS_29-NGFG_00169-1	fructose-bisphosphate_aldolase	29944	31036	1093	29890	31036	1147	-	1	336.328	31.4515	HighExpression	30	0.00061	Significant	0	Intergenic	0	0.971638	1	1	gi|59800503|ref|YP_207215.1| fructose-1,6-bisphosphate aldolase	0	0.99634	0.957784	1	gi|194097631|ref|YP_002000667.1| fructose-1,6-bisphosphate aldolase
Supercontig_4.1	NGFG_00170	NGFG_00170	31202	32119	918	+	1	+	31057		TRANS_30	TRANS_30-NGFG_00170-1	tyrosine_recombinase_xerC	31057	32119	1063	31057	32119	1063	+	1	16.952	1.304	LowExpression	36	0.0190176	Significant	0	Intergenic	0	0.860771	1	1	gi|59800504|ref|YP_207216.1| site-specific recombinase	0	0.860771	1	1	gi|194097632|ref|YP_002000668.1| putative site-specific recombinase
Supercontig_4.1	NGFG_00170	NGFG_00170	31202	32119	918	+	3	+	31712		TRANS_30	TRANS_30-NGFG_00170-2	tyrosine_recombinase_xerC	31712	32119	408	31057	32119	1063	+	1	12.9102	0.679485	LowExpression	14	0.198317	NotSignificant	0	Intergenic	1e-95	0.992647	0.442623	1	gi|59800504|ref|YP_207216.1| site-specific recombinase	2e-95	0.992647	0.442623	1	gi|194097632|ref|YP_002000668.1| putative site-specific recombinase
Supercontig_4.1	NGFG_00171	NGFG_00171	32204	34117	1914	+	1	+	32170		TRANS_31	TRANS_31-NGFG_00171-1	1-deoxy-D-xylulose-5-phosphate_synthase	32170	34117	1948	32170	34117	1948	+	1	56.7837	19.3549	HighExpression	51	0.00061	Significant	0	Intergenic	0	0.981006	1	0.9969	gi|59800505|ref|YP_207217.1| 1-deoxy-D-xylulose-5-phosphate synthase	0	0.981006	1	0.9984	gi|194097633|ref|YP_002000669.1| 1-deoxy-D-xylulose-5-phosphate synthase
Supercontig_4.1	NGFG_00172	NGFG_00172	34364	35692	1329	-	0	-				X-NGFG_00172-1	(Dimethylallyl)adenosine_tRNA_methylthiotransferase_miaB	34364	35692	1329	34364	35692	1329	-	1	82.3971	68.0037	HighExpression	58	0.306326	NotSignificant	0	Intergenic	0	0.997743	1	0.9955	gi|59800506|ref|YP_207218.1| (dimethylallyl)adenosine tRNA methylthiotransferase	0	0.997743	1	0.9977	gi|194097636|ref|YP_002000671.1| (dimethylallyl)adenosine tRNA methylthiotransferase
Supercontig_4.1	NGFG_04301	NGFG_02254	35895	36062	168	+	1	+	35877		TRANS_33	TRANS_33-NGFG_04301-1	hypothetical_protein	35877	36062	186	35877	36412	536	+	2	214.63	34.2811	HighExpression	41	1	NotSignificant	0	Intergenic	1e-13	0.596774	0.673077	0.7838	gi|59802096|ref|YP_208808.1| hypothetical protein NGO1777	7e-33	0.822581	0.962264	1	gi|194097637|ref|YP_002000673.1| hypothetical protein NGK_0048
Supercontig_4.1	NGFG_04300	NGFG_02255	36017	36412	396	+	1	+		36294	TRANS_33	TRANS_33-NGFG_04300-1	hypothetical_protein	36017	36412	396	35877	36412	536	+	2	49.0053	39.2042	HighExpression	39	1	NotSignificant	0	Intergenic	9e-85	0.878788	0.991453	1	gi|59800507|ref|YP_207219.1| hypothetical protein NGO0039	3e-05	0.128788	0.195402	1	gi|194098727|ref|YP_002001789.1| hypothetical protein NGK_1164
Supercontig_4.1	NGFG_00174	NGFG_00174	36476	37756	1281	+	1	+	36423		TRANS_34	TRANS_34-NGFG_00174-1	glutamate-1-semialdehyde_2.1-aminomutase	36423	37756	1334	36423	37756	1334	+	1	55.6954	22.0288	HighExpression	30	0.00061	Significant	0	Intergenic	0	0.958021	1	0.9977	gi|59800508|ref|YP_207220.1| glutamate-1-semialdehyde aminotransferase	0	0.958021	1	0.9953	gi|194097639|ref|YP_002000675.1| glutamate-1-semialdehyde aminotransferase
Supercontig_4.1	NGFG_04298	NGFG_02256	37890	38971	1082	-	3	-	38954	37663	TRANS_32	TRANS_32-NGFG_04298-1	transposase	37890	38954	1065	37663	38971	1309	-	1	36.4434	22.9073	LowExpression	151	1	NotSignificant	232	Antisense	1e-139	0.540845	0.974619	0.9948	gi|59800705|ref|YP_207417.1| hypothetical protein NGO0253	1e-139	0.540845	0.974619	0.9948	gi|194100195|ref|YP_002002176.1| hypothetical protein NGK_1551
Supercontig_4.1							1	+	37996	38227	NgncR_003	NgncR_003-Y-1		37996	38227	232	37996	38227	232	+	0	22.7042	35.8487	LowExpression	25	1	NotSignificant	232	Antisense
Supercontig_4.1	NGFG_00175	NGFG_00175	39054	39617	564	-	0	-				X-NGFG_00175-1	oligoribonuclease	39054	39617	564	39054	39617	564	-	1	72.2567	39.3234	HighExpression	7	0.00061	Significant	0	Intergenic	2e-141	0.994681	1	0.9947	gi|59800509|ref|YP_207221.1| oligoribonuclease	3e-141	0.994681	1	0.9947	gi|194097641|ref|YP_002000679.1| oligoribonuclease
Supercontig_4.1	NGFG_00176	NGFG_00176	39635	40522	888	-	0	-				X-NGFG_00176-1	ribosomal_protein_L11_methyltransferase	39635	40522	888	39635	40522	888	-	1	19.0439	32.4684	LowExpression	62	1	NotSignificant	0	Intergenic	0	0.996622	1	0.9898	gi|59800510|ref|YP_207222.1| 50S ribosomal protein L11 methyltransferase	0	0.996622	0.948553	0.9966	gi|194097642|ref|YP_002000680.1| 50S ribosomal protein L11 methyltransferase
Supercontig_4.1	NGFG_00177	NGFG_00177	40626	41987	1362	-	1	-		40571	TRANS_38	TRANS_38-NGFG_00177-1	biotin_carboxylase	40626	42098	1473	40571	42647	2077	-	2	100.503	43.476	HighExpression	48	0.00372654	Significant	0	Intergenic	0	0.922607	1	0.9956	gi|59800511|ref|YP_207223.1| acetyl-CoA carboxylase, biotin carboxylase	0	0.922607	1	0.9978	gi|194097643|ref|YP_002000681.1| acetyl-CoA carboxylase, biotin carboxylase
Supercontig_4.1	NGFG_00178	NGFG_00178	42099	42473	375	-	1	-	42647		TRANS_38	TRANS_38-NGFG_00178-1	acetyl-CoA_carboxylase._biotin_carboxyl_carrier_protein	42099	42647	549	40571	42647	2077	-	2	271.675	82.3105	HighExpression	12	0.00204143	Significant	0	Intergenic	5e-61	0.715847	0.973856	0.8591	gi|59800512|ref|YP_207224.1| acetyl-CoA carboxylase biotin carboxyl carrier protein subunit	6e-61	0.715847	0.973856	0.8591	gi|194097644|ref|YP_002000682.1| acetyl-CoA carboxylase biotin carboxyl carrier protein subunit
Supercontig_4.1	NGFG_00180	NGFG_00180	42861	43901	1041	+	1	+	42838	43959	TRANS_40	TRANS_40-NGFG_00180-1	S-adenosylmethionine.tRNA_ribosyltransferase-isomerase	42838	43901	1064	42838	43959	1122	+	1	55.4981	3.90832	HighExpression	54	0.906994	NotSignificant	0	Intergenic	0	0.975564	1	0.9971	gi|59800514|ref|YP_207226.1| S-adenosylmethionine--tRNA ribosyltransferase-isomerase	0	0.995301	0.991573	1	gi|194097646|ref|YP_002000684.1| S-adenosylmethionine--tRNA ribosyltransferase-isomerase
Supercontig_4.1	NGFG_00181	NGFG_00181	44102	47317	3216	-	1	-		44039	TRANS_41	TRANS_41-NGFG_00181-1	carbamoyl-phosphate_synthase_large_chain	44102	47323	3222	44039	51890	7852	-	6	31.9219	3.09754	LowExpression	101	0.00061	Significant	0	Intergenic	0	0.997207	1	0.9953	gi|59800515|ref|YP_207227.1| carbamoyl phosphate synthase large subunit	1e-66	0.391993	0.503713	0.3427	gi|194097648|ref|YP_002000686.1| carbamoyl phosphate synthase large subunit, partial
Supercontig_4.1	NGFG_00182	NGFG_00182	47324	47872	549	-	1	-		47475	TRANS_41	TRANS_41-NGFG_00182-1	hypothetical_protein	47324	47874	551	44039	51890	7852	-	6	182.136	42.2637	HighExpression	3	0.00061	Significant	0	Intergenic						3e-78	0.615245	1	0.9912	gi|194097650|ref|YP_002000688.1| hypothetical protein NGK_0063
Supercontig_4.1	NGFG_00183	NGFG_00183	47875	48438	564	-	1	-			TRANS_41	TRANS_41-NGFG_00183-1	hypothetical_protein	47875	49618	1744	44039	51890	7852	-	6	254.021	47.3707	HighExpression	89	0.925176	NotSignificant	557	Antisense	3e-07	0.288991	0.751037	0.2366	gi|59802047|ref|YP_208759.1| hypothetical protein NGO1726	5e-25	0.0825688	1	0.9792	gi|194097651|ref|YP_002000689.1| hypothetical protein NGK_0064
Supercontig_4.1							1	+	48253	48809	NgncR_004	NgncR_004-Y-1		48253	48809	557	48253	48809	557	+	0	130.9	410.619	HighExpression	19	0.116821	NotSignificant	557	Antisense	8e-11	0.210054	0.291045	0.6923	gi|59801799|ref|YP_208511.1| hypothetical protein NGO1458	2e-13	0.210054	0.590909	0.7436	gi|194097663|ref|YP_002000703.1| hypothetical protein NGK_0078
Supercontig_4.1	NGFG_00184	NGFG_00184	49619	50008	390	-	1	-			TRANS_41	TRANS_41-NGFG_00184-1	DNA_(Cytosine-5-)-methyltransferase	49619	50265	647	44039	51890	7852	-	6	74.1279	16.2824	HighExpression	39	1	NotSignificant	0	Intergenic	8e-94	0.598145	1	1	gi|59800517|ref|YP_207229.1| hypothetical protein NGO0050	1e-93	0.598145	1	1	gi|194097652|ref|YP_002000690.1| hypothetical protein NGK_0065
Supercontig_4.1	NGFG_00186	NGFG_00186	50266	50550	285	-	1	-			TRANS_41	TRANS_41-NGFG_00186-1	glyoxalase	50266	50603	338	44039	51890	7852	-	6	187.007	80.3803	HighExpression	10	0.119436	NotSignificant	0	Intergenic						3e-11	0.213018	0.436364	1	gi|194097653|ref|YP_002000691.1| 30S ribosomal protein S15
Supercontig_4.1	NGFG_00187	NGFG_00187	50604	51737	1134	-	1	-	51890		TRANS_41	TRANS_41-NGFG_00187-1	carbamoyl-phosphate_synthase_small_chain	50604	51890	1287	44039	51890	7852	-	6	186.543	18.7405	HighExpression	56	0.304167	NotSignificant	0	Intergenic	0	0.878788	1	0.9973	gi|59800518|ref|YP_207230.1| carbamoyl phosphate synthase small subunit	0	0.93007	1	1	gi|194097654|ref|YP_002000692.1| carbamoyl phosphate synthase small subunit
Supercontig_4.1	NGFG_00188	NGFG_00188	53354	56507	3154	-	1	-		53290	TRANS_46	TRANS_46-NGFG_00188-1	type_IV_pilus_assembly_protein_PilC	53354	56641	3288	53290	56842	3553	-	2	158.092	32.2929	HighExpression	196	1	NotSignificant	116	Antisense	4e-08	0.0218978	0.0229226	1	gi|59800520|ref|YP_207232.1| pilus-associated protein	1e-08	0.0228102	0.0236967	1	gi|194097660|ref|YP_002000699.1| PilC2
Supercontig_4.1							1	+	56262	56377	NgncR_005	NgncR_005-Y-1		56262	56377	116	56262	56377	116	+	0	540.12	351.317	HighExpression	5	0.793327	NotSignificant	116	Antisense
Supercontig_4.1	NGFG_04297	NGFG_02257	56642	56827	186	-	1	-	56842		TRANS_46	TRANS_46-NGFG_04297-1	hypothetical_protein	56642	56842	201	53290	56842	3553	-	2	273.092	37.2398	HighExpression	14	1	NotSignificant	0	Intergenic
Supercontig_4.1	NGFG_00189	NGFG_00189	57946	59025	1080	-	1	-	59065		TRANS_52	TRANS_52-NGFG_00189-1	chromosome_partitioning_ATPase	57946	59065	1120	57946	59065	1120	-	1	44.3073	5.44559	LowExpression	39	0.0251313	Significant	0	Intergenic	0	0.961607	1	0.9666	gi|59800521|ref|YP_207233.1| ATPase	0	0.961607	1	0.9749	gi|194097664|ref|YP_002000704.1| putative atpase
Supercontig_4.1	NGFG_06001	NGFG_06001	59244	59319	76	+	1	+	59238	59358	TRANS_53	TRANS_53-NGFG_06001-1	tRNA-Lys	59238	59319	82	59238	59358	121	+	1	300.896	13.5234	HighExpression	1	0.197661	NotSignificant	0	Intergenic
Supercontig_4.1	NGFG_00190	NGFG_00190	59399	59908	510	+	0					X-NGFG_00190-1	thioredoxin	59399	59908	510	59399	59908	510	+	1	16.3076	7.06664	LowExpression	34	1	NotSignificant	0	Intergenic	6e-94	0.994118	1	1	gi|59800522|ref|YP_207234.1| thioredoxin	7e-94	0.994118	1	1	gi|194097665|ref|YP_002000705.1| putative thioredoxin
Supercontig_4.1	NGFG_00192	NGFG_00192	60249	60689	441	+	1	+	60064	60776	TRANS_55	TRANS_55-NGFG_00192-1	homoprotocatechuate_degradation_operon_regulator._HpaR	60064	60689	626	60064	60776	713	+	1	3982.63	104.072	HighExpression	14	0.00159461	Significant	0	Intergenic	8e-67	0.599042	1	0.992	gi|59800523|ref|YP_207235.1| MarR family transcriptional regulator	2e-83	0.699681	1	0.9932	gi|194097667|ref|YP_002000707.1| putative marR-family transcriptional regulator
Supercontig_4.1	NGFG_00193	NGFG_00193	60804	61304	501	+	0	+				X-NGFG_00193-1	4-hydroxyphenylacetate_3-monooxygenase._reductase_component	60804	61304	501	60804	61304	501	+	1	132.251	63.0822	HighExpression	16	0.0820641	NotSignificant	0	Intergenic	1e-124	0.994012	1	1	gi|59800524|ref|YP_207236.1| flavoprotein oxidoreductase	1e-124	0.994012	1	1	gi|194097668|ref|YP_002000708.1| putative flavoprotein oxidoreductase
Supercontig_4.1	NGFG_00194	NGFG_00194	61320	62015	696	+	0	+				X-NGFG_00194-1	sugar-phosphate_transferase	61320	62015	696	61320	62015	696	+	1	51.3831	75.6806	HighExpression	42	1	NotSignificant	0	Intergenic	3e-170	0.99569	1	1	gi|59800525|ref|YP_207237.1| sugar-phosphate transferase	3e-170	0.99569	1	1	gi|194097669|ref|YP_002000709.1| putative sugar-phosphate transferase
Supercontig_4.1	NGFG_00195	NGFG_00195	62069	62479	411	-	1	-	62558	62008	TRANS_58	TRANS_58-NGFG_00195-1	membrane_protein	62069	62558	490	62008	62558	551	-	1	152.194	128.997	HighExpression	31	1	NotSignificant	0	Intergenic						6e-94	0.832653	1	1	gi|194097670|ref|YP_002000710.1| membrane protein
Supercontig_4.1	NGFG_00196	NGFG_00196	62654	64330	1677	+	1	+	62576	64380	TRANS_59	TRANS_59-NGFG_00196-1	formate-tetrahydrofolate_ligase	62576	64330	1755	62576	64380	1805	+	1	172.657	40.7552	HighExpression	74	0.136921	NotSignificant	0	Intergenic	0	0.953846	1	0.9982	gi|59800526|ref|YP_207238.1| formate--tetrahydrofolate ligase	0	0.953846	1	1	gi|194097671|ref|YP_002000711.1| formate--tetrahydrofolate ligase
Supercontig_4.1	NGFG_00197	NGFG_00197	64444	65535	1092	+	1	+	64414		TRANS_60	TRANS_60-NGFG_00197-1	GTP-binding_protein_YchF	64414	65535	1122	64414	65535	1122	+	1	157.393	83.762	HighExpression	53	0.630632	NotSignificant	0	Intergenic	0	0.970588	1	1	gi|59800527|ref|YP_207239.1| GTP-dependent nucleic acid-binding protein EngD	0	0.970588	1	1	gi|194097672|ref|YP_002000712.1| GTP-dependent nucleic acid-binding protein EngD
Supercontig_4.1	NGFG_00199	NGFG_00199	65809	67683	1875	+	0	+				X-NGFG_00199-1	lipopolysaccharide_biosynthesis_protein_WbpC	65809	67683	1875	65809	67683	1875	+	1	49.236	61.9516	HighExpression	102	1	NotSignificant	0	Intergenic	0	0.9984	1	1	gi|59800529|ref|YP_207241.1| lipo-oligosaccharide acyltransferase	0	0.5312	1	1	gi|194097674|ref|YP_002000714.1| putative lipo-oligosaccharide acyltransferase
Supercontig_4.1	NGFG_00200	NGFG_00200	67745	69040	1296	+	1	+	67711	69088	TRANS_62	TRANS_62-NGFG_00200-1	tyrosyl-tRNA_synthetase	67711	69040	1330	67711	69088	1378	+	1	95.6756	226.37	HighExpression	39	0.00061	Significant	0	Intergenic	0	0.97218	1	1	gi|59800530|ref|YP_207242.1| tyrosyl-tRNA synthase	0	0.97218	1	1	gi|194097676|ref|YP_002000716.1| putative tyrosyl-tRNA synthase
Supercontig_4.1							1	-	69292	69041	NgncR_006	NgncR_006-Y-1		69041	69292	252	69041	69292	252	-	0	1258.54	14.3015	HighExpression	36	1	NotSignificant	0	Intergenic	9e-13	0.869048	0.591304	0.4211	gi|59801444|ref|YP_208156.1| hypothetical protein NGO1077	2e-08	0.130952	0.207547	1	gi|194097678|ref|YP_002000718.1| hypothetical protein NGK_0093
Supercontig_4.1	NGFG_04296	NGFG_02258	69386	70072	687	-	1	-	70235	69341	TRANS_64	TRANS_64-NGFG_04296-1	opacity_protein	69386	70235	850	69341	70235	895	-	1	661.764	18.2646	HighExpression	128	1	NotSignificant	163	Antisense	5e-132	0.854118	0.909434	0.7746	gi|59800533|ref|YP_207245.1| outer membrane opacity protein B	4e-139	0.804706	1	0.8428	gi|194098316|ref|YP_002001374.1| outer membrane protein
Supercontig_4.1							1	+	69902	70064	NgncR_007	NgncR_007-Y-1		69902	70064	163	69902	70064	163	+	0	62.9295	1624.26	HighExpression	30	1	NotSignificant	163	Antisense	7e-10	0.699387	0.325	0.641	gi|59801889|ref|YP_208601.1| hypothetical protein NGO1556
Supercontig_4.1	NGFG_00203	NGFG_00203	70588	71508	921	+	1	+	70409		TRANS_65	TRANS_65-NGFG_00203-1	riboflavin_biosynthesis_protein_RibF	70409	71508	1100	70409	71508	1100	+	1	50.9095	34.7797	HighExpression	35	0.00778848	Significant	0	Intergenic	0	0.87	1	0.9843	gi|59800531|ref|YP_207243.1| bifunctional riboflavin kinase/FMN adenylyltransferase	0	0.837273	0.965409	0.9772	gi|194097683|ref|YP_002000723.1| bifunctional riboflavin kinase/FMN adenylyltransferase
Supercontig_4.1	NGFG_00204	NGFG_00204	71650	74439	2790	+	1	+	71549		TRANS_66	TRANS_66-NGFG_00204-1	isoleucyl-tRNA_synthetase	71549	74439	2891	71549	74439	2891	+	1	90.4281	130.991	HighExpression	86	0.00061	Significant	0	Intergenic	0	0.964026	1	0.9968	gi|59800532|ref|YP_207244.1| isoleucyl-tRNA synthetase	0	0.964026	1	0.9946	gi|194097685|ref|YP_002000725.1| isoleucyl-tRNA synthetase
Supercontig_4.1							1	-	74766	74447	NgncR_008	NgncR_008-Y-1		74447	74766	320	74447	74766	320	-	0	956.443	506.811	HighExpression	43	1	NotSignificant	0	Intergenic	4e-06	0.215625	0.122222	0.6087	gi|59801802|ref|YP_208514.1| hypothetical protein NGO1461	5e-19	0.328125	0.660377	1	gi|194097678|ref|YP_002000718.1| hypothetical protein NGK_0093
Supercontig_4.1	NGFG_04295	NGFG_02259	74859	75542	684	-	1	-	75701	74814	TRANS_3001	TRANS_3001-NGFG_04295-1	opacity_protein	74859	75701	843	74814	75701	888	-	1	476.849	16.1142	HighExpression	146	1	NotSignificant	0	Intergenic	3e-122	0.857651	0.909434	0.7819	gi|59800533|ref|YP_207245.1| outer membrane opacity protein B	6e-141	0.807829	1	0.8943	gi|194097681|ref|YP_002000721.1| outer membrane protein
Supercontig_4.1							1	-	76544	76430	NgncR_009	NgncR_009-Y-1		76430	76544	115	76430	76544	115	-	0	31.339	0	LowExpression	22	1	NotSignificant	0	Intergenic	3e-20	0.965217	0.291339	0.973	gi|59801411|ref|YP_208123.1| hypothetical protein NGO1037	2e-12	0.991304	0.211111	0.7368	gi|194099257|ref|YP_002002351.1| hypothetical protein NGK_1726
Supercontig_4.1	NGFG_00207	NGFG_00207	76633	77127	495	+	1	+	76609		TRANS_71	TRANS_71-NGFG_00207-1	lipoprotein_signal_peptidase	76609	77127	519	76609	77127	519	+	1	96.1491	20.2981	HighExpression	13	0.0112573	Significant	0	Intergenic	8e-92	0.947977	1	1	gi|59800534|ref|YP_207246.1| lipoprotein signal peptidase	3e-96	0.99422	0.830918	1	gi|194097689|ref|YP_002000730.1| lipoprotein signal peptidase
Supercontig_4.1	NGFG_00208	NGFG_00208	77157	78125	969	+	0	+				X-NGFG_00208-1	4-hydroxy-3-methylbut-2-enyl_diphosphate_reductase	77157	78125	969	77157	78125	969	+	1	23.7462	6.86637	LowExpression	12	0.00061	Significant	0	Intergenic	0	0.996904	1	0.9969	gi|59800535|ref|YP_207247.1| 4-hydroxy-3-methylbut-2-enyl diphosphate reductase	0	0.996904	1	0.9969	gi|194097690|ref|YP_002000731.1| 4-hydroxy-3-methylbut-2-enyl diphosphate reductase
Supercontig_4.1	NGFG_04294	NGFG_02260	78226	78675	450	+	0					X-NGFG_04294-1	transposase	78226	78675	450	78226	78675	450	+	1	1.23213	7.3928	LowExpression	68	1	NotSignificant	0	Intergenic						7e-90	0.92	0.926174	0.9928	gi|194097895|ref|YP_002000940.1| IS1106 transposase
Supercontig_4.1							1	+	78745	78859	NgncR_010	NgncR_010-Y-1		78745	78859	115	78745	78859	115	+	0	79.5529	19.2856	HighExpression	17	1	NotSignificant	0	Intergenic
Supercontig_4.1	NGFG_00209	NGFG_00209	78881	79540	660	-	1	-	79562		TRANS_74	TRANS_74-NGFG_00209-1	phosphoglycolate_phosphatase	78881	79562	682	78881	79562	682	-	1	36.9911	2.03248	LowExpression	44	1	NotSignificant	0	Intergenic	4e-147	0.963343	1	0.9954	gi|59800536|ref|YP_207248.1| phosphatase	4e-147	0.963343	1	0.9954	gi|194097692|ref|YP_002000733.1| putative phosphatase
Supercontig_4.1	NGFG_04311	NGFG_02261	79700	80404	705	+	0					X-NGFG_04311-1	TonB-dependent_receptor	79700	80404	705	79700	80404	705	+	1	4.32557	3.93234	LowExpression	22	0.0268236	Significant	0	Intergenic	4e-18	0.47234	0.175172	0.3778	gi|59800490|ref|YP_207202.1| TonB-dependent receptor protein	4e-106	0.617021	1	0.9931	gi|194097694|ref|YP_002000735.1| TonB-dependent receptor
Supercontig_4.1	NGFG_00213	NGFG_00213	80474	81405	932	+	1	+			TRANS_75	TRANS_75-NGFG_00213-1	esterase	80474	81405	932	80474	81405	932	+	1	2.97457	10.7084	LowExpression	54	1	NotSignificant	0	Intergenic	1e-154	0.666309	1	1	gi|59800538|ref|YP_207250.1| hypothetical protein NGO0077	2e-106	0.26073	0.419689	0.9877	gi|194097696|ref|YP_002000737.1| Putative esterase, partial
Supercontig_4.1	NGFG_00214	NGFG_00214	82057	85491	3435	-	1	-	85515		TRANS_76	TRANS_76-NGFG_00214-1	DNA_polymerase_III_subunit_alpha	82057	85515	3459	82057	85515	3459	-	1	17.392	4.24781	LowExpression	70	0.00061	Significant	0	Intergenic	0	0.992194	1	0.9991	gi|59800539|ref|YP_207251.1| DNA polymerase III subunit alpha	0	0.992194	1	1	gi|194097697|ref|YP_002000738.1| putative DNA polymerase III, alpha subunit
Supercontig_4.1							1	-	85693	85617	NgncR_011	NgncR_011-Y-1		85617	85693	77	85617	85693	77	-	0	4824.52	7.20078	HighExpression	4	1	NotSignificant	0	Intergenic
Supercontig_4.1	NGFG_00217	NGFG_00217	86024	86257	234	+	1	+	86002		TRANS_78	TRANS_78-NGFG_00217-1	ribosome-associated_protein	86002	86257	256	86002	86480	479	+	2	82.3026	7.5805	HighExpression	16	1	NotSignificant	0	Intergenic	7e-50	0.902344	1	1	gi|59800540|ref|YP_207252.1| hypothetical protein NGO0079	8e-50	0.902344	1	1	gi|194097700|ref|YP_002000741.1| hypothetical protein NGK_0116
Supercontig_4.1	NGFG_00218	NGFG_00218	86235	86438	204	+	1	+		86480	TRANS_78	TRANS_78-NGFG_00218-1	hypothetical_protein	86235	86438	204	86002	86480	479	+	2	86.9741	1.35897	HighExpression	10	0.887491	NotSignificant	0	Intergenic	3e-45	0.985294	1	1	gi|59800541|ref|YP_207253.1| hypothetical protein NGO0080	4e-45	0.985294	1	1	gi|194097701|ref|YP_002000742.1| hypothetical protein NGK_0117
Supercontig_4.1	NGFG_00219	NGFG_00219	86733	87569	837	+	1	+	86505	87615	TRANS_79	TRANS_79-NGFG_00219-1	PHP_domain_protein	86505	87569	1065	86505	87615	1111	+	1	30.9769	2.34279	LowExpression	69	1	NotSignificant	0	Intergenic	0	0.783099	1	1	gi|59800542|ref|YP_207254.1| hypothetical protein NGO0081	0	0.783099	1	0.9964	gi|194097703|ref|YP_002000744.1| hypothetical protein NGK_0119
Supercontig_4.1	NGFG_00220	NGFG_00220	87621	88913	1293	-	0	-				X-NGFG_00220-1	valine-pyruvate_aminotransferase	87621	88913	1293	87621	88913	1293	-	1	4.28816	11.1492	LowExpression	61	0.608712	NotSignificant	0	Intergenic	0	0.99768	1	1	gi|59800543|ref|YP_207255.1| valine--pyruvate transaminase	0	0.99768	0.951327	0.9977	gi|194097704|ref|YP_002000745.1| valine--pyruvate transaminase
Supercontig_4.1	NGFG_00221	NGFG_00221	88969	90879	1911	-	0	-				X-NGFG_00221-1	pilin_glycosylation_protein_PglD	88969	90879	1911	88969	90879	1911	-	1	10.3	4.20705	LowExpression	92	0.635616	NotSignificant	0	Intergenic	0	0.99843	1	0.9984	gi|59800544|ref|YP_207256.1| pilin glycosylation protein	0	0.99843	1	1	gi|194097705|ref|YP_002000746.1| pilin glycosylation protein
Supercontig_4.1	NGFG_00222	NGFG_00222	90927	92132	1206	-	0	-				X-NGFG_00222-1	pilin_glycosylation_protein_PglC	90927	92132	1206	90927	92132	1206	-	1	28.9643	3.90788	LowExpression	57	0.614842	NotSignificant	0	Intergenic	0	0.972637	1	0.9974	gi|59800545|ref|YP_207257.1| protein PglC	0	0.997512	1	1	gi|194097706|ref|YP_002000747.1| protein PglC
Supercontig_4.1	NGFG_00223	NGFG_00223	92233	93474	1242	-	0	-				X-NGFG_00223-1	pilin_glycosylation_protein_PglB	92233	93474	1242	92233	93474	1242	-	1	8.9285	4.24104	LowExpression	59	0.636754	NotSignificant	0	Intergenic	0	0.997585	1	0.9903	gi|59800546|ref|YP_207258.1| PglB protein	0	0.997585	0.988038	0.9976	gi|194097707|ref|YP_002000748.1| PglB protein
Supercontig_4.1	NGFG_00224	NGFG_00224	93642	95063	1422	-	0	-				X-NGFG_00224-1	lipopolysaccharide_biosynthesis_translocase	93642	95063	1422	93642	95063	1422	-	1	24.9546	3.50924	LowExpression	79	1	NotSignificant	0	Intergenic	0	0.99789	1	0.9958	gi|59800549|ref|YP_207261.1| hypothetical protein NGO0088	0	0.99789	0.882463	1	gi|194097709|ref|YP_002000750.1| Lipopolysaccharide biosynthesis translocase
Supercontig_4.1	NGFG_00225	NGFG_00225	95258	96367	1110	-	0	-				X-NGFG_00225-1	riboflavin_biosynthesis_protein_RibD	95258	96367	1110	95258	96367	1110	-	1	15.2352	3.74635	LowExpression	36	0.00889022	Significant	0	Intergenic	0	0.997297	1	0.9973	gi|59800550|ref|YP_207262.1| diaminohydroxyphosphoribosylaminopyrimidine deaminase	0	0.975676	1	1	gi|194097710|ref|YP_002000751.1| Riboflavin biosynthesis protein RibD
Supercontig_4.1	NGFG_00226	NGFG_00226	96399	96863	465	-	0	-				X-NGFG_00226-1	transcriptional_repressor_NrdR	96399	96863	465	96399	96863	465	-	1	25.6363	3.57716	LowExpression	24	0.950755	NotSignificant	0	Intergenic	2e-93	0.993548	1	0.9416	gi|59800551|ref|YP_207263.1| transcriptional regulator NrdR	5e-102	0.993548	1	1	gi|194097711|ref|YP_002000752.1| transcriptional regulator NrdR
Supercontig_4.1	NGFG_00227	NGFG_00227	96892	97734	843	-	1	-	97765		TRANS_86	TRANS_86-NGFG_00227-1	glutamine_amidotransferase	96892	97765	874	96892	97765	874	-	1	65.6597	4.12356	HighExpression	46	1	NotSignificant	0	Intergenic	0	0.961098	1	1	gi|59800552|ref|YP_207264.1| hypothetical protein NGO0091	0	0.940503	1	1	gi|194097712|ref|YP_002000753.1| hypothetical protein NGK_0128
Supercontig_4.1	NGFG_00230	NGFG_00230	98473	99552	1080	-	0	-				X-NGFG_00230-1	3-dehydroquinate_synthase	98473	99552	1080	98473	99552	1080	-	1	32.6002	6.93075	LowExpression	36	0.0151357	Significant	0	Intergenic	0	0.997222	1	0.9972	gi|59800553|ref|YP_207265.1| 3-dehydroquinate synthase	0	0.997222	1	0.9972	gi|194097715|ref|YP_002000756.1| 3-dehydroquinate synthase
Supercontig_4.1	NGFG_00231	NGFG_00231	99632	100144	513	-	2	-	100208		TRANS_88	TRANS_88-NGFG_00231-1	shikimate_kinase	99632	100208	577	99632	100276	645	-	1	52.8514	4.80468	HighExpression	28	0.790968	NotSignificant	0	Intergenic	2e-124	0.883882	1	1	gi|59800554|ref|YP_207266.1| shikimate kinase	1e-124	0.889081	1	0.9942	gi|194097716|ref|YP_002000757.1| shikimate kinase
Supercontig_4.1	NGFG_00231	NGFG_00231	99632	100144	513	-	1	-	100276		TRANS_88	TRANS_88-NGFG_00231-2	shikimate_kinase	99632	100276	645	99632	100276	645	-	1	54.5863	5.58758	HighExpression	29	0.573857	NotSignificant	0	Intergenic	5e-124	0.790698	1	1	gi|59800554|ref|YP_207266.1| shikimate kinase	3e-124	0.795349	1	0.9942	gi|194097716|ref|YP_002000757.1| shikimate kinase
Supercontig_4.1							1	-	100588	100547	NgncR_012	NgncR_012-Y-1		100547	100588	42	100547	100588	42	-	0	99.0107	19.8021	HighExpression	14	1	NotSignificant	0	Intergenic
Supercontig_4.1	NGFG_00232	NGFG_00232	101092	103233	2142	-	1	-		100992	TRANS_92	TRANS_92-NGFG_00232-1	type_IV_pilus_biogenesis_and_competence_protein_pilQ	101092	103251	2160	100992	106279	5288	-	5	236.415	11.5512	HighExpression	105	0.667003	NotSignificant	0	Intergenic	0	0.981944	0.966805	0.9859	gi|59800555|ref|YP_207267.1| hypothetical protein NGO0094	0	0.981944	0.967168	0.9986	gi|194097721|ref|YP_002000762.1| PilQ
Supercontig_4.1	NGFG_00233	NGFG_00233	103252	103797	546	-	3	-	103391		TRANS_92	TRANS_92-NGFG_00233-1	type_IV_pilus_assembly_protein_PilP	103252	103814	563	100992	106279	5288	-	5	672.639	54.6581	HighExpression	26	0.655103	NotSignificant	0	Intergenic	2e-128	0.964476	1	0.9945	gi|59800556|ref|YP_207268.1| PilP protein	1e-107	0.825933	1	1	gi|194097722|ref|YP_002000763.1| PilP protein
Supercontig_4.1	NGFG_00234	NGFG_00234	103815	104462	648	-	1	-			TRANS_92	TRANS_92-NGFG_00234-1	type_IV_pilus_assembly_protein_PilO	103815	104462	648	100992	106279	5288	-	5	746.553	29.9477	HighExpression	41	1	NotSignificant	0	Intergenic	3e-118	0.930556	0.934884	0.99	gi|59800557|ref|YP_207269.1| hypothetical protein NGO0096	6e-119	0.930556	0.934884	0.995	gi|194097723|ref|YP_002000764.1| PilO
Supercontig_4.1	NGFG_00235	NGFG_00235	104463	105062	600	-	1	-			TRANS_92	TRANS_92-NGFG_00235-1	type_IV_pilus_assembly_protein_PilN	104463	105064	602	100992	106279	5288	-	5	1013.59	7.36824	HighExpression	37	1	NotSignificant	0	Intergenic	7e-129	0.991694	1	0.995	gi|59800558|ref|YP_207270.1| PilN	1e-129	0.991694	1	0.995	gi|194097724|ref|YP_002000765.1| PilN
Supercontig_4.1	NGFG_00236	NGFG_00236	105065	106180	1116	-	1	-	106279		TRANS_92	TRANS_92-NGFG_00236-1	type_IV_pilus_assembly_protein_PilM	105065	106279	1215	100992	106279	5288	-	5	2296.1	1326.82	HighExpression	50	0.185143	NotSignificant	234	Antisense	0	0.916049	1	0.9973	gi|59800559|ref|YP_207271.1| hypothetical protein NGO0098	0	0.916049	1	0.9973	gi|194097725|ref|YP_002000766.1| PilM
Supercontig_4.1	NGFG_00237	NGFG_00237	106332	108728	2397	+	1	+	106046		TRANS_93	TRANS_93-NGFG_00237-1	penicillin-binding_protein_1A	106046	108728	2683	106046	108728	2683	+	1	668.844	723.092	HighExpression	52	0.00061	Significant	234	Antisense	0	0.892285	1	0.9987	gi|59800560|ref|YP_207272.1| protein PonA	0	0.892285	1	1	gi|194097726|ref|YP_002000767.1| protein PonA
Supercontig_4.1	NGFG_00238	NGFG_00238	108848	109477	630	-	1	-	109568	108735	TRANS_94	TRANS_94-NGFG_00238-1	ribosome_biogenesis_GTP-binding_protein_YsxC	108848	109568	721	108735	109568	834	-	1	496.015	370.665	HighExpression	14	0.00061	Significant	419	Antisense	3e-149	0.877947	1	1	gi|59800561|ref|YP_207273.1| ribosome biogenesis GTP-binding protein YsxC	1e-147	0.869626	1	1	gi|194097727|ref|YP_002000768.1| ribosome biogenesis GTP-binding protein YsxC
Supercontig_4.1							1	+	109046	109464	NgncR_013	NgncR_013-Y-1		109046	109464	419	109046	109464	419	+	0	512.114	514.099	HighExpression	5	0.00061	Significant	419	Antisense
Supercontig_4.1	NGFG_00239	NGFG_00239	109684	110307	624	+	1	+	109584	110360	TRANS_95	TRANS_95-NGFG_00239-1	cytochrome_c	109584	110307	724	109584	110360	777	+	1	443.798	40.206	HighExpression	16	0.00061	Significant	0	Intergenic	4e-131	0.857735	1	1	gi|59800562|ref|YP_207274.1| cytochrome precursor	1e-125	0.832873	1	0.995	gi|194097728|ref|YP_002000769.1| putative cytochrome
Supercontig_4.1	NGFG_00240	NGFG_00240	110522	112537	2016	+	1	+	110461		TRANS_96	TRANS_96-NGFG_00240-1	cytochrome_c_biogenesis_protein	110461	112537	2077	110461	113763	3303	+	2	106.647	3.20343	HighExpression	33	0.00061	Significant	0	Intergenic	0	0.969186	1	0.997	gi|59800563|ref|YP_207275.1| cytochrome biogenesis protein	0	0.938854	1	0.9985	gi|194097729|ref|YP_002000770.1| putative cytochrome biogenesis protein
Supercontig_4.1	NGFG_00240	NGFG_00240	110522	112537	2016	+	3	+	110769		TRANS_96	TRANS_96-NGFG_00240-2	cytochrome_c_biogenesis_protein	110769	112537	1769	110461	113763	3303	+	2	96.6935	3.44774	HighExpression	29	0.00061	Significant	0	Intergenic	0	0.997174	0.876304	0.9966	gi|59800563|ref|YP_207275.1| cytochrome biogenesis protein	0	0.997174	0.904615	0.9983	gi|194097729|ref|YP_002000770.1| putative cytochrome biogenesis protein
Supercontig_4.1	NGFG_00241	NGFG_00241	112530	113717	1188	+	1	+		113763	TRANS_96	TRANS_96-NGFG_00241-1	cytochrome_c-type_biogenesis_protein_CcsB	112530	113717	1188	110461	113763	3303	+	2	115.979	0.933434	HighExpression	25	0.00061	Significant	0	Intergenic	0	0.997475	1	1	gi|59800564|ref|YP_207276.1| cytochrome synthesis protein	0	0.997475	1	1	gi|194097730|ref|YP_002000771.1| putative cytochrome synthesis protein
Supercontig_4.1	NGFG_00242	NGFG_00242	113833	114897	1065	+	1	+	113805	114898	TRANS_97	TRANS_97-NGFG_00242-1	glycoprotease/Kae1_family_metallohydrolase	113805	114897	1093	113805	114898	1094	+	1	21.3059	8.37016	LowExpression	18	0.00061	Significant	0	Intergenic	0	0.971638	1	1	gi|59800565|ref|YP_207277.1| DNA-binding/iron metalloprotein/AP endonuclease	0	0.971638	1	1	gi|194097731|ref|YP_002000772.1| putative DNA-binding/iron metalloprotein/AP endonuclease
Supercontig_4.1	NGFG_00243	NGFG_00243	114942	115790	849	-	1	-	115812		TRANS_98	TRANS_98-NGFG_00243-1	lipid_A_biosynthesis_lauroyl_acyltransferase	114942	115812	871	114942	115812	871	-	1	55.064	4.45605	HighExpression	24	0.00245402	Significant	0	Intergenic	0	0.995408	0.973064	1	gi|59800566|ref|YP_207278.1| lipid A biosynthesis lauroyl acyltransferase	0	0.995408	0.941368	1	gi|194097732|ref|YP_002000773.1| lipid A biosynthesis lauroyl acyltransferase
Supercontig_4.1	NGFG_00245	NGFG_00245	116181	117350	1170	+	1	+	115891		TRANS_99	TRANS_99-NGFG_00245-1	S-adenosylmethionine_synthase	115891	117350	1460	115891	117350	1460	+	1	127.602	19.7479	HighExpression	32	0.00061	Significant	0	Intergenic	0	0.776712	0.971722	0.9974	gi|161572979|ref|YP_207279.2| S-adenosylmethionine synthetase	0	0.776712	0.971722	1	gi|194097734|ref|YP_002000775.1| S-adenosylmethionine synthetase
Supercontig_4.1	NGFG_00246	NGFG_00246	117415	118941	1527	-	3	-	118847		TRANS_100	TRANS_100-NGFG_00246-1	D-alanyl-D-alanine_carboxypeptidase/D-alanyl-D-alanine-endopeptidase	117415	118847	1433	117415	118941	1527	-	1	47.9784	23.7957	HighExpression	89	1	NotSignificant	0	Intergenic	0	0.981856	1	0.9979	gi|59800568|ref|YP_207280.1| carboxypeptidase, penicillin binding protein	0	0.996511	0.937008	0.9979	gi|194097735|ref|YP_002000776.1| Penicillin-binding protein 3
Supercontig_4.1	NGFG_00247	NGFG_00247	118989	119555	567	+	1	+	118935	119605	TRANS_101	TRANS_101-NGFG_00247-1	oxidoreductase	118935	119555	621	118935	119605	671	+	1	487.942	0.89285	HighExpression	22	0.118472	NotSignificant	0	Intergenic	3e-118	0.777778	1	0.9938	gi|59800569|ref|YP_207281.1| hypothetical protein NGO0108	5e-141	0.917874	1	1	gi|194097736|ref|YP_002000777.1| Oxidoreductase
Supercontig_4.1	NGFG_00249	NGFG_00249	119933	121246	1314	+	0	+				X-NGFG_00249-1	citrate_transporter	119933	121246	1314	119933	121246	1314	+	1	5.90749	1.68785	LowExpression	45	0.0132062	Significant	0	Intergenic	0	0.997717	1	0.9977	gi|59800571|ref|YP_207283.1| magnesium citrate secondary transporter	0	0.997717	1	1	gi|194097739|ref|YP_002000780.1| putative magnesium citrate secondary transporter
Supercontig_4.1	NGFG_00250	NGFG_00250	121514	122143	630	+	0					X-NGFG_00250-1	two-component_system._OmpR_family._response_regulator	121514	122143	630	121514	122143	630	+	1	11.8813	5.28057	LowExpression	34	1	NotSignificant	0	Intergenic	1e-17	0.709524	0.68	0.3355	gi|59800632|ref|YP_207344.1| two-component system transcriptional response regulator	1e-125	0.995238	1	0.9952	gi|194097740|ref|YP_002000781.1| protein BasR
Supercontig_4.1	NGFG_00251	NGFG_00251	122156	123475	1320	+	0	+				X-NGFG_00251-1	two-component_system._OmpR_family._sensor_kinase_QseC	122156	123475	1320	122156	123475	1320	+	1	9.87106	5.46059	LowExpression	45	0.00707045	Significant	0	Intergenic	0	0.945455	1	0.9808	gi|59800572|ref|YP_207284.1| two-component system sensor kinase	0	0.997727	1	0.9977	gi|194097741|ref|YP_002000782.1| protein BasS
Supercontig_4.1	NGFG_00252	NGFG_00252	123510	125003	1494	-	1	-	125084	123475	TRANS_104	TRANS_104-NGFG_00252-1	cytoplasmic_axial_filament_protein	123510	125084	1575	123475	125084	1610	-	1	45.7649	2.46427	LowExpression	29	0.00061	Significant	0	Intergenic	0	0.946667	1	0.998	gi|59800573|ref|YP_207285.1| ribonuclease G / cytoplasmic axial filament protein	0	0.946667	1	1	gi|194097742|ref|YP_002000783.1| axial filament protein
Supercontig_4.1	NGFG_00253	NGFG_00253	125222	125479	258	+	1	+	125196		TRANS_105	TRANS_105-NGFG_00253-1	glutaredoxin	125196	125479	284	125196	125990	795	+	2	268.444	11.7139	HighExpression	10	0.312764	NotSignificant	0	Intergenic	3e-60	0.897887	1	1	gi|59800574|ref|YP_207286.1| glutaredoxin	9e-67	0.982394	1	0.9892	gi|194097744|ref|YP_002000785.1| putative glutaredoxin
Supercontig_4.1	NGFG_00254	NGFG_00254	125500	125943	444	+	1	+		125990	TRANS_105	TRANS_105-NGFG_00254-1	protein-export_protein_secB	125480	125943	464	125196	125990	795	+	2	219.872	4.18235	HighExpression	15	0.108987	NotSignificant	0	Intergenic	5e-89	0.87931	0.92517	0.9926	gi|59800576|ref|YP_207288.1| preprotein translocase subunit SecB	6e-89	0.87931	0.92517	0.9926	gi|194097745|ref|YP_002000786.1| preprotein translocase subunit SecB
Supercontig_4.1	NGFG_00255	NGFG_00255	126029	128071	2043	+	1	+	126010	128285	TRANS_108	TRANS_108-NGFG_00255-1	ATP-dependent_DNA_helicase_RecG	126010	128071	2062	126010	128285	2276	+	1	23.7971	5.37788	LowExpression	73	0.00288405	Significant	0	Intergenic	0	0.989331	1	0.9956	gi|59800577|ref|YP_207289.1| ATP-dependent DNA helicase RecG	0	0.989331	1	0.9956	gi|194097746|ref|YP_002000787.1| ATP-dependent DNA helicase RecG
Supercontig_4.1							1	+	128521	128655	NgncR_014	NgncR_014-Y-1		128521	128655	135	128521	128655	135	+	0	53.3924	8.21422	HighExpression	8	1	NotSignificant	0	Intergenic
Supercontig_4.1	NGFG_00256	NGFG_00256	128665	129708	1044	-	1	-		128621	TRANS_110	TRANS_110-NGFG_00256-1	N-acetyl-gamma-glutamyl-phosphate_reductase	128665	129708	1044	128621	130794	2174	-	2	21.2437	0.796638	LowExpression	73	1	NotSignificant	0	Intergenic	0	0.997126	1	0.9914	gi|59800578|ref|YP_207290.1| N-acetyl-gamma-glutamyl-phosphate reductase	0	0.997126	1	1	gi|194097748|ref|YP_002000789.1| N-acetyl-gamma-glutamyl-phosphate reductase
Supercontig_4.1	NGFG_00257	NGFG_00257	129705	129986	282	-	2	-	130013		TRANS_110	TRANS_110-NGFG_00257-1	hypothetical_protein	129705	130013	309	128621	130794	2174	-	2	84.3353	3.58874	HighExpression	16	0.967302	NotSignificant	0	Intergenic	1e-48	0.718447	0.804124	0.9359	gi|59800579|ref|YP_207291.1| hypothetical protein NGO0119	2e-51	0.718447	0.795699	1	gi|194097749|ref|YP_002000790.1| hypothetical protein NGK_0165
Supercontig_4.1	NGFG_00257	NGFG_00257	129705	129986	282	-	1	-	130794		TRANS_110	TRANS_110-NGFG_00257-2	hypothetical_protein	129705	130794	1090	128621	130794	2174	-	2	58.498	9.66489	HighExpression	29	0.00061	Significant	712	Antisense	1e-45	0.20367	0.804124	0.9359	gi|59800579|ref|YP_207291.1| hypothetical protein NGO0119	4e-48	0.20367	0.795699	1	gi|194097749|ref|YP_002000790.1| hypothetical protein NGK_0165
Supercontig_4.1	NGFG_00259	NGFG_00259	130238	131392	1155	+	1	+	130083		TRANS_111	TRANS_111-NGFG_00259-1	Cupin_family_protein	130083	131392	1310	130083	131628	1546	+	2	34.2834	45.9228	LowExpression	29	0.00061	Significant	712	Antisense	0	0.879389	1	1	gi|59800581|ref|YP_207293.1| hypothetical protein NGO0121	0	0.879389	1	0.987	gi|194097751|ref|YP_002000792.1| hypothetical protein NGK_0167
Supercontig_4.1	NGFG_00259	NGFG_00259	130238	131392	1155	+	3	+	130927		TRANS_111	TRANS_111-NGFG_00259-2	Cupin_family_protein	130927	131392	466	130083	131628	1546	+	2	75.5541	54.7321	HighExpression	14	0.0622373	NotSignificant	0	Intergenic	2e-108	0.991416	0.401042	1	gi|59800581|ref|YP_207293.1| hypothetical protein NGO0121	6e-107	0.991416	0.401042	0.987	gi|194097751|ref|YP_002000792.1| hypothetical protein NGK_0167
Supercontig_4.1	NGFG_00260	NGFG_00260	131401	131628	228	+	1	+			TRANS_111	TRANS_111-NGFG_00260-1	hypothetical_protein	131393	131628	236	130083	131628	1546	+	2	101.024	69.3075	HighExpression	5	0.0594043	NotSignificant	0	Intergenic	4e-08	0.254237	0.148148	1	gi|59800582|ref|YP_207294.1| hypothetical protein NGO0122
Supercontig_4.1							1	-	132191	131681	NgncR_015	NgncR_015-Y-1		131681	132191	511	131681	132191	511	-	0	155.162	112.845	HighExpression	18	0.165331	NotSignificant	357	Antisense
Supercontig_4.1	NGFG_00262	NGFG_00262	132036	133310	1275	+	1	+	131835		TRANS_112	TRANS_112-NGFG_00262-1	Colicin_V_secretion_protein	131835	133310	1476	131835	133310	1476	+	1	44.7024	59.1649	LowExpression	48	0.00245402	Significant	357	Antisense	0	0.857724	0.995283	0.9953	gi|59800583|ref|YP_207295.1| secretion protein	0	0.684959	1	0.9911	gi|194097752|ref|YP_002000793.1| putative secretion protein
Supercontig_4.1	NGFG_00263	NGFG_00263	133495	133842	348	+	0	+				X-NGFG_00263-1	hypothetical_protein	133495	133842	348	133495	133842	348	+	1	11.9496	2.38991	LowExpression	14	0.476845	NotSignificant	0	Intergenic	2e-37	0.991379	1	1	gi|59800584|ref|YP_207296.1| hypothetical protein NGO0124	2e-13	0.206897	0.358209	1	gi|194097753|ref|YP_002000794.1| hypothetical protein NGK_0169, partial
Supercontig_4.1	NGFG_00264	NGFG_00264	133856	134071	216	+	0	+				X-NGFG_00264-1	hypothetical_protein	133856	134071	216	133856	134071	216	+	1	64.1736	7.70083	HighExpression	6	0.175581	NotSignificant	0	Intergenic	7e-48	0.986111	1	1	gi|59800585|ref|YP_207297.1| hypothetical protein NGO0125	8e-48	0.986111	1	1	gi|194097754|ref|YP_002000795.1| hypothetical protein NGK_0170
Supercontig_4.1	NGFG_00265	NGFG_00265	134173	135414	1242	+	0					X-NGFG_00265-1	hypothetical_protein	134173	135414	1242	134173	135414	1242	+	1	19.8659	50.446	LowExpression	78	1	NotSignificant	0	Intergenic	6e-28	0.538647	0.302251	0.348	gi|59802459|ref|YP_209171.1| ABC transporter ATP-binding protein	9e-40	0.169082	0.122164	0.9857	gi|194097755|ref|YP_002000796.1| putative protein export protein
Supercontig_4.1	NGFG_00266	NGFG_00266	135435	136661	1227	-	1	-	136733		TRANS_117	TRANS_117-NGFG_00266-1	virulence_factor_BrkB	135435	136733	1299	135435	136733	1299	-	1	69.7877	39.4823	HighExpression	93	1	NotSignificant	62	Antisense	0	0.942263	1	0.9828	gi|59800586|ref|YP_207298.1| ribonuclease BN/hypothetical protein	0	0.942263	1	0.9828	gi|194097757|ref|YP_002000798.1| ribonuclease BN/unknown domain fusion protein
Supercontig_4.1	NGFG_04289	NGFG_02262	136760	137140	381	+	1	+	136672		TRANS_118	TRANS_118-NGFG_04289-1	Trp_repressor_binding_protein	136672	137140	469	136672	137808	1137	+	2	179.697	62.6575	HighExpression	30	1	NotSignificant	62	Antisense	7e-64	0.80597	1	1	gi|59800587|ref|YP_207299.1| hypothetical protein NGO0128	4e-33	0.345416	1	1	gi|194097758|ref|YP_002000799.1| hypothetical protein NGK_0174
Supercontig_4.1	NGFG_04289	NGFG_02262	136760	137140	381	+	3	+	137090		TRANS_118	TRANS_118-NGFG_04289-2	Trp_repressor_binding_protein	137090	137140	51	136672	137808	1137	+	2	467.486	48.9229	HighExpression	3	1	NotSignificant	0	Intergenic	4e-07	0.941176	0.126984	1	gi|59800587|ref|YP_207299.1| hypothetical protein NGO0128
Supercontig_4.1	NGFG_00267	NGFG_00267	137149	137808	660	+	1	+			TRANS_118	TRANS_118-NGFG_00267-1	queuosine_biosynthesis_protein_QueC	137141	137808	668	136672	137808	1137	+	2	67.2324	7.47027	HighExpression	34	0.909102	NotSignificant	0	Intergenic	2e-163	0.983533	1	0.9732	gi|59800588|ref|YP_207300.1| YbaX	1e-165	0.983533	1	0.9954	gi|194097759|ref|YP_002000800.1| hypothetical protein NGK_0175
Supercontig_4.1	NGFG_00268	NGFG_00268	137836	138351	516	+	0	+				X-NGFG_00268-1	hypothetical_protein	137836	138351	516	137836	138351	516	+	1	16.118	3.2236	LowExpression	24	0.701647	NotSignificant	0	Intergenic	7e-108	0.994186	1	0.9883	gi|59800589|ref|YP_207301.1| hypothetical protein NGO0130	8e-108	0.994186	1	0.9883	gi|194097760|ref|YP_002000801.1| hypothetical protein NGK_0176
Supercontig_4.1	NGFG_00269	NGFG_00269	138439	138861	423	+	0	+				X-NGFG_00269-1	queuosine_biosynthesis_protein_QueD	138439	138861	423	138439	138861	423	+	1	44.5665	5.89851	LowExpression	27	1	NotSignificant	0	Intergenic	4e-100	0.992908	1	0.9571	gi|59800590|ref|YP_207302.1| 6-pyruvoyl tetrahydrobiopterin synthase	4e-102	0.985816	0.965278	0.9928	gi|194097761|ref|YP_002000802.1| 6-pyruvoyl tetrahydrobiopterin synthase
Supercontig_4.1	NGFG_00270	NGFG_00270	139127	139495	369	+	0	+				X-NGFG_00270-1	membrane_protein	139127	139495	369	139127	139495	369	+	1	18.0312	9.01561	LowExpression	20	1	NotSignificant	0	Intergenic	1e-64	0.910569	0.334328	0.8571	gi|59800591|ref|YP_207303.1| hypothetical protein NGO0132	1e-69	0.910569	0.918033	0.8929	gi|194097762|ref|YP_002000803.1| hypothetical protein NGK_0178
Supercontig_4.1	NGFG_00271	NGFG_00271	139492	140130	639	+	0	+				X-NGFG_00271-1	hypothetical_protein	139492	140130	639	139492	140130	639	+	1	17.7878	6.94159	LowExpression	20	0.0394652	Significant	0	Intergenic	8e-155	0.995305	0.632836	0.9623	gi|59800591|ref|YP_207303.1| hypothetical protein NGO0132	2e-153	0.995305	1	0.9434	gi|194097763|ref|YP_002000804.1| hypothetical protein NGK_0179
Supercontig_4.1	NGFG_06002	NGFG_06002	140466	140542	77		1	-	140551	140362	TRANS_121	TRANS_121-NGFG_06002-1	tRNA-Pro	140466	140551	86	140362	140551	190	-	1	822.019	6.44721	HighExpression	1	0.16149	NotSignificant	0	Intergenic
Supercontig_4.1	NGFG_00272	NGFG_00272	140767	141852	1086	-	0	-				X-NGFG_00272-1	beta-N-acetylhexosaminidase	140767	141852	1086	140767	141852	1086	-	1	2.04221	0.765828	LowExpression	46	0.275908	NotSignificant	0	Intergenic	0	0.997238	1	0.9861	gi|59800593|ref|YP_207305.1| beta-hexosaminidase	0	0.997238	1	0.9612	gi|194097765|ref|YP_002000806.1| beta-hexosaminidase
Supercontig_4.1	NGFG_00273	NGFG_00273	141909	143429	1521	-	1	-	143584	141867	TRANS_124	TRANS_124-NGFG_00273-1	Na+.H+_antiporter	141909	143584	1676	141867	143584	1718	-	1	52.1047	11.7442	HighExpression	110	1	NotSignificant	0	Intergenic	0	0.905728	1	0.998	gi|59800594|ref|YP_207306.1| hypothetical protein NGO0136	0	0.875298	1	0.9959	gi|194097766|ref|YP_002000807.1| membrane protein
Supercontig_4.1	NGFG_00275	NGFG_00275	143632	145131	1500	-	1	-	145204		TRANS_125	TRANS_125-NGFG_00275-1	peptidase_Do	143632	145204	1573	143632	145204	1573	-	1	103.102	28.7276	HighExpression	56	0.0138588	Significant	542	Antisense	0	0.951685	1	0.998	gi|59800596|ref|YP_207308.1| serine protease	0	0.951685	1	0.998	gi|194097768|ref|YP_002000809.1| putative serine protease
Supercontig_4.1							1	+	144663	145526	NgncR_016	NgncR_016-Y-1		144663	145526	864	144663	145526	864	+	0	41.392	117.438	LowExpression	32	0.108674	NotSignificant	800	Antisense
Supercontig_4.1	NGFG_00276	NGFG_00276	145269	145931	663	-	0	-				X-NGFG_00276-1	endonuclease_III	145269	145931	663	145269	145931	663	-	1	54.7769	13.7988	HighExpression	25	0.175425	NotSignificant	258	Antisense	3e-158	0.945701	1	0.9904	gi|59800597|ref|YP_207309.1| endonuclease III	8e-168	0.995475	1	1	gi|194097769|ref|YP_002000810.1| putative endonuclease III
Supercontig_4.1	NGFG_00277	NGFG_00277	145945	146559	615	-	0	-				X-NGFG_00277-1	membrane_protein	145945	146559	615	145945	146559	615	-	1	42.8241	7.21248	LowExpression	42	1	NotSignificant	195	Antisense	2e-99	0.868293	1	1	gi|59800598|ref|YP_207310.1| hypothetical protein NGO0140	3e-99	0.868293	1	1	gi|194097770|ref|YP_002000811.1| Membrane protein
Supercontig_4.1	NGFG_04288	NGFG_02263	146794	148017	1224	+	1	+	146365		TRANS_132	TRANS_132-NGFG_04288-1	glucose/galactose_transporter_warning	146365	148017	1653	146365	148066	1702	+	1	67.4207	17.9453	HighExpression	38	0.00061	Significant	195	Antisense	0	0.77314	1	1	gi|59800600|ref|YP_207312.1| sugar transporter	0	0.77314	1	1	gi|194097772|ref|YP_002000813.1| putative sugar transporter
Supercontig_4.1	NGFG_04288	NGFG_02263	146794	148017	1224	+	2	+	146639	148066	TRANS_132	TRANS_132-NGFG_04288-2	glucose/galactose_transporter_warning	146639	148017	1379	146365	148066	1702	+	1	79.4096	13.8715	HighExpression	32	0.00061	Significant	0	Intergenic	0	0.926759	1	1	gi|59800600|ref|YP_207312.1| sugar transporter	0	0.926759	1	1	gi|194097772|ref|YP_002000813.1| putative sugar transporter
Supercontig_4.1	NGFG_00281	NGFG_00281	148307	149686	1380	+	1	+	148236	149741	TRANS_133	TRANS_133-NGFG_00281-1	Na+/H+_antiporter_NhaC	148236	149686	1451	148236	149741	1506	+	1	36.6838	1.52849	LowExpression	87	1	NotSignificant	0	Intergenic	0	0.949001	1	1	gi|59800601|ref|YP_207313.1| hypothetical protein NGO0143	0	0.949001	1	0.9978	gi|194097774|ref|YP_002000815.1| NhaC
Supercontig_4.1	NGFG_00282	NGFG_00282	149829	150653	825	-	1	-		149695	TRANS_134	TRANS_134-NGFG_00282-1	magnesium_and_cobalt_transporter	149829	150654	826	149695	151191	1497	-	2	67.7971	9.39762	HighExpression	42	0.911929	NotSignificant	0	Intergenic	0	0.995157	1	1	gi|59800602|ref|YP_207314.1| hypothetical protein NGO0144	0	0.995157	1	1	gi|194097775|ref|YP_002000816.1| Magnesium and cobalt transporter
Supercontig_4.1	NGFG_00283	NGFG_00283	150655	151170	516	-	1	-	151191		TRANS_134	TRANS_134-NGFG_00283-1	rRNA_maturation_factor	150655	151191	537	149695	151191	1497	-	2	182.239	42.3331	HighExpression	11	0.00245402	Significant	151	Antisense	2e-118	0.994413	0.843602	1	gi|59800603|ref|YP_207315.1| hypothetical protein NGO0145	8e-118	0.994413	0.843602	0.9944	gi|194097776|ref|YP_002000817.1| Putative metalloprotease NGO0145
Supercontig_4.1							1	+	150956	151106	NgncR_017	NgncR_017-Y-1		150956	151106	151	150956	151106	151	+	0	93.6339	436.958	HighExpression	1	0.0141918	Significant	151	Antisense
Supercontig_4.1	NGFG_00284	NGFG_00284	151289	152224	936	+	1	+	151262	152571	TRANS_137	TRANS_137-NGFG_00284-1	porphobilinogen_deaminase	151262	152224	963	151262	152983	1722	+	1	68.2279	14.3941	HighExpression	19	0.00061	Significant	0	Intergenic	0	0.968847	1	0.9936	gi|59800604|ref|YP_207316.1| porphobilinogen deaminase	0	0.968847	1	0.9968	gi|194097777|ref|YP_002000818.1| porphobilinogen deaminase
Supercontig_4.1	NGFG_00284	NGFG_00284	151289	152224	936	+	1	+		152983	TRANS_137	TRANS_137-NGFG_00284-2	porphobilinogen_deaminase	151289	152224	936	151262	152983	1722	+	1	69.6037	13.9207	HighExpression	19	0.00061	Significant	0	Intergenic	0	0.996795	1	0.9936	gi|59800604|ref|YP_207316.1| porphobilinogen deaminase	0	0.996795	1	0.9968	gi|194097777|ref|YP_002000818.1| porphobilinogen deaminase
Supercontig_4.1	NGFG_04287	NGFG_02264	153058	153354	297	+	1	+		153628	TRANS_139	TRANS_139-NGFG_04287-1	hypothetical_protein	153058	153354	297	153058	154123	1066	+	1	81.2087	29.8699	HighExpression	71	1	NotSignificant	0	Intergenic	1e-56	0.858586	0.787037	0.9647	gi|59801282|ref|YP_207994.1| hypothetical protein NGO0883	2e-26	0.585859	0.557692	0.7586	gi|194098315|ref|YP_002001373.1| hypothetical protein NGK_0748
Supercontig_4.1	NGFG_04287	NGFG_02264	153058	153354	297	+	1	+		154123	TRANS_139	TRANS_139-NGFG_04287-2	hypothetical_protein	153058	153354	297	153058	154123	1066	+	1	81.2087	29.8699	HighExpression	71	1	NotSignificant	0	Intergenic	1e-56	0.858586	0.787037	0.9647	gi|59801282|ref|YP_207994.1| hypothetical protein NGO0883	2e-26	0.585859	0.557692	0.7586	gi|194098315|ref|YP_002001373.1| hypothetical protein NGK_0748
Supercontig_4.1	NGFG_04287	NGFG_02264	153058	153354	297	+	3	+	153073	153237	TRANS_139	TRANS_139-NGFG_04287-3	hypothetical_protein	153073	153354	282	153058	154123	1066	+	1	85.5284	31.4587	HighExpression	67	1	NotSignificant	0	Intergenic	2e-56	0.904255	0.787037	0.9647	gi|59801282|ref|YP_207994.1| hypothetical protein NGO0883	2e-26	0.617021	0.557692	0.7586	gi|194098315|ref|YP_002001373.1| hypothetical protein NGK_0748
Supercontig_4.1	NGFG_04286	NGFG_02265	153372	153827	456	-	1	-	154039	152940	TRANS_138	TRANS_138-NGFG_04286-1	hypothetical_protein	153372	154039	668	152940	154039	1100	-	1	40.6714	4.56516	LowExpression	68	1	NotSignificant	0	Intergenic						5e-17	0.143713	0.842105	1	gi|194100204|ref|YP_002002340.1| hypothetical protein NGK_1715
Supercontig_4.1	NGFG_00286	NGFG_00286	154135	155361	1227	-	1	-	155403	154081	TRANS_141	TRANS_141-NGFG_00286-1	FAD-binding_protein	154135	155403	1269	154081	155403	1323	-	1	40.6342	2.18463	LowExpression	54	0.243343	NotSignificant	0	Intergenic	0	0.853428	1	0.9972	gi|59800605|ref|YP_207317.1| hypothetical protein NGO0147	6e-143	0.468085	1	0.9848	gi|194097780|ref|YP_002000823.1| hypothetical protein NGK_0198
Supercontig_4.1	NGFG_00287	NGFG_00287	155552	156925	1374	-	1	-	157025		TRANS_142	TRANS_142-NGFG_00287-1	ATP-dependent_RNA_helicase	155552	157025	1474	155552	157025	1474	-	1	29.3405	2.44504	LowExpression	49	0.00372654	Significant	0	Intergenic	0	0.930122	1	1	gi|59800607|ref|YP_207319.1| ATP-dependent RNA helicase	0	0.930122	1	1	gi|194097783|ref|YP_002000826.1| putative ATP-dependent RNA helicase
Supercontig_4.1	NGFG_00289	NGFG_00289	157139	158143	1005	+	1	+	157114		TRANS_143	TRANS_143-NGFG_00289-1	tRNA-dihydrouridine_synthase_B	157114	158143	1030	157114	158143	1030	+	1	27.9921	7.8055	LowExpression	67	1	NotSignificant	0	Intergenic	0	0.972816	1	0.997	gi|59800609|ref|YP_207321.1| hypothetical protein NGO0151	0	0.972816	1	0.997	gi|194097785|ref|YP_002000828.1| tRNA-dihydrouridine synthase B
Supercontig_4.1	NGFG_00291	NGFG_00291	158332	158571	240	+	0	+				X-NGFG_00291-1	fis_family_transcriptional_regulator._factor_for_inversion_stimulation_protein	158332	158571	240	158332	158571	240	+	1	95.8753	28.8781	HighExpression	6	0.1075	NotSignificant	0	Intergenic	3e-55	0.9875	0.724771	1	gi|59800610|ref|YP_207322.1| DNA-binding protein Fis	4e-55	0.9875	0.724771	1	gi|194097786|ref|YP_002000829.1| DNA-binding protein Fis
Supercontig_4.1	NGFG_00292	NGFG_00292	158574	159110	537	+	0	+				X-NGFG_00292-1	crossover_junction_endodeoxyribonuclease_ruvC	158574	159110	537	158574	159110	537	+	1	32.5242	5.67882	LowExpression	13	0.00959251	Significant	0	Intergenic	1e-101	0.994413	1	1	gi|161572978|ref|YP_207323.2| Holliday junction resolvase	2e-101	0.994413	0.988889	1	gi|194097787|ref|YP_002000830.1| Holliday junction resolvase
Supercontig_4.1	NGFG_00293	NGFG_00293	159149	160030	882	+	0	+				X-NGFG_00293-1	lipid_A_biosynthesis_lauroyl_acyltransferase	159149	160030	882	159149	160030	882	+	1	25.4599	21.0594	LowExpression	16	0.00061	Significant	0	Intergenic	0	0.982993	1	0.9965	gi|59800612|ref|YP_207324.1| lipid A biosynthesis lauroyl acyltransferase	0	0.996599	0.979933	1	gi|194097788|ref|YP_002000831.1| lipid A biosynthesis lauroyl acyltransferase
Supercontig_4.1							1	-	160410	160113	NgncR_018	NgncR_018-Y-1		160113	160410	298	160113	160410	298	-	0	78.1453	315.372	HighExpression	44	1	NotSignificant	110	Antisense	7e-17	0.402685	0.0722022	0.875	gi|59801925|ref|YP_208637.1| hypothetical protein NGO1597	2e-12	0.432886	0.413462	0.6512	gi|194098315|ref|YP_002001373.1| hypothetical protein NGK_0748
Supercontig_4.1							1	+	160257	160366	NgncR_019	NgncR_019-Y-1		160257	160366	110	160257	160366	110	+	0	695.595	80.6487	HighExpression	25	1	NotSignificant	110	Antisense						3e-05	0.545455	0.113636	0.8	gi|194099590|ref|YP_002002720.1| hypothetical protein NGK_2095
Supercontig_4.1	NGFG_00295	NGFG_00295	160935	161729	795	+	1	+	160656		TRANS_148	TRANS_148-NGFG_00295-1	hypothetical_protein	160656	161729	1074	160656	164747	4092	+	2	1099.11	12.9064	HighExpression	45	0.254111	NotSignificant	0	Intergenic	0	0.73743	1	1	gi|59800614|ref|YP_207326.1| hypothetical protein NGO0156	0	0.751397	1	0.9963	gi|194097791|ref|YP_002000834.1| hypothetical protein NGK_0209
Supercontig_4.1	NGFG_00297	NGFG_00297	161954	164557	2604	+	1	+		164747	TRANS_148	TRANS_148-NGFG_00297-1	aminopeptidase_N	161730	164557	2828	160656	164747	4092	+	2	49.4073	21.1746	HighExpression	127	0.221578	NotSignificant	0	Intergenic	0	0.919731	1	1	gi|59800615|ref|YP_207327.1| aminopeptidase	0	0.919731	1	1	gi|194097793|ref|YP_002000836.1| aminopeptidase
Supercontig_4.1	NGFG_04285	NGFG_02266	164619	165272	654	+	0	+		165395	TRANS_150	TRANS_150-NGFG_04285-1	transposase	164619	165272	654	164619	165395	777	+	1	6.78238	34.3358	LowExpression	129	1	NotSignificant	0	Intergenic	2e-140	0.995413	1	0.9724	gi|59801100|ref|YP_207812.1| IS1016 transposase	1e-140	0.995413	1	0.9724	gi|194099472|ref|YP_002002593.1| IS1016 transposase
Supercontig_4.1	NGFG_00300	NGFG_00300	166155	166493	339	-	0	-				X-NGFG_00300-1	hypothetical_protein	166155	166493	339	166155	166493	339	-	1	89.9566	43.3427	HighExpression	7	0.0160353	Significant	0	Intergenic	1e-80	0.99115	0.888889	1	gi|59800618|ref|YP_207330.1| hypothetical protein NGO0162	6e-81	0.99115	1	1	gi|194097797|ref|YP_002000840.1| hypothetical protein NGK_0215
Supercontig_4.1	NGFG_00301	NGFG_00301	166538	166915	378	-	0	-				X-NGFG_00301-1	hypothetical_protein	166538	166915	378	166538	166915	378	-	1	99.7441	2.20024	HighExpression	5	0.00110669	Significant	0	Intergenic	8e-89	0.992063	1	0.992	gi|59800619|ref|YP_207331.1| hypothetical protein NGO0163	3e-38	0.492063	1	0.9839	gi|194097798|ref|YP_002000841.1| hypothetical protein NGK_0216, partial
Supercontig_4.1	NGFG_00302	NGFG_00302	166973	167338	366	-	0	-				X-NGFG_00302-1	hypothetical_protein	166973	167338	366	166973	167338	366	-	1	78.0182	1.51492	HighExpression	5	0.00204143	Significant	0	Intergenic	4e-86	0.991803	1	1	gi|59800620|ref|YP_207332.1| hypothetical protein NGO0164	5e-74	0.868852	1	0.9906	gi|194097799|ref|YP_002000842.1| hypothetical protein NGK_0217
Supercontig_4.1	NGFG_00303	NGFG_00303	167320	167859	540	-	0	-				X-NGFG_00303-1	hypothetical_protein	167320	167859	540	167320	167859	540	-	1	36.4506	2.05355	LowExpression	16	0.0404526	Significant	0	Intergenic	3e-133	0.994444	1	1	gi|59800621|ref|YP_207333.1| hypothetical protein NGO0165	4e-133	0.994444	1	1	gi|194097800|ref|YP_002000843.1| hypothetical protein NGK_0218
Supercontig_4.1	NGFG_00304	NGFG_00304	167902	168768	867	-	0	-				X-NGFG_00304-1	hypothetical_protein	167902	168768	867	167902	168768	867	-	1	1.91855	11.831	LowExpression	17	0.00061	Significant	854	Antisense	0	0.99654	1	0.9896	gi|59800622|ref|YP_207334.1| hypothetical protein NGO0166	0	0.903114	1	0.9885	gi|194097801|ref|YP_002000844.1| hypothetical protein NGK_0219
Supercontig_4.1							1	+	167915	168957	NgncR_020	NgncR_020-Y-1		167915	168957	1043	167915	168957	1043	+	0	13.5558	27.1116	LowExpression	19	0.00061	Significant	854	Antisense	6e-29	0.146692	0.71831	1	gi|59800623|ref|YP_207335.1| hypothetical protein NGO0167
Supercontig_4.1	NGFG_00305	NGFG_00305	168988	169902	915	-	1	-		168908	TRANS_159	TRANS_159-NGFG_00305-1	zinc/manganese_ABC_transporter_substrate-binding_protein	168988	169978	991	168908	171764	2857	-	3	39.1647	6.71394	LowExpression	29	0.00288405	Significant	0	Intergenic	0	0.853683	0.928571	0.951	gi|59800624|ref|YP_207336.1| ABC transporter substrate-binding protein	0	0.853683	0.927632	1	gi|194097802|ref|YP_002000845.1| periplasmic binding protein MntC
Supercontig_4.1	NGFG_00306	NGFG_00306	169979	170854	876	-	1	-			TRANS_159	TRANS_159-NGFG_00306-1	zinc/manganese_ABC_transporter_permease	169979	170888	910	168908	171764	2857	-	3	17.9742	4.26507	LowExpression	25	0.00110669	Significant	0	Intergenic	1e-175	0.906593	1	0.9927	gi|59800625|ref|YP_207337.1| ABC transporter membrane protein	0	0.959341	1	1	gi|194097803|ref|YP_002000846.1| membrane protein
Supercontig_4.1	NGFG_00307	NGFG_00307	170889	171644	756	-	1	-	171764		TRANS_159	TRANS_159-NGFG_00307-1	zinc/manganese_ABC_transporter_ATP-binding_protein	170889	171764	876	168908	171764	2857	-	3	136.4	17.406	HighExpression	17	0.00061	Significant	0	Intergenic	0	0.859589	1	0.996	gi|59800626|ref|YP_207338.1| ABC transporter ATP-binding protein	0	0.859589	1	1	gi|194097804|ref|YP_002000847.1| ABC transporter ATP-binding protein
Supercontig_4.1	NGFG_00308	NGFG_00308	171935	172300	366	-	1	-		171884	TRANS_162	TRANS_162-NGFG_00308-1	50S_ribosomal_protein_L19	171935	172314	380	171884	173868	1985	-	4	161.961	51.0687	HighExpression	4	0.00061	Significant	0	Intergenic	5e-76	0.955263	1	1	gi|59800627|ref|YP_207339.1| 50S ribosomal protein L19	5e-76	0.955263	1	1	gi|194097805|ref|YP_002000848.1| 50S ribosomal protein L19
Supercontig_4.1	NGFG_00309	NGFG_00309	172315	173064	750	-	1	-			TRANS_162	TRANS_162-NGFG_00309-1	tRNA_(guanine-N(1)-)-methyltransferase	172315	173064	750	171884	173868	1985	-	4	218.827	21.0695	HighExpression	13	0.00061	Significant	0	Intergenic	1e-170	0.996	1	0.996	gi|59800628|ref|YP_207340.1| tRNA (guanine-N(1)-)-methyltransferase	1e-170	0.996	1	0.996	gi|194097806|ref|YP_002000849.1| tRNA (guanine-N(1)-)-methyltransferase
Supercontig_4.1	NGFG_00310	NGFG_00310	173064	173573	510	-	1	-			TRANS_162	TRANS_162-NGFG_00310-1	ribosome_maturation_factor_rimM	173064	173588	525	171884	173868	1985	-	4	274.062	14.7856	HighExpression	4	0.00061	Significant	0	Intergenic	1e-122	0.965714	1	0.9941	gi|59800629|ref|YP_207341.1| 16S rRNA-processing protein RimM	5e-116	0.914286	1	1	gi|194097807|ref|YP_002000850.1| 16S rRNA-processing protein RimM
Supercontig_4.1	NGFG_00311	NGFG_00311	173589	173834	246	-	1	-	173868		TRANS_162	TRANS_162-NGFG_00311-1	30S_ribosomal_protein_S16	173589	173868	280	171884	173868	1985	-	4	1229.71	5.94064	HighExpression	2	0.00110669	Significant	0	Intergenic	2e-55	0.867857	1	1	gi|59800630|ref|YP_207342.1| 30S ribosomal protein S16	2e-55	0.867857	1	1	gi|194097808|ref|YP_002000851.1| 30S ribosomal protein S16
Supercontig_4.1	NGFG_00312	NGFG_00312	173879	176302	2424	-	0					X-NGFG_00312-1	acetyltransferase	173879	176302	2424	173879	176302	2424	-	1	5.71844	10.4076	LowExpression	149	1	NotSignificant	0	Intergenic						0	0.539604	0.949891	0.9977	gi|194097811|ref|YP_002000854.1| hypothetical protein NGK_0229
Supercontig_4.1	NGFG_00313	NGFG_00313	176420	177826	1407	-	1	-		176382	TRANS_166	TRANS_166-NGFG_00313-1	two-component_system._OmpR_family._sensor_kinase	176420	177838	1419	176382	178582	2201	-	2	130.702	41.6138	HighExpression	21	0.00061	Significant	0	Intergenic	0	0.989429	1	1	gi|59800631|ref|YP_207343.1| two-component system sensor kinase	0	0.989429	1	1	gi|194097812|ref|YP_002000855.1| putative two-component system sensor kinase
Supercontig_4.1	NGFG_00314	NGFG_00314	177839	178516	678	-	1	-	178582	177752	TRANS_166	TRANS_166-NGFG_00314-1	two-component_system._OmpR_family._response_regulator	177839	178582	744	176382	178582	2201	-	2	453.479	114.022	HighExpression	15	0.00061	Significant	0	Intergenic	3e-148	0.822581	0.906667	1	gi|59800632|ref|YP_207344.1| two-component system transcriptional response regulator	4e-148	0.822581	0.906667	1	gi|194097813|ref|YP_002000856.1| putative two-component system regulator
Supercontig_4.1	NGFG_00316	NGFG_00316	178592	180520	1929	-	0	-				X-NGFG_00316-1	O-antigen_polymerase	178592	180520	1929	178592	180520	1929	-	1	6.89841	7.90443	LowExpression	92	0.590805	NotSignificant	0	Intergenic	0	0.939347	1	1	gi|59800633|ref|YP_207345.1| hypothetical protein NGO0178	0	0.998445	1	1	gi|194097814|ref|YP_002000857.1| hypothetical protein NGK_0232
Supercontig_4.1	NGFG_00317	NGFG_00317	180510	180863	354	-	0	-				X-NGFG_00317-1	hypothetical_protein	180510	180863	354	180510	180863	354	-	1	40.723	18.0121	LowExpression	20	1	NotSignificant	0	Intergenic	6e-47	0.991525	1	0.9915	gi|59800634|ref|YP_207346.1| hypothetical protein NGO0179	6e-47	0.991525	1	0.9915	gi|194097815|ref|YP_002000858.1| hypothetical protein NGK_0233
Supercontig_4.1	NGFG_00318	NGFG_00318	180872	181480	609	-	0	-				X-NGFG_00318-1	septum_formation_protein_Maf	180872	181480	609	180872	181480	609	-	1	17.7536	46.8878	LowExpression	33	1	NotSignificant	0	Intergenic	2e-149	0.995074	0.939535	1	gi|59800635|ref|YP_207347.1| Maf-like protein	2e-149	0.995074	0.939535	1	gi|194097816|ref|YP_002000859.1| Maf-like protein
Supercontig_4.1	NGFG_00319	NGFG_00319	181524	182294	771	-	0	-				X-NGFG_00319-1	twin_arginine-targeting_protein_translocase_TatC	181524	182294	771	181524	182294	771	-	1	64.0038	49.6209	HighExpression	17	0.00061	Significant	0	Intergenic	8e-175	0.996109	1	0.9922	gi|59800636|ref|YP_207348.1| sec-independent protein translocase component	3e-176	0.996109	1	0.9961	gi|194097817|ref|YP_002000860.1| Sec-independent protein translocase component
Supercontig_4.1	NGFG_00320	NGFG_00320	182307	182993	687	-	0	-				X-NGFG_00320-1	twin_arginine-targeting_protein_translocase_TatB	182307	182993	687	182307	182993	687	-	1	127.114	35.9148	HighExpression	14	0.00061	Significant	0	Intergenic	1e-167	0.995633	1	1	gi|59800637|ref|YP_207349.1| sec-independent protein translocase component	1e-167	0.995633	1	1	gi|194097818|ref|YP_002000861.1| Sec-independent protein translocase protein tatB-like protein
Supercontig_4.1	NGFG_00321	NGFG_00321	182997	183200	204	-	1	-		182873	TRANS_173	TRANS_173-NGFG_00321-1	TatA/E_family_twin_arginine-targeting_protein_translocase	182997	183246	250	182873	183620	748	-	2	370.379	68.753	HighExpression	2	0.00159461	Significant	0	Intergenic	5e-34	0.804	1	1	gi|59800638|ref|YP_207350.1| twin arginine translocase A	6e-34	0.804	1	1	gi|194097819|ref|YP_002000862.1| twin arginine translocase protein A
Supercontig_4.1	NGFG_00322	NGFG_00322	183247	183570	324	-	1	-	183620		TRANS_173	TRANS_173-NGFG_00322-1	purine_nucleoside_phosphoramidase	183247	183620	374	182873	183620	748	-	2	209.034	68.1956	HighExpression	13	0.238604	NotSignificant	0	Intergenic	3e-75	0.858289	1	1	gi|59800639|ref|YP_207351.1| HitA protein	2e-82	0.938503	1	0.9915	gi|194097820|ref|YP_002000863.1| HitA protein
Supercontig_4.1	NGFG_00323	NGFG_00323	183644	183967	324	-	1	-	183994		TRANS_174	TRANS_174-NGFG_00323-1	phosphoribosyl-ATP_pyrophosphatase	183644	183994	351	183644	183994	351	-	1	172.183	447.833	HighExpression	9	0.0483102	Significant	59	Antisense	4e-74	0.91453	1	1	gi|59800640|ref|YP_207352.1| phosphoribosyl-ATP pyrophosphatase	3e-81	0.991453	0.773333	1	gi|194097821|ref|YP_002000864.1| phosphoribosyl-ATP pyrophosphatase
Supercontig_4.1							1	+	183936	184097	NgncR_021	NgncR_021-Y-1		183936	184097	162	183936	184097	162	+	0	1197.91	1959.43	HighExpression	10	1	NotSignificant	59	Antisense
Supercontig_4.1	NGFG_00324	NGFG_00324	184108	185172	1065	-	2	-	185275	184050	TRANS_176	TRANS_176-NGFG_00324-1	zinc-binding_alcohol_dehydrogenase	184108	185275	1168	184050	185374	1325	-	1	1168.5	71.681	HighExpression	55	0.603873	NotSignificant	0	Intergenic	0	0.909247	1	1	gi|59800641|ref|YP_207353.1| zinc-binding alcohol dehydrogenas	0	0.909247	1	0.9972	gi|194097822|ref|YP_002000865.1| putative zinc-binding alcohol dehydrogenase
Supercontig_4.1	NGFG_00324	NGFG_00324	184108	185172	1065	-	1	-	185374		TRANS_176	TRANS_176-NGFG_00324-2	zinc-binding_alcohol_dehydrogenase	184108	185374	1267	184050	185374	1325	-	1	1082.66	68.0493	HighExpression	56	0.356207	NotSignificant	0	Intergenic	0	0.8382	1	1	gi|59800641|ref|YP_207353.1| zinc-binding alcohol dehydrogenas	0	0.8382	1	0.9972	gi|194097822|ref|YP_002000865.1| putative zinc-binding alcohol dehydrogenase
Supercontig_4.1	NGFG_04284	NGFG_02267	185445	185894	450	-	1	-	185914		TRANS_3002	TRANS_3002-NGFG_04284-1	transposase	185445	185914	470	185445	185914	470	-	1	6.48836	4.12896	LowExpression	67	1	NotSignificant	0	Intergenic						5e-89	0.880851	0.926174	0.9855	gi|194100212|ref|YP_002002487.1| IS1106 transposase
Supercontig_4.1	NGFG_00325	NGFG_00325	186038	187156	1119	-	1	-	187229		TRANS_177	TRANS_177-NGFG_00325-1	Histone_deacetylase_family_protein	186038	187229	1192	186038	187229	1192	-	1	72.0984	6.27954	HighExpression	43	0.0294833	Significant	0	Intergenic	0	0.89094	0.951613	0.9944	gi|59800642|ref|YP_207354.1| hypothetical protein NGO0187	0	0.89094	0.951613	0.9944	gi|194097896|ref|YP_002000941.1| Histone deacetylase family protein
Supercontig_4.1	NGFG_00326	NGFG_00326	187287	187553	267	+	1	+	187246		TRANS_178	TRANS_178-NGFG_00326-1	preprotein_translocase._YajC_subunit	187246	187553	308	187246	190611	3366	+	3	3643.59	74.708	HighExpression	8	0.069091	NotSignificant	0	Intergenic	2e-58	0.857143	1	1	gi|59800643|ref|YP_207355.1| hypothetical protein NGO0188	3e-58	0.857143	1	1	gi|194097897|ref|YP_002000942.1| hypothetical protein NGK_0317
Supercontig_4.1	NGFG_00327	NGFG_00327	187764	189617	1854	+	1	+			TRANS_178	TRANS_178-NGFG_00327-1	protein-export_membrane_protein_SecD	187554	189617	2064	187246	190611	3366	+	3	475.481	28.8781	HighExpression	53	0.00061	Significant	0	Intergenic	0	0.898256	1	0.9984	gi|59800644|ref|YP_207356.1| preprotein translocase subunit SecD	0	0.898256	1	1	gi|194097898|ref|YP_002000943.1| preprotein translocase subunit SecD
Supercontig_4.1	NGFG_00328	NGFG_00328	189621	190556	936	+	1	+		190611	TRANS_178	TRANS_178-NGFG_00328-1	protein-export_membrane_protein_SecF	189618	190556	939	187246	190611	3366	+	3	58.4574	11.8096	HighExpression	12	0.00061	Significant	0	Intergenic	0	0.99361	1	0.9968	gi|59800645|ref|YP_207357.1| preprotein translocase subunit SecF	0	0.99361	1	0.9968	gi|194097899|ref|YP_002000944.1| preprotein translocase subunit SecF
Supercontig_4.1							1	-	190750	190557	NgncR_022	NgncR_022-Y-1		190557	190750	194	190557	190750	194	-	0	204.35	287.233	HighExpression	16	1	NotSignificant	90	Antisense
Supercontig_4.1	NGFG_00329	NGFG_00329	190761	191030	270	+	1	+	190661	191072	TRANS_182	TRANS_182-NGFG_00329-1	30S_ribosomal_protein_S15	190661	191030	370	190661	194503	3843	+	5	385.125	50.9504	HighExpression	6	0.00288405	Significant	90	Antisense	5e-61	0.721622	1	1	gi|59800646|ref|YP_207358.1| 30S ribosomal protein S15	6e-61	0.721622	1	1	gi|194097900|ref|YP_002000945.1| 30S ribosomal protein S15
Supercontig_4.1	NGFG_00330	NGFG_00330	191140	192432	1293	+	3	+	191146		TRANS_182	TRANS_182-NGFG_00330-1	polyamine_ABC_transporter._ATP-binding_protein	191031	192432	1402	190661	194503	3843	+	5	70.5928	26.497	HighExpression	84	1	NotSignificant	0	Intergenic	0	0.920114	1	1	gi|59800647|ref|YP_207359.1| ABC transporter ATP-binding protein, polyamine	0	0.731812	1	0.9942	gi|194097902|ref|YP_002000947.1| Spermidine/putrescine ABC transporter, ATP-binding protein
Supercontig_4.1	NGFG_04283	NGFG_02268	192448	192591	144	+	1	+			TRANS_182	TRANS_182-NGFG_04283-1	hypothetical_protein	192433	192591	159	190661	194503	3843	+	5	20.923	6.97434	LowExpression	17	1	NotSignificant	0	Intergenic	2e-11	0.415094	0.0511628	1	gi|59800647|ref|YP_207359.1| ABC transporter ATP-binding protein, polyamine	2e-11	0.415094	0.0643275	1	gi|194097902|ref|YP_002000947.1| Spermidine/putrescine ABC transporter, ATP-binding protein
Supercontig_4.1	NGFG_00331	NGFG_00331	192607	193572	966	+	1	+			TRANS_182	TRANS_182-NGFG_00331-1	putrescine_ABC_transporter_permease	192592	193572	981	190661	194503	3843	+	5	131.974	37.0205	HighExpression	56	1	NotSignificant	0	Intergenic	0	0.981651	1	1	gi|59800648|ref|YP_207360.1| ABC transporter permease, polyamine	0	0.981651	1	0.9969	gi|194097903|ref|YP_002000948.1| Spermidine/putrescine ABC transporter, permease protein
Supercontig_4.1	NGFG_00332	NGFG_00332	193572	194459	888	+	1	+		194503	TRANS_182	TRANS_182-NGFG_00332-1	putrescine_ABC_transporter_permease	193572	194459	888	190661	194503	3843	+	5	68.3709	8.74148	HighExpression	38	0.369109	NotSignificant	0	Intergenic	5e-167	0.996622	1	1	gi|59800649|ref|YP_207361.1| ABC transporter permease, polyamine	6e-167	0.996622	1	1	gi|194097904|ref|YP_002000949.1| Spermidine/putrescine ABC transporter, permease protein
Supercontig_4.1	NGFG_00333	NGFG_00333	194585	195880	1296	+	0	+		195972	TRANS_185	TRANS_185-NGFG_00333-1	oxidoreductase	194585	195880	1296	194585	195972	1388	+	1	20.9634	9.41213	LowExpression	40	0.00288405	Significant	0	Intergenic	0	0.997685	0.924893	1	gi|59800650|ref|YP_207362.1| oxidoreductase	0	0.997685	1	0.9977	gi|194097905|ref|YP_002000950.1| putative oxidoreductase
Supercontig_4.1	NGFG_00334	NGFG_00334	195974	197278	1305	-	1	-	197524	195922	TRANS_186	TRANS_186-NGFG_00334-1	ammonium_transporter	195974	197524	1551	195922	197524	1603	-	1	24.8452	8.93713	LowExpression	83	1	NotSignificant	0	Intergenic	0	0.943907	1	1	gi|59800651|ref|YP_207363.1| transporter ammonium	0	0.943907	1	1	gi|194097906|ref|YP_002000951.1| putative transporter, ammonium
Supercontig_4.1	NGFG_00335	NGFG_00335	197899	199158	1260	-	1	-	199242		TRANS_187	TRANS_187-NGFG_00335-1	transcription_termination_factor_Rho	197899	199242	1344	197899	199242	1344	-	1	96.1229	28.4656	HighExpression	25	0.00061	Significant	0	Intergenic	0	0.935268	1	1	gi|59800652|ref|YP_207364.1| transcription termination factor Rho	0	0.935268	1	1	gi|194097908|ref|YP_002000953.1| transcription termination factor Rho
Supercontig_4.1	NGFG_00336	NGFG_00336	199379	201763	2385	-	1	-	201806	199333	TRANS_188	TRANS_188-NGFG_00336-1	phosphoenolpyruvate_synthase	199379	201806	2428	199333	201806	2474	-	1	310.799	18.0405	HighExpression	110	0.295702	NotSignificant	0	Intergenic	0	0.981054	1	0.995	gi|59800653|ref|YP_207365.1| phosphoenolpyruvate synthase	0	0.981054	1	0.9962	gi|194097910|ref|YP_002000955.1| phosphoenolpyruvate synthase
Supercontig_4.1							1	-	202247	202016	NgncR_023	NgncR_023-Y-1		202016	202247	232	202016	202247	232	-	0	58.5529	323.833	HighExpression	31	1	NotSignificant	179	Antisense	8e-06	0.24569	0.0436782	0.8421	gi|59802387|ref|YP_209099.1| hypothetical protein NGO2086	9e-06	0.24569	0.0436782	0.8421	gi|194100034|ref|YP_002003173.1| hypothetical protein NGK_2548
Supercontig_4.1	NGFG_04282	NGFG_02269	202118	202771	654	+	1	+	202069		TRANS_189	TRANS_189-NGFG_04282-1	transposase	202069	202771	703	202069	202771	703	+	1	105.292	24.4499	HighExpression	142	1	NotSignificant	179	Antisense	9e-129	0.926031	1	0.9816	gi|59801570|ref|YP_208282.1| IS1016 transposase	1e-128	0.926031	1	0.977	gi|194097883|ref|YP_002000928.1| IS1016 transposase
Supercontig_4.1	NGFG_00337	NGFG_00337	202897	203718	822	+	1	+	202868	203767	TRANS_190	TRANS_190-NGFG_00337-1	hypothetical_protein	202868	203718	851	202868	203767	900	+	1	73.2981	3.2577	HighExpression	25	0.00925055	Significant	0	Intergenic	0	0.962397	1	1	gi|59800655|ref|YP_207367.1| hypothetical protein NGO0202	0	0.962397	1	1	gi|194097912|ref|YP_002000958.1| hypothetical protein NGK_0333
Supercontig_4.1	NGFG_00338	NGFG_00338	203804	204466	663	-	0	-				X-NGFG_00338-1	phosphoglycolate_phosphatase._bacterial	203804	204466	663	203804	204466	663	-	1	32.6153	14.2169	LowExpression	33	0.848652	NotSignificant	0	Intergenic	5e-150	0.995475	0.932203	1	gi|59800656|ref|YP_207368.1| phosphatase	5e-149	0.995475	0.932203	0.9955	gi|194097913|ref|YP_002000959.1| putative phosphatase
Supercontig_4.1	NGFG_00339	NGFG_00339	204504	205331	828	-	1	-	205354		TRANS_191	TRANS_191-NGFG_00339-1	hypothetical_protein	204504	205354	851	204504	205354	851	-	1	31.5996	10.7504	LowExpression	34	0.210407	NotSignificant	0	Intergenic	0	0.969448	1	0.9927	gi|59800657|ref|YP_207369.1| hypothetical protein NGO0204	0	0.969448	1	0.9818	gi|194097914|ref|YP_002000960.1| hypothetical protein NGK_0335
Supercontig_4.1	NGFG_00340	NGFG_00340	205713	206336	624	+	1	+	205404	206389	TRANS_192	TRANS_192-NGFG_00340-1	outer-membrane_lipoprotein_carrier_protein	205404	206336	933	205404	206389	986	+	1	96.867	12.7769	HighExpression	65	1	NotSignificant	0	Intergenic	1e-130	0.665595	1	0.9952	gi|59800658|ref|YP_207370.1| LolA protein	1e-170	0.823151	1	0.9961	gi|194097915|ref|YP_002000961.1| LolA protein
Supercontig_4.1	NGFG_00341	NGFG_00341	206609	207748	1140	+	1	+	206498		TRANS_193	TRANS_193-NGFG_00341-1	putrescine_ABC_transporter_substrate-binding_protein	206498	207748	1251	206498	209642	3145	+	3	119.224	27.036	HighExpression	46	0.0404526	Significant	128	Antisense	0	0.908873	1	0.9947	gi|59800659|ref|YP_207371.1| ABC transporter periplasmic binding protein, polyamine	0	0.956835	1	0.9975	gi|194097917|ref|YP_002000963.1| Spermidine/putrescine ABC transporter, periplasmic spermidine/putrescine-binding protein
Supercontig_4.1							1	-	207978	207621	NgncR_024	NgncR_024-Y-1		207621	207978	358	207621	207978	358	-	0	118.481	289.62	HighExpression	8	0.015738	Significant	358	Antisense
Supercontig_4.1	NGFG_00342	NGFG_00342	207837	208917	1081	+	1	+			TRANS_193	TRANS_193-NGFG_00342-1	glycosyltransferase_PglE	207749	208917	1169	206498	209642	3145	+	3	316.834	63.5565	HighExpression	50	0.281067	NotSignificant	230	Antisense	2e-40	0.25663	0.29052	0.74	gi|59800660|ref|YP_207372.1| sugar transferase	1e-156	0.646707	1	0.9802	gi|194097918|ref|YP_002000964.1| putative sugar transferase
Supercontig_4.1	NGFG_00343	NGFG_00343	208958	209488	531	+	1	+		209642	TRANS_193	TRANS_193-NGFG_00343-1	hypothetical_protein	208918	209488	571	206498	209642	3145	+	3	64.0882	7.76826	HighExpression	31	1	NotSignificant	0	Intergenic	2e-129	0.924694	1	1	gi|59800661|ref|YP_207373.1| hypothetical protein NGO0208	1e-128	0.924694	1	0.9943	gi|194097919|ref|YP_002000965.1| hypothetical protein NGK_0340
Supercontig_4.1	NGFG_00345	NGFG_00345	209862	211457	1596	-	0	-				X-NGFG_00345-1	peptide_chain_release_factor_3	209862	211457	1596	209862	211457	1596	-	1	18.9336	1.21592	LowExpression	49	0.00061	Significant	0	Intergenic	0	0.99812	1	0.9981	gi|59800662|ref|YP_207374.1| peptide chain release factor 3	0	0.99812	1	0.9981	gi|194097920|ref|YP_002000966.1| peptide chain release factor 3
Supercontig_4.1							1	-	211508	211471	NgncR_025	NgncR_025-Y-1		211471	211508	38	211471	211508	38	-	0	4982.84	0	HighExpression	0	0.305701	NotSignificant	0	Intergenic
Supercontig_4.1	NGFG_00346	NGFG_00346	211564	211959	396	-	1	-			TRANS_202	TRANS_202-NGFG_00346-1	phosphoribosyl-AMP_cyclohydrolase	211564	211989	426	211564	214202	2639	-	4	13.6663	3.25387	LowExpression	26	1	NotSignificant	0	Intergenic	5e-96	0.922535	1	1	gi|59800663|ref|YP_207375.1| phosphoribosyl-AMP cyclohydrolase	5e-96	0.922535	1	1	gi|194097921|ref|YP_002000967.1| phosphoribosyl-AMP cyclohydrolase
Supercontig_4.1	NGFG_00347	NGFG_00347	211990	212757	768	-	1	-			TRANS_202	TRANS_202-NGFG_00347-1	imidazole_glycerol_phosphate_synthase_subunit_hisF	211990	212769	780	211564	214202	2639	-	4	19.1928	1.06627	LowExpression	38	0.778153	NotSignificant	0	Intergenic	0	0.980769	1	0.9961	gi|59800664|ref|YP_207376.1| imidazole glycerol phosphate synthase subunit HisF	0	0.980769	1	0.9961	gi|194097922|ref|YP_002000968.1| imidazole glycerol phosphate synthase subunit HisF
Supercontig_4.1	NGFG_00348	NGFG_00348	212770	213507	738	-	1	-			TRANS_202	TRANS_202-NGFG_00348-1	1-(5-phosphoribosyl)-5-[(5-phosphoribosylamino)methylideneamino]_imidazole-4-carboxamide_isomerase	212770	213539	770	211564	214202	2639	-	4	27.3629	1.44016	LowExpression	21	0.00486736	Significant	0	Intergenic	7e-178	0.954545	1	1	gi|59800665|ref|YP_207377.1| 1-(5-phosphoribosyl)-5-[(5-phosphoribosylamino)methylideneamino] imidazole-4-carboxamide isomerase	2e-176	0.954545	1	0.9959	gi|194097924|ref|YP_002000969.1| 1-(5-phosphoribosyl)-5-[(5-phosphoribosylamino)methylideneamino] imidazole-4-carboxamide isomerase
Supercontig_4.1	NGFG_00349	NGFG_00349	213540	214178	639	-	1	-	214202		TRANS_202	TRANS_202-NGFG_00349-1	imidazole_glycerol_phosphate_synthase_subunit_hisH	213540	214202	663	211564	214202	2639	-	4	44.3233	3.7633	LowExpression	25	0.175581	NotSignificant	0	Intergenic	6e-162	0.959276	1	1	gi|59800666|ref|YP_207378.1| imidazole glycerol phosphate synthase subunit HisH	7e-162	0.959276	1	1	gi|194097923|ref|YP_002000970.1| imidazole glycerol phosphate synthase subunit HisH
Supercontig_4.1	NGFG_00350	NGFG_00350	214308	215942	1635	-	3	-	215921	214239	TRANS_203	TRANS_203-NGFG_00350-1	phosphate_acetyltransferase	214308	215921	1614	214239	215942	1704	-	1	67.8475	4.29414	HighExpression	76	0.570811	NotSignificant	0	Intergenic	0	0.929368	1	0.998	gi|59800667|ref|YP_207379.1| phosphotransacetylase	0	0.929368	1	0.998	gi|194097926|ref|YP_002000971.1| putative phosphotransacetylase
Supercontig_4.1	NGFG_00351	NGFG_00351	215995	217053	1059	-	1	-			TRANS_205	TRANS_205-NGFG_00351-1	Fe(3+)_ions_import_ATP-binding_protein_FbpC	215995	217073	1079	215995	218879	2885	-	2	11.5619	3.59705	LowExpression	37	0.0239637	Significant	0	Intergenic	0	0.978684	1	1	gi|59800668|ref|YP_207380.1| ABC transporter ATP-binding protein, iron related	0	0.978684	1	1	gi|194097927|ref|YP_002000973.1| Fe(3+) ions import ATP-binding protein fbpC
Supercontig_4.1	NGFG_00352	NGFG_00352	217074	218603	1530	-	1	-	218879		TRANS_205	TRANS_205-NGFG_00352-1	Fe(3+)-transport_system_permease_fbpB_2	217074	218879	1806	215995	218879	2885	-	2	111.138	21.9512	HighExpression	43	0.00061	Significant	0	Intergenic	0	0.845515	1	0.998	gi|59800669|ref|YP_207381.1| ABC transporter permeas	0	0.845515	1	1	gi|194097928|ref|YP_002000974.1| ABC transporter permease
Supercontig_4.1	NGFG_00353	NGFG_00353	218659	219654	996	-	1	-	219704	218604	TRANS_206	TRANS_206-NGFG_00353-1	major_ferric_iron-binding_protein	218659	219704	1046	218604	219704	1101	-	1	124.038	8.48122	HighExpression	26	0.00061	Significant	0	Intergenic	0	0.949331	1	1	gi|59800670|ref|YP_207382.1| ABC transporter periplasmic binding protein, iron related	0	0.949331	1	1	gi|194097929|ref|YP_002000975.1| Major ferric iron-binding protein
Supercontig_4.1	NGFG_00355	NGFG_00355	220045	220386	342	-	0	-				X-NGFG_00355-1	hypothetical_protein	220045	220386	342	220045	220386	342	-	1	1.62123	0	LowExpression	20	1	NotSignificant	0	Intergenic	2e-80	0.991228	1	0.9912	gi|59800671|ref|YP_207383.1| hypothetical protein NGO0218	6e-81	0.991228	1	1	gi|194097931|ref|YP_002000977.1| hypothetical protein NGK_0352
Supercontig_4.1	NGFG_00356	NGFG_00356	220444	221820	1377	-	1	-		220402	TRANS_208	TRANS_208-NGFG_00356-1	argininosuccinate_lyase	220444	221838	1395	220402	223582	3181	-	4	29.8097	4.96828	LowExpression	61	0.310909	NotSignificant	0	Intergenic	0	0.984946	1	0.9934	gi|59800672|ref|YP_207384.1| argininosuccinate lyase	0	0.763441	0.986111	0.9944	gi|194097933|ref|YP_002000979.1| argininosuccinate lyase, partial
Supercontig_4.1	NGFG_00357	NGFG_00357	221839	222708	870	-	1	-			TRANS_208	TRANS_208-NGFG_00357-1	UTP-glucose-1-phosphate_uridylyltransferase	221839	222735	897	220402	223582	3181	-	4	32.4517	8.34471	LowExpression	44	0.790166	NotSignificant	0	Intergenic	0	0.966555	1	1	gi|59800673|ref|YP_207385.1| UTP-glucose-1-phosphate uridylyltransferase	0	0.966555	1	1	gi|194097934|ref|YP_002000980.1| UTP-glucose-1-phosphate uridylyltransferase
Supercontig_4.1	NGFG_00358	NGFG_00358	222736	223335	600	-	1	-			TRANS_208	TRANS_208-NGFG_00358-1	nucleoside-triphosphatase	222736	223335	600	220402	223582	3181	-	4	36.964	27.2609	LowExpression	26	0.501348	NotSignificant	0	Intergenic	6e-148	0.995	1	1	gi|59800674|ref|YP_207386.1| deoxyribonucleotide triphosphate pyrophosphatase	1e-146	0.995	1	0.995	gi|194097935|ref|YP_002000981.1| putative deoxyribonucleotide triphosphate pyrophosphatase
Supercontig_4.1	NGFG_00359	NGFG_00359	223328	223561	234	-	1	-	223582		TRANS_208	TRANS_208-NGFG_00359-1	hypothetical_protein	223328	223582	255	220402	223582	3181	-	4	158.728	19.5692	HighExpression	11	0.660328	NotSignificant	0	Intergenic	4e-29	0.905882	1	0.987	gi|59800675|ref|YP_207387.1| hypothetical protein NGO0222	4e-29	0.905882	1	1	gi|194097936|ref|YP_002000982.1| hypothetical protein NGK_0357
Supercontig_4.1	NGFG_00360	NGFG_00360	223669	224202	534	-	1	-	224230	223626	TRANS_211	TRANS_211-NGFG_00360-1	inorganic_pyrophosphatase	223669	224230	562	223626	224230	605	-	1	355.663	22.1981	HighExpression	16	0.0251313	Significant	0	Intergenic	2e-118	0.94484	1	1	gi|59800676|ref|YP_207388.1| inorganic pyrophosphatase	1e-125	0.992883	0.963731	1	gi|194097937|ref|YP_002000983.1| inorganic pyrophosphatase
Supercontig_4.1	NGFG_00361	NGFG_00361	224304	224762	459	-	1	-	224785		TRANS_212	TRANS_212-NGFG_00361-1	dATP_pyrophosphohydrolase	224304	224785	482	224304	224785	482	-	1	10.353	1.7255	LowExpression	11	0.00673103	Significant	0	Intergenic	6e-111	0.946058	1	1	gi|59800677|ref|YP_207389.1| dATP pyrophosphohydrolase	7e-111	0.946058	1	1	gi|194097938|ref|YP_002000984.1| dATP pyrophosphohydrolase
Supercontig_4.1	NGFG_06003	NGFG_06003	224973	225049	77		1	+	224961	225047	TRANS_213	TRANS_213-NGFG_06003-1	tRNA-Pro	224961	225049	89	224961	225049	89	+	1	1090.23	37.3793	HighExpression	10	1	NotSignificant	0	Intergenic
Supercontig_4.1	NGFG_00362	NGFG_00362	225312	227198	1887	+	3	+	227068		TRANS_214	TRANS_214-NGFG_00362-1	MafB_family_adhesin_protein	227068	227198	131	225312	228927	3616	+	5	2401.95	27.5114	HighExpression	2	0.104633	NotSignificant	0	Intergenic	1e-24	0.961832	0.066879	1	gi|59800678|ref|YP_207390.1| MafB-like protein	1e-24	0.961832	0.066879	1	gi|194097939|ref|YP_002000985.1| MafB1 protein
Supercontig_4.1	NGFG_00363	NGFG_00363	227229	227648	420	+	1	+			TRANS_214	TRANS_214-NGFG_00363-1	hypothetical_protein	227199	227648	450	225312	228927	3616	+	5	1271.56	26.4909	HighExpression	4	0.00061	Significant	149	Antisense	6e-92	0.933333	1	1	gi|59800679|ref|YP_207391.1| hypothetical protein NGO0226
Supercontig_4.1							1	-	227398	227250	NgncR_026	NgncR_026-Y-1		227250	227398	149	227250	227398	149	-	0	68.8423	989.841	HighExpression	1	0.015738	Significant	149	Antisense
Supercontig_4.1	NGFG_04281	NGFG_02270	227755	227895	141	+	1	+			TRANS_214	TRANS_214-NGFG_04281-1	hypothetical_protein	227649	227895	247	225312	228927	3616	+	5	1122.39	63.9761	HighExpression	11	0.720956	NotSignificant	0	Intergenic
Supercontig_4.1	NGFG_00364	NGFG_00364	227927	228169	243	+	3	+	228070		TRANS_214	TRANS_214-NGFG_00364-1	hypothetical_protein	227896	228169	274	225312	228927	3616	+	5	644.509	50.5894	HighExpression	9	0.256432	NotSignificant	0	Intergenic
Supercontig_4.1	NGFG_00366	NGFG_00366	228495	228830	336	+	1	+		228927	TRANS_214	TRANS_214-NGFG_00366-1	hypothetical_protein	228170	228830	661	225312	228927	3616	+	5	863.984	24.7452	HighExpression	26	0.251313	NotSignificant	0	Intergenic	5e-40	0.440242	0.751938	0.9794	gi|59800682|ref|YP_207394.1| hypothetical protein NGO0229	1e-06	0.0907716	0.526316	1	gi|194097940|ref|YP_002000986.1| hypothetical protein NGK_0361
Supercontig_4.1	NGFG_04312	NGFG_02271	228925	230382	1458	-	0	-				X-NGFG_04312-1	TrkH_family_potassium_uptake_protein	228925	230382	1458	228925	230382	1458	-	1	12.9298	96.7833	LowExpression	29	0.00061	Significant	0	Intergenic	0	0.997942	1	0.9979	gi|59800683|ref|YP_207395.1| transport protein, potassium	0	0.997942	1	1	gi|194097941|ref|YP_002000987.1| putative transport protein, potassium
Supercontig_4.1	NGFG_04313	NGFG_02272	230397	231227	831	-	0	-				X-NGFG_04313-1	Bis(5-nucleosyl)-tetraphosphatase	230397	231227	831	230397	231227	831	-	1	25.688	5.00415	LowExpression	29	0.0676249	NotSignificant	0	Intergenic	0	0.99639	1	1	gi|59800684|ref|YP_207396.1| diadenosine tetraphosphatase	0	0.99639	1	1	gi|194097942|ref|YP_002000988.1| diadenosine tetraphosphatase
Supercontig_4.1	NGFG_00368	NGFG_00368	231304	231693	390	-	1	-	231731		TRANS_221	TRANS_221-NGFG_00368-1	endoribonuclease_L-PSP	231304	231731	428	231304	231731	428	-	1	27.2048	11.0115	LowExpression	17	0.387832	NotSignificant	0	Intergenic	9e-91	0.904206	1	1	gi|59800685|ref|YP_207397.1| hypothetical protein NGO0232	1e-90	0.904206	1	1	gi|194097943|ref|YP_002000989.1| Ribonuclease, putative
Supercontig_4.1	NGFG_00369	NGFG_00369	231840	232367	528	-	1	-	232421	231794	TRANS_222	TRANS_222-NGFG_00369-1	opacity_protein	231840	232421	582	231794	232421	628	-	1	383.93	47.634	HighExpression	17	0.0270948	Significant	0	Intergenic	1e-94	0.804124	0.891429	0.9936	gi|59800686|ref|YP_207398.1| outer membrane protein	3e-94	0.804124	0.891429	0.9936	gi|194097944|ref|YP_002000990.1| outer membrane protein
Supercontig_4.1	NGFG_00371	NGFG_00371	232810	233985	1176	-	0	-				X-NGFG_00371-1	oxygen-independent_coproporphyrinogen_III_oxidase	232810	233985	1176	232810	233985	1176	-	1	4.95053	2.12166	LowExpression	57	0.722638	NotSignificant	0	Intergenic	0	0.997449	1	0.9923	gi|59800687|ref|YP_207399.1| coproporphyrinogen III oxidase	0	0.997449	1	0.9949	gi|194097947|ref|YP_002000993.1| coproporphyrinogen III oxidase
Supercontig_4.1	NGFG_00372	NGFG_00372	234042	236513	2472	-	1	-	236575		TRANS_225	TRANS_225-NGFG_00372-1	DNA_ligase	234042	236575	2534	234042	236575	2534	-	1	20.6774	5.90782	LowExpression	90	0.00110669	Significant	0	Intergenic	0	0.974349	1	0.9854	gi|59800688|ref|YP_207400.1| DNA ligase	0	0.974349	1	0.9976	gi|194097948|ref|YP_002000994.1| putative DNA ligase
Supercontig_4.1	NGFG_00373	NGFG_00373	236647	237933	1287	-	1	-	238035	236594	TRANS_226	TRANS_226-NGFG_00373-1	hypothetical_protein	236647	238035	1389	236594	238035	1442	-	1	284.415	11.3766	HighExpression	31	0.00061	Significant	274	Antisense	0	0.924406	1	1	gi|59800689|ref|YP_207401.1| hypothetical protein NGO0236	0	0.930886	1	0.9954	gi|194097949|ref|YP_002000995.1| hypothetical protein NGK_0370
Supercontig_4.1							1	+	237762	238036	NgncR_027	NgncR_027-Y-1		237762	238036	275	237762	238036	275	+	0	31.2514	443.568	LowExpression	6	0.0478615	Significant	274	Antisense
Supercontig_4.1	NGFG_00374	NGFG_00374	238127	238699	573	-	1	-	238766		TRANS_228	TRANS_228-NGFG_00374-1	N-acetyl-anhydromuranmyl-L-alanine_amidase_AmpD	238127	238766	640	238127	238766	640	-	1	61.9435	27.2898	HighExpression	25	0.248041	NotSignificant	24	Antisense	5e-143	0.890625	1	1	gi|59800690|ref|YP_207402.1| N-acetyl-anhydromuranmyl-L-alanine amidase	5e-143	0.890625	1	1	gi|194097950|ref|YP_002000996.1| N-acetyl-anhydromuranmyl-L-alanine amidase
Supercontig_4.1	NGFG_00375	NGFG_00375	238783	239778	996	+	1	+	238743		TRANS_229	TRANS_229-NGFG_00375-1	aminodeoxychorismate_lyase	238743	239778	1036	238743	239778	1036	+	1	55.1249	8.56308	HighExpression	52	0.858495	NotSignificant	24	Antisense	1e-06	0.118726	0.0984127	0.6098	gi|59800691|ref|YP_207403.1| hypothetical protein NGO0238	0	0.958494	1	1	gi|194097951|ref|YP_002000997.1| Periplasmic protein
Supercontig_4.1	NGFG_00376	NGFG_00376	239838	240458	621	+	0	+				X-NGFG_00376-1	thymidylate_kinase	239838	240458	621	239838	240458	621	+	1	27.2319	0.89285	LowExpression	24	0.240758	NotSignificant	0	Intergenic	2e-152	0.995169	1	1	gi|59800692|ref|YP_207404.1| thymidylate kinase	3e-152	0.995169	1	1	gi|194097952|ref|YP_002000998.1| thymidylate kinase
Supercontig_4.1	NGFG_00377	NGFG_00377	240680	241960	1281	+	1	+	240567	242009	TRANS_231	TRANS_231-NGFG_00377-1	malate_dehydrogenase	240567	241960	1394	240567	242009	1443	+	1	293.339	2.78423	HighExpression	57	0.147946	NotSignificant	0	Intergenic	0	0.916786	1	0.9953	gi|59800693|ref|YP_207405.1| malic enzyme, malate dehydrogenase/oxaloacetate-decarboxylating	0	0.916786	1	0.9953	gi|194097953|ref|YP_002000999.1| Malate oxidoreductase
Supercontig_4.1	NGFG_00378	NGFG_00378	242115	242276	162	+	0	+				X-NGFG_00378-1	hypothetical_protein	242115	242276	162	242115	242276	162	+	1	49.6276	1.7113	HighExpression	10	1	NotSignificant	0	Intergenic	8e-33	0.981481	0.791045	1	gi|59800694|ref|YP_207406.1| hypothetical protein NGO0241	1e-32	0.981481	1	1	gi|194097954|ref|YP_002001000.1| hypothetical protein NGK_0375
Supercontig_4.1	NGFG_00379	NGFG_00379	242362	243393	1032	+	0	+				X-NGFG_00379-1	tetraacyldisaccharide_4-kinase	242362	243393	1032	242362	243393	1032	+	1	41.6382	0.268634	LowExpression	31	0.00450264	Significant	0	Intergenic	0	0.997093	1	1	gi|59800695|ref|YP_207407.1| tetraacyldisaccharide 4-kinase	0	0.997093	0.963483	1	gi|194097955|ref|YP_002001001.1| tetraacyldisaccharide 4-kinase
Supercontig_4.1	NGFG_04280	NGFG_02273	243599	244132	534	+	1	+	243338	244210	TRANS_233	TRANS_233-NGFG_04280-1	hypothetical_protein	243338	244132	795	243338	244210	873	+	1	246.543	15.6923	HighExpression	35	0.471229	NotSignificant	0	Intergenic	5e-112	0.667925	1	1	gi|59800696|ref|YP_207408.1| hypothetical protein NGO0243	5e-113	0.675472	1	0.9944	gi|194097956|ref|YP_002001002.1| Periplasmic protein
Supercontig_4.1	NGFG_00381	NGFG_00381	244532	245293	762	+	0	+				X-NGFG_00381-1	3-deoxy-manno-octulosonate_cytidylyltransferase	244532	245293	762	244532	245293	762	+	1	50.207	2.54673	HighExpression	22	0.0119432	Significant	0	Intergenic	2e-169	0.996063	1	1	gi|59800698|ref|YP_207410.1| 3-deoxy-manno-octulosonate cytidylyltransferase	2e-169	0.996063	1	1	gi|194097958|ref|YP_002001004.1| 3-deoxy-manno-octulosonate cytidylyltransferase
Supercontig_4.1	NGFG_04279	NGFG_02274	245316	245612	297	+	0	+				X-NGFG_04279-1	hypothetical_protein	245316	245612	297	245316	245612	297	+	1	112.012	0.933434	HighExpression	10	0.264487	NotSignificant	0	Intergenic	2e-69	0.989899	1	1	gi|59800699|ref|YP_207411.1| hypothetical protein NGO0246	2e-69	0.989899	1	1	gi|194097959|ref|YP_002001005.1| hypothetical protein NGK_0380
Supercontig_4.1	NGFG_00383	NGFG_00383	245634	245831	198	+	0	+				X-NGFG_00383-1	hypothetical_protein	245634	245831	198	245634	245831	198	+	1	46.205	23.8026	LowExpression	2	0.0112573	Significant	0	Intergenic	2e-33	0.818182	1	0.9815	gi|59800700|ref|YP_207412.1| hypothetical protein NGO0247	3e-42	0.984848	1	0.9692	gi|194097960|ref|YP_002001006.1| hypothetical protein NGK_0381
Supercontig_4.1	NGFG_06004	NGFG_06004	245988	246080	93	+	1	+	245980	246237	TRANS_236	TRANS_236-NGFG_06004-1	tRNA-Ser	245980	246080	101	245980	246237	258	+	1	5187.77	30.1934	HighExpression	0	0.0219701	Significant	0	Intergenic
Supercontig_4.1	NGFG_00384	NGFG_00384	246354	247139	786	+	1	+	246298		TRANS_238	TRANS_238-NGFG_00384-1	tryptophan_synthase_alpha_chain	246298	247139	842	246298	248100	1803	+	2	226.854	23.0476	HighExpression	26	0.0151357	Significant	0	Intergenic	2e-177	0.929929	1	1	gi|59800701|ref|YP_207413.1| tryptophan synthase subunit alpha	0	0.97981	1	0.9891	gi|194097962|ref|YP_002001008.1| tryptophan synthase subunit alpha
Supercontig_4.1	NGFG_00384	NGFG_00384	246354	247139	786	+	3	+	246942		TRANS_238	TRANS_238-NGFG_00384-2	tryptophan_synthase_alpha_chain	246942	247139	198	246298	248100	1803	+	2	193.221	21.0023	HighExpression	9	0.783823	NotSignificant	0	Intergenic	5e-27	0.984848	0.249042	1	gi|59800701|ref|YP_207413.1| tryptophan synthase subunit alpha	4e-26	0.984848	0.236364	0.9846	gi|194097962|ref|YP_002001008.1| tryptophan synthase subunit alpha
Supercontig_4.1	NGFG_00385	NGFG_00385	247176	248048	873	+	1	+		248100	TRANS_238	TRANS_238-NGFG_00385-1	acetyl-CoA_carboxylase._carboxyl_transferase._beta_subunit	247140	248048	909	246298	248100	1803	+	2	210.134	15.8591	HighExpression	21	0.00061	Significant	0	Intergenic	0	0.957096	1	0.9966	gi|59800702|ref|YP_207414.1| acetyl-CoA carboxylase subunit beta	0	0.957096	1	1	gi|194097963|ref|YP_002001009.1| acetyl-CoA carboxylase subunit beta
Supercontig_4.1	NGFG_00386	NGFG_00386	248108	248719	612	-	1	-	248739		TRANS_239	TRANS_239-NGFG_00386-1	hypothetical_protein	248108	248739	632	248108	248739	632	-	1	134.667	7.45713	HighExpression	27	0.435602	NotSignificant	0	Intergenic	1e-152	0.963608	1	1	gi|59800703|ref|YP_207415.1| Cnp1	2e-151	0.963608	1	0.9951	gi|194097964|ref|YP_002001010.1| hypothetical protein NGK_0385
Supercontig_4.1	NGFG_00387	NGFG_00387	248827	249051	225	+	1	+	248797		TRANS_240	TRANS_240-NGFG_00387-1	UPF0033_protein	248797	249051	255	248797	249051	255	+	1	353.332	30.4409	HighExpression	11	0.667773	NotSignificant	0	Intergenic						3e-50	0.870588	1	1	gi|194097965|ref|YP_002001011.1| hypothetical protein NGK_0386
Supercontig_4.1	NGFG_04278	NGFG_02275	249082	249468	387	+	0	+				X-NGFG_04278-1	lipoprotein	249082	249468	387	249082	249468	387	+	1	106.737	37.9669	HighExpression	17	0.61072	NotSignificant	0	Intergenic	4e-92	0.992248	1	1	gi|59800704|ref|YP_207416.1| hypothetical protein NGO0252	4e-31	0.379845	1	0.9796	gi|194097967|ref|YP_002001013.1| Lipoprotein, partial
Supercontig_4.1	NGFG_04277	NGFG_02276	249469	250149	681	-	0	-				X-NGFG_04277-1	hypothetical_protein	249469	250149	681	249469	250149	681	-	1	17.9121	22.3901	LowExpression	64	1	NotSignificant	316	Antisense	3e-06	0.0881057	0.101523	0.9	gi|59800705|ref|YP_207417.1| hypothetical protein NGO0253	3e-167	0.995595	1	0.9912	gi|194100158|ref|YP_002001014.1| hypothetical protein NGK_0389
Supercontig_4.1							1	+	249485	249800	NgncR_028	NgncR_028-Y-1		249485	249800	316	249485	249800	316	+	0	31.5831	10.5277	LowExpression	30	1	NotSignificant	316	Antisense
Supercontig_4.1	NGFG_04276	NGFG_02277	250171	250467	297	-	3	-	250450		TRANS_241	TRANS_241-NGFG_04276-1	hypothetical_protein	250171	250450	280	250171	250467	297	-	1	51.4855	36.6339	HighExpression	69	1	NotSignificant	0	Intergenic	3e-55	0.910714	0.787037	0.9412	gi|59801282|ref|YP_207994.1| hypothetical protein NGO0883	2e-27	0.621429	0.557692	0.7931	gi|194098315|ref|YP_002001373.1| hypothetical protein NGK_0748
Supercontig_4.1	NGFG_00390	NGFG_00390	250772	251806	1035	+	0	+				X-NGFG_00390-1	dihydroorotase	250772	251806	1035	250772	251806	1035	+	1	14.732	4.82139	LowExpression	60	1	NotSignificant	0	Intergenic	0	0.997101	1	0.9913	gi|59800706|ref|YP_207418.1| dihydroorotase	0	0.997101	1	0.9971	gi|194097969|ref|YP_002001017.1| dihydroorotase
Supercontig_4.1	NGFG_00391	NGFG_00391	251885	252310	426	-	0	-		251817	TRANS_245	TRANS_245-NGFG_00391-1	transcription_antitermination_factor_NusB	251885	252310	426	251817	252310	494	-	1	123.647	59.8712	HighExpression	16	0.295059	NotSignificant	0	Intergenic	2e-102	0.992958	1	1	gi|59800707|ref|YP_207419.1| transcription antitermination protein NusB	2e-102	0.992958	1	1	gi|194097970|ref|YP_002001018.1| transcription antitermination protein NusB
Supercontig_4.1	NGFG_00392	NGFG_00392	252388	252864	477	-	1	-		252356	TRANS_246	TRANS_246-NGFG_00392-1	6.7-dimethyl-8-ribityllumazine_synthase	252388	252910	523	252356	253257	902	-	2	159.553	68.9099	HighExpression	8	0.00061	Significant	0	Intergenic	3e-104	0.843212	0.93038	1	gi|59800708|ref|YP_207420.1| 6,7-dimethyl-8-ribityllumazine synthase	4e-104	0.843212	0.93038	1	gi|194097971|ref|YP_002001019.1| 6,7-dimethyl-8-ribityllumazine synthase
Supercontig_4.1	NGFG_00393	NGFG_00393	252911	253234	324	-	1	-	253257		TRANS_246	TRANS_246-NGFG_00393-1	hypothetical_protein	252911	253257	347	252356	253257	902	-	2	178.162	52.7296	HighExpression	17	0.861371	NotSignificant	0	Intergenic	8e-76	0.925072	1	1	gi|59800709|ref|YP_207421.1| hypothetical protein NGO0258	9e-76	0.925072	1	1	gi|194097972|ref|YP_002001020.1| hypothetical protein NGK_0395
Supercontig_4.1	NGFG_04275	NGFG_02278	253401	254120	720	+	1	+	253325		TRANS_248	TRANS_248-NGFG_04275-1	ribonuclease_3	253325	254120	796	253325	255148	1824	+	2	221.854	20.2002	HighExpression	20	0.00061	Significant	0	Intergenic	1e-155	0.802764	0.891213	0.9953	gi|59800710|ref|YP_207422.1| ribonuclease III	7e-156	0.802764	0.891213	0.9953	gi|194097974|ref|YP_002001022.1| ribonuclease III
Supercontig_4.1	NGFG_00396	NGFG_00396	254155	255090	936	+	1	+		255148	TRANS_248	TRANS_248-NGFG_00396-1	GTPase_Era	254121	255090	970	253325	255148	1824	+	2	50.8731	0.571608	HighExpression	17	0.00061	Significant	0	Intergenic	0	0.961856	1	1	gi|59800711|ref|YP_207423.1| GTP-binding protein Era	0	0.968041	1	0.9968	gi|194097975|ref|YP_002001023.1| GTP-binding protein Era
Supercontig_4.1	NGFG_04274	NGFG_02279	255243	255485	243	+	1	+	255212		TRANS_3003	TRANS_3003-NGFG_04274-1	hypothetical_protein	255212	255485	274	255212	255485	274	+	1	18.2122	23.2711	LowExpression	12	0.667773	NotSignificant	190	Antisense						2e-30	0.536496	0.907407	1	gi|194097976|ref|YP_002001024.1| lactoferrin binding protein B
Supercontig_4.1							1	-	256432	255296	NgncR_029	NgncR_029-Y-1		255296	256432	1137	255296	256432	1137	-	0	60.7126	43.401	HighExpression	26	0.00061	Significant	951	Antisense
Supercontig_4.1	NGFG_00398	NGFG_00398	255448	257229	1782	+	3	+	255672		TRANS_3004	TRANS_3004-NGFG_00398-1	lactoferrin binding protein B	255672	257229	1558	255448	260290	4843	+	2	48.0437	42.1717	HighExpression	39	0.00061	Significant	864	Antisense	2e-10	0.200257	0.136558	0.3846	gi|59801834|ref|YP_208546.1| TbpB	1e-44	0.22914	0.163389	0.7143	gi|194097977|ref|YP_002001025.1| lactoferrin binding protein B
Supercontig_4.1							1	-	256948	256846	NgncR_030	NgncR_030-Y-1		256846	256948	103	256846	256948	103	-	0	64.5972	16.1493	HighExpression	3	0.46198	NotSignificant	103	Antisense
Supercontig_4.1	NGFG_00400	NGFG_00400	257381	260212	2832	+	1	+		260290	TRANS_3004	TRANS_3004-NGFG_00400-1	lactoferrin-binding protein A	257230	260212	2983	255448	260290	4843	+	2	18.1226	3.15984	LowExpression	129	0.0986886	NotSignificant	0	Intergenic	0	0.924237	0.976974	0.4268	gi|59801833|ref|YP_208545.1| TbpA protein	0	0.913175	0.962884	0.9978	gi|194097978|ref|YP_002001026.1| lactoferrin receptor
Supercontig_4.1	NGFG_00401	NGFG_00401	260687	261313	627	-	0	-				X-NGFG_00401-1	N-(5-phosphoribosyl)anthranilate_isomerase	260687	261313	627	260687	261313	627	-	1	7.5166	7.95875	LowExpression	38	1	NotSignificant	0	Intergenic	6e-130	0.995215	1	1	gi|59800712|ref|YP_207424.1| N-(5-phosphoribosyl)anthranilate isomerase	1e-129	0.995215	1	0.9952	gi|194097980|ref|YP_002001028.1| N-(5-phosphoribosyl)anthranilate isomerase
Supercontig_4.1	NGFG_00402	NGFG_00402	261372	261863	492	-	0	-				X-NGFG_00402-1	transcription_elongation_factor_greB	261372	261863	492	261372	261863	492	-	1	8.45213	13.5234	LowExpression	19	0.293577	NotSignificant	0	Intergenic	3e-107	0.993902	1	1	gi|59800713|ref|YP_207425.1| transcription elongation factor GreB	4e-107	0.993902	1	1	gi|194097981|ref|YP_002001029.1| transcription elongation factor GreB
Supercontig_4.1	NGFG_00403	NGFG_00403	261963	263507	1545	-	1	-	263538	261901	TRANS_252	TRANS_252-NGFG_00403-1	amidophosphoribosyltransferase	261963	263538	1576	261901	263538	1638	-	1	61.3916	19.1739	HighExpression	36	0.00061	Significant	0	Intergenic	0	0.978426	1	0.9981	gi|59800714|ref|YP_207426.1| amidophosphoribosyltransferase	0	0.978426	1	0.9942	gi|194097982|ref|YP_002001030.1| amidophosphoribosyltransferase
Supercontig_4.1	NGFG_00405	NGFG_00405	263701	264198	498	-	0	-		263639	TRANS_253	TRANS_253-NGFG_00405-1	colicin_V_production_membrane_protein	263701	264198	498	263639	264198	560	-	1	81.8329	26.721	HighExpression	26	0.977315	NotSignificant	0	Intergenic	6e-80	0.993976	1	1	gi|59800715|ref|YP_207427.1| bacteriocin production protein	7e-80	0.993976	1	1	gi|194097984|ref|YP_002001032.1| putative bacteriocin production protein
Supercontig_4.1	NGFG_00406	NGFG_00406	264191	265231	1041	-	0	-				X-NGFG_00406-1	cell_division_protein_FtsN	264191	265231	1041	264191	265231	1041	-	1	34.8868	17.0439	LowExpression	30	0.0041175	Significant	0	Intergenic	1e-159	0.997118	1	0.9971	gi|59800716|ref|YP_207428.1| tetrapac protein	2e-159	0.997118	1	0.9971	gi|194097985|ref|YP_002001033.1| hypothetical protein NGK_0408
Supercontig_4.1	NGFG_00407	NGFG_00407	265245	266519	1275	-	0	-				X-NGFG_00407-1	FolC_protein	265245	266519	1275	265245	266519	1275	-	1	68.927	7.3928	HighExpression	27	0.00061	Significant	0	Intergenic	0	0.997647	1	1	gi|59800717|ref|YP_207429.1| bifunctional folylpolyglutamate synthase/dihydrofolate synthase	0	0.997647	1	1	gi|194097986|ref|YP_002001034.1| FolC protein
Supercontig_4.1	NGFG_00408	NGFG_00408	266550	266990	441	-	0	-				X-NGFG_00408-1	transcriptional_regulator_FolI	266550	266990	441	266550	266990	441	-	1	103.097	5.02911	HighExpression	22	0.874055	NotSignificant	0	Intergenic	7e-96	0.993197	1	1	gi|59800718|ref|YP_207430.1| FolI	1e-94	0.993197	1	0.9932	gi|194097987|ref|YP_002001035.1| folI protein
Supercontig_4.1	NGFG_00409	NGFG_00409	266995	267354	360	-	0	-				X-NGFG_00409-1	hypothetical_protein	266995	267354	360	266995	267354	360	-	1	159.407	3.08033	HighExpression	16	0.647915	NotSignificant	0	Intergenic	6e-85	0.991667	0.959677	1	gi|59800719|ref|YP_207431.1| hypothetical protein NGO0268	9e-85	0.991667	1	1	gi|194097988|ref|YP_002001036.1| hypothetical protein NGK_0411
Supercontig_4.1	NGFG_00410	NGFG_00410	267427	268164	738	-	0	-				X-NGFG_00410-1	polar_amino_acid_ABC_transporter_ATP-binding_protein	267427	268164	738	267427	268164	738	-	1	167.164	1.87825	HighExpression	27	0.123976	NotSignificant	0	Intergenic	0	0.98374	1	1	gi|59800720|ref|YP_207432.1| ABC transporter ATP-binding protein, amino acid	0	0.98374	1	1	gi|194097989|ref|YP_002001037.1| amino acid permease
Supercontig_4.1	NGFG_00411	NGFG_00411	268197	268766	570	-	0	-				X-NGFG_00411-1	hypothetical_protein	268197	268766	570	268197	268766	570	-	1	199.411	10.2137	HighExpression	13	0.00486736	Significant	0	Intergenic	3e-103	0.794737	1	1	gi|59800721|ref|YP_207433.1| hypothetical protein NGO0270	1e-133	0.994737	1	0.9947	gi|194097990|ref|YP_002001038.1| hypothetical protein NGK_0413
Supercontig_4.1	NGFG_00412	NGFG_00412	268763	269332	570	-	0	-				X-NGFG_00412-1	hypothetical_protein	268763	269332	570	268763	269332	570	-	1	142.02	32.5867	HighExpression	12	0.00245402	Significant	0	Intergenic	3e-141	0.994737	1	1	gi|59800722|ref|YP_207434.1| hypothetical protein NGO0271	3e-141	0.994737	1	1	gi|194097991|ref|YP_002001039.1| hypothetical protein NGK_0414
Supercontig_4.1	NGFG_00413	NGFG_00413	269347	270126	780	-	1	-	270286		TRANS_260	TRANS_260-NGFG_00413-1	ribosomal_RNA_small_subunit_methyltransferase_A	269347	270286	940	269347	270286	940	-	1	436.784	21.8245	HighExpression	41	0.408273	NotSignificant	0	Intergenic	0	0.826596	1	0.9807	gi|59800723|ref|YP_207435.1| dimethyladenosine transferase	0	0.826596	1	0.9846	gi|194097992|ref|YP_002001040.1| dimethyladenosine transferase
Supercontig_4.1	NGFG_00414	NGFG_00414	270402	271031	630	+	0					X-NGFG_00414-1	hypothetical_protein	270402	271031	630	270402	271031	630	+	1	7.48081	1.32014	LowExpression	17	0.00993023	Significant	0	Intergenic						1e-144	0.92381	1	0.9948	gi|194097994|ref|YP_002001042.1| hypothetical protein NGK_0417
Supercontig_4.1	NGFG_00415	NGFG_00415	271114	272316	1203	+	1	+	271039	272372	TRANS_261	TRANS_261-NGFG_00415-1	tryptophan_synthase_beta_chain	271039	272316	1278	271039	272372	1334	+	1	62.9082	4.12157	HighExpression	63	0.782276	NotSignificant	0	Intergenic	0	0.938967	1	1	gi|59800724|ref|YP_207436.1| tryptophan synthase subunit beta	0	0.938967	1	0.9975	gi|194097995|ref|YP_002001043.1| tryptophan synthase subunit beta
Supercontig_4.1	NGFG_00416	NGFG_00416	272392	276990	4599	-	1	-	277017	272329	TRANS_263	TRANS_263-NGFG_00416-1	IgA-specific_serine_endopeptidase_autotransporter	272392	277017	4626	272329	277017	4689	-	1	91.6309	36.4366	HighExpression	184	0.00372654	Significant	0	Intergenic	5e-178	0.210117	0.20339	0.9877	gi|59800725|ref|YP_207437.1| IgA-specific metalloendopeptidase	3e-178	0.210117	0.20339	0.9877	gi|194097996|ref|YP_002001044.1| IgA-specific metalloendopeptidase
Supercontig_4.1	NGFG_00417	NGFG_00417	277376	279595	2220	+	1	+	277162		TRANS_3005	TRANS_3005-NGFG_00417-1	competence protein ComA	277162	279595	2434	277162	279595	2434	+	1	14.1235	2.84747	LowExpression	168	1	NotSignificant	0	Intergenic	0	0.851684	1	0.9971	gi|59800726|ref|YP_207438.1| ComA protein	0	0.935497	1	1	gi|194097998|ref|YP_002001046.1| ComA protein
Supercontig_4.1	NGFG_00418	NGFG_00418	279665	280435	771	-	2	-	280489	279616	TRANS_265	TRANS_265-NGFG_00418-1	competence_lipoprotein_ComL	279665	280489	825	279616	280657	1042	-	1	406.94	298.736	HighExpression	17	0.00061	Significant	163	Antisense	0	0.970909	1	1	gi|59800727|ref|YP_207439.1| ComL	0	0.970909	1	1	gi|194097999|ref|YP_002001047.1| ComL, competence lipoprotein
Supercontig_4.1	NGFG_00418	NGFG_00418	279665	280435	771	-	1	-	280657		TRANS_265	TRANS_265-NGFG_00418-2	competence_lipoprotein_ComL	279665	280657	993	279616	280657	1042	-	1	371.873	300.961	HighExpression	22	0.00061	Significant	331	Antisense	0	0.806647	1	1	gi|59800727|ref|YP_207439.1| ComL	0	0.806647	1	1	gi|194097999|ref|YP_002001047.1| ComL, competence lipoprotein
Supercontig_4.1	NGFG_00419	NGFG_00419	280467	281591	1125	+	1	+	280327		TRANS_266	TRANS_266-NGFG_00419-1	ribosomal_large_subunit_pseudouridine_synthase_D	280327	281591	1265	280327	281591	1265	+	1	229.235	223.318	HighExpression	29	0.00061	Significant	331	Antisense	0	0.839526	0.946524	0.9972	gi|59800728|ref|YP_207440.1| protein RluD	0	0.839526	0.946524	1	gi|194098000|ref|YP_002001048.1| protein RluD
Supercontig_4.1	NGFG_00420	NGFG_00420	281718	282692	975	-	1	-	282721	281597	TRANS_267	TRANS_267-NGFG_00420-1	bile_acid_transporter	281718	282721	1004	281597	282721	1125	-	1	51.3593	33.9634	HighExpression	64	1	NotSignificant	0	Intergenic						9e-141	0.809761	0.996324	0.9963	gi|194098002|ref|YP_002001050.1| transporter
Supercontig_4.1	NGFG_00420	NGFG_00420	281718	282692	975	-	3	-	282541		TRANS_267	TRANS_267-NGFG_00420-2	bile_acid_transporter	281718	282541	824	281597	282721	1125	-	1	41.0462	23.8875	LowExpression	49	1	NotSignificant	0	Intergenic						2e-136	0.957524	0.966912	1	gi|194098002|ref|YP_002001050.1| transporter
Supercontig_4.1	NGFG_00422	NGFG_00422	283145	283924	780	+	1	+	282895		TRANS_269	TRANS_269-NGFG_00422-1	hypothetical_protein	282895	283924	1030	282895	283924	1030	+	1	43.8723	8.07466	LowExpression	45	0.384086	NotSignificant	0	Intergenic	8e-175	0.754369	1	0.9961	gi|59800730|ref|YP_207442.1| hypothetical protein NGO0281	9e-175	0.754369	1	0.9961	gi|194098005|ref|YP_002001053.1| hypothetical protein NGK_0428
Supercontig_4.1	NGFG_00423	NGFG_00423	283976	284455	480	+	1	+	283948		TRANS_270	TRANS_270-NGFG_00423-1	rare_lipoprotein_B	283948	284455	508	283948	284455	508	+	1	58.3929	6.54874	HighExpression	12	0.00673103	Significant	0	Intergenic	2e-116	0.938976	1	1	gi|59800731|ref|YP_207443.1| hypothetical protein NGO0282	7e-116	0.938976	1	0.9937	gi|194098006|ref|YP_002001054.1| Rare lipoprotein B, putative
Supercontig_4.1	NGFG_00424	NGFG_00424	284457	285455	999	+	0	+				X-NGFG_00424-1	DNA_polymerase_III._delta_subunit	284457	285455	999	284457	285455	999	+	1	33.3009	8.32522	LowExpression	19	0.00061	Significant	0	Intergenic	0	0.996997	1	0.997	gi|59800732|ref|YP_207444.1| DNA polymerase III subunit delta	0	0.996997	1	0.994	gi|194098007|ref|YP_002001055.1| DNA polymerase III subunit delta
Supercontig_4.1	NGFG_00425	NGFG_00425	285576	285995	420	+	1	+	285497	286060	TRANS_272	TRANS_272-NGFG_00425-1	hypothetical_protein	285497	285995	499	285497	286060	564	+	1	304.453	75.5576	HighExpression	18	0.201213	NotSignificant	0	Intergenic	3e-88	0.835671	1	1	gi|59800733|ref|YP_207445.1| hypothetical protein NGO0284	3e-88	0.835671	1	1	gi|194098008|ref|YP_002001056.1| hypothetical protein NGK_0431
Supercontig_4.1	NGFG_00426	NGFG_00426	286020	286586	567	+	0	+		286653	TRANS_273	TRANS_273-NGFG_00426-1	RDD_family_protein	286020	286586	567	286020	286653	634	+	1	121.258	22.4913	HighExpression	30	1	NotSignificant	0	Intergenic	1e-117	0.994709	1	1	gi|59800734|ref|YP_207446.1| hypothetical protein NGO0285	1e-117	0.994709	1	1	gi|194098009|ref|YP_002001057.1| Membrane protein
Supercontig_4.1	NGFG_00427	NGFG_00427	286677	287561	885	-	1	-	287585	286615	TRANS_274	TRANS_274-NGFG_00427-1	hypothetical_protein	286677	287585	909	286615	287585	971	-	1	161.336	30.4983	HighExpression	35	0.141433	NotSignificant	0	Intergenic	0	0.970297	1	1	gi|59800735|ref|YP_207447.1| hypothetical protein NGO0286	0	0.970297	1	1	gi|194098010|ref|YP_002001058.1| hypothetical protein NGK_0433
Supercontig_4.1	NGFG_00428	NGFG_00428	287751	288137	387	+	0					X-NGFG_00428-1	UPF0114_protein	287751	288137	387	287751	288137	387	+	1	37.2505	7.87992	LowExpression	13	0.184828	NotSignificant	0	Intergenic						0.0002	0.124031	0.333333	0.9375	gi|194098012|ref|YP_002001060.1| hypothetical protein NGK_0435
Supercontig_4.1	NGFG_00429	NGFG_00429	288137	288235	99	+	0					X-NGFG_00429-1	hypothetical_protein	288137	288235	99	288137	288235	99	+	1	16.8018	5.6006	LowExpression	3	0.513594	NotSignificant	0	Intergenic						2e-19	0.969697	0.666667	1	gi|194098012|ref|YP_002001060.1| hypothetical protein NGK_0435
Supercontig_4.1	NGFG_00430	NGFG_00430	288294	289157	864	-	1	-	289337	288245	TRANS_275	TRANS_275-NGFG_00430-1	alternative_sigma_factor_RpoH	288294	289337	1044	288245	289337	1093	-	1	1044.13	39.8319	HighExpression	33	0.00636258	Significant	0	Intergenic	0	0.833333	1	0.9966	gi|59800736|ref|YP_207448.1| RNA polymerase factor sigma-32	0	0.833333	1	0.9966	gi|194098013|ref|YP_002001061.1| RNA polymerase factor sigma-32
Supercontig_4.1	NGFG_00432	NGFG_00432	289421	290959	1539	-	0	-				X-NGFG_00432-1	apolipoprotein_N-acyltransferase	289421	290959	1539	289421	290959	1539	-	1	15.4917	4.50341	LowExpression	86	1	NotSignificant	0	Intergenic	0	0.998051	1	1	gi|59800737|ref|YP_207449.1| apolipoprotein N-acyltransferase	0	0.998051	1	1	gi|194098014|ref|YP_002001062.1| apolipoprotein N-acyltransferase
Supercontig_4.1	NGFG_00433	NGFG_00433	291029	291769	741	-	1	-	291793		TRANS_277	TRANS_277-NGFG_00433-1	hypothetical_protein	291029	291793	765	291029	291793	765	-	1	32.6153	5.43588	LowExpression	26	0.0598712	NotSignificant	0	Intergenic	4e-150	0.964706	1	1	gi|59800738|ref|YP_207450.1| hypothetical protein NGO0290	2e-155	0.996078	1	0.9921	gi|194098015|ref|YP_002001063.1| hypothetical protein NGK_0438
Supercontig_4.1	NGFG_00435	NGFG_00435	291964	293694	1731	+	1	+	291926	293751	TRANS_278	TRANS_278-NGFG_00435-1	cell_volume_regulation_potassium/proton_antiporter	291926	293694	1769	291926	293751	1826	+	1	93.0891	29.9327	HighExpression	89	0.853443	NotSignificant	4	Intergenic	0	0.934426	0.961606	0.9982	gi|59800739|ref|YP_207451.1| potassium/proton antiporter	0	0.976823	1	0.9983	gi|194098016|ref|YP_002001064.1| potassium/proton antiporter
Supercontig_4.1	NGFG_04273	NGFG_02280	293691	294158	468	-	1	-	294263		TRANS_279	TRANS_279-NGFG_04273-1	cytochrome_c	293691	294263	573	293691	294263	573	-	1	82.7335	49.3498	HighExpression	32	1	NotSignificant	4	Intergenic	1e-99	0.811518	1	0.9419	gi|59800740|ref|YP_207452.1| hypothetical protein NGO0292	5e-122	0.963351	1	0.9457	gi|194098017|ref|YP_002001065.1| hypothetical protein NGK_0440
Supercontig_4.1	NGFG_04272	NGFG_02281	294349	295359	1011	-	0	-				X-NGFG_04272-1	ferrochelatase	294349	295359	1011	294349	295359	1011	-	1	13.7107	9.87169	LowExpression	24	0.00110669	Significant	0	Intergenic	0	0.997033	1	0.997	gi|59800741|ref|YP_207453.1| ferrochelatase	0	0.997033	0.933333	1	gi|194098018|ref|YP_002001066.1| ferrochelatase
Supercontig_4.1	NGFG_00439	NGFG_00439	295441	296556	1116	-	1	-	296602		TRANS_281	TRANS_281-NGFG_00439-1	queuine_tRNA-ribosyltransferase	295441	296602	1162	295441	296602	1162	-	1	65.8481	17.8935	HighExpression	48	0.201161	NotSignificant	0	Intergenic	0	0.957831	1	0.9892	gi|59800742|ref|YP_207454.1| queuine tRNA-ribosyltransferase	0	0.957831	1	1	gi|194098019|ref|YP_002001067.1| queuine tRNA-ribosyltransferase
Supercontig_4.1	NGFG_06005	NGFG_06005	296735	296811	77	+	1	+	296724		TRANS_282	TRANS_282-NGFG_06005-1	tRNA-Val	296724	296811	88	296724	296811	88	+	1	1156.17	56.7061	HighExpression	6	1	NotSignificant	0	Intergenic
Supercontig_4.1	NGFG_00440	NGFG_00440	296864	298777	1914	+	0	+				X-NGFG_00440-1	threonyl-tRNA_synthetase	296864	298777	1914	296864	298777	1914	+	1	178.881	33.3139	HighExpression	35	0.00061	Significant	0	Intergenic	0	0.998433	1	0.9953	gi|59800743|ref|YP_207455.1| threonyl-tRNA synthetase	0	0.998433	0.983025	0.9984	gi|194098020|ref|YP_002001068.1| threonyl-tRNA synthetase
Supercontig_4.1	NGFG_00441	NGFG_00441	298912	299316	405	+	0	+				X-NGFG_00441-1	translation_initiation_factor_IF-3	298912	299316	405	298912	299316	405	+	1	60.9221	22.5891	HighExpression	5	0.00204143	Significant	0	Intergenic	3e-96	0.992593	0.774566	1	gi|59800744|ref|YP_207456.1| translation initiation factor IF-3	8e-96	0.992593	1	1	gi|194098021|ref|YP_002001069.1| translation initiation factor 3
Supercontig_4.1	NGFG_00442	NGFG_00442	299463	299660	198	+	1	+	299332		TRANS_285	TRANS_285-NGFG_00442-1	50S_ribosomal_protein_L35	299332	299660	329	299332	300072	741	+	2	239.311	122.183	HighExpression	0	0.00061	Significant	0	Intergenic	9e-42	0.592705	1	1	gi|59800745|ref|YP_207457.1| 50S ribosomal protein L35	8e-64	0.838906	1	0.9891	gi|194098022|ref|YP_002001070.1| 50S ribosomal protein L35
Supercontig_4.1	NGFG_00443	NGFG_00443	299673	300032	360	+	1	+		300072	TRANS_285	TRANS_285-NGFG_00443-1	50S_ribosomal_protein_L20	299661	300032	372	299332	300072	741	+	2	546.262	3.72621	HighExpression	6	0.00245402	Significant	0	Intergenic	3e-65	0.895161	0.932773	1	gi|59800746|ref|YP_207458.1| 50S ribosomal protein L20	4e-65	0.895161	0.932773	1	gi|194098023|ref|YP_002001071.1| 50S ribosomal protein L20
Supercontig_4.1	NGFG_00444	NGFG_00444	300273	301262	990	+	1	+	300150		TRANS_287	TRANS_287-NGFG_00444-1	phenylalanyl-tRNA_synthetase_alpha_chain	300150	301262	1113	300150	301262	1113	+	1	402.27	10.2124	HighExpression	29	0.00110669	Significant	0	Intergenic	0	0.886792	1	1	gi|161572977|ref|YP_207459.2| phenylalanyl-tRNA synthetase subunit alpha	0	0.946092	1	1	gi|194098025|ref|YP_002001073.1| phenylalanyl-tRNA synthetase subunit alpha
Supercontig_4.1	NGFG_00445	NGFG_00445	301279	301692	414	+	0	+				X-NGFG_00445-1	DNA_mismatch_endonuclease_Vsr	301279	301692	414	301279	301692	414	+	1	87.0529	4.68746	HighExpression	12	0.0675627	NotSignificant	0	Intergenic	2e-99	0.992754	1	1	gi|59800748|ref|YP_207460.1| very-short-patch-repair endonuclease	2e-99	0.992754	1	1	gi|194098026|ref|YP_002001074.1| putative very-short-patch-repair endonuclease
Supercontig_4.1	NGFG_00446	NGFG_00446	301631	302032	402	+	0					X-NGFG_00446-1	DNA_(cytosine-5-)-methyltransferase	301631	302032	402	301631	302032	402	+	1	71.7212	12.4133	HighExpression	8	0.00524642	Significant	0	Intergenic	3e-15	0.492537	0.206349	0.5303	gi|59802299|ref|YP_209011.1| NgoIM	6e-79	0.835821	1	0.9911	gi|194098027|ref|YP_002001075.1| methylase
Supercontig_4.1	NGFG_00447	NGFG_00447	302046	302291	246	+	0	+				X-NGFG_00447-1	hypothetical_protein	302046	302291	246	302046	302291	246	+	1	51.8397	3.38085	HighExpression	7	0.174286	NotSignificant	0	Intergenic	8e-42	0.987805	1	1	gi|59800749|ref|YP_207461.1| hypothetical protein NGO0302	1e-41	0.987805	0.870968	1	gi|194098028|ref|YP_002001076.1| hypothetical protein NGK_0451
Supercontig_4.1	NGFG_00448	NGFG_00448	302297	303046	750	+	0	+				X-NGFG_00448-1	restriction_endonuclease	302297	303046	750	302297	303046	750	+	1	199.606	29.5712	HighExpression	21	0.00778848	Significant	0	Intergenic	8e-171	0.996	1	0.996	gi|59800750|ref|YP_207462.1| hypothetical protein NGO0303	9e-171	0.996	1	0.996	gi|194098029|ref|YP_002001077.1| hypothetical protein NGK_0452
Supercontig_4.1	NGFG_00449	NGFG_00449	303137	305500	2364	+	0	+				X-NGFG_00449-1	phenylalanyl-tRNA_synthetase_beta_chain	303137	305500	2364	303137	305500	2364	+	1	48.9022	7.85719	HighExpression	55	0.00061	Significant	0	Intergenic	0	0.998731	1	1	gi|59800751|ref|YP_207463.1| phenylalanyl-tRNA synthetase subunit beta	0	0.998731	1	1	gi|194098030|ref|YP_002001078.1| phenylalanyl-tRNA synthetase subunit beta
Supercontig_4.1	NGFG_00450	NGFG_00450	305574	305876	303	+	1	+	305552		TRANS_292	TRANS_292-NGFG_00450-1	integration_host_factor_subunit_alpha	305552	305876	325	305552	306202	651	+	2	444.421	1.70603	HighExpression	2	0.00061	Significant	0	Intergenic	6e-71	0.923077	1	1	gi|59800752|ref|YP_207464.1| integration host factor subunit alpha	7e-71	0.923077	1	1	gi|194098031|ref|YP_002001079.1| integration host factor subunit alpha
Supercontig_4.1	NGFG_00451	NGFG_00451	305860	306168	309	+	1	+		306202	TRANS_292	TRANS_292-NGFG_00451-1	hypothetical_protein	305860	306168	309	305552	306202	651	+	2	344.519	4.48592	HighExpression	12	0.450416	NotSignificant	0	Intergenic	8e-61	0.834951	0.843137	1	gi|59800753|ref|YP_207465.1| hypothetical protein NGO0306	9e-61	0.834951	0.843137	1	gi|194098032|ref|YP_002001080.1| hypothetical protein NGK_0455
Supercontig_4.1	NGFG_00452	NGFG_00452	306344	306829	486	+	0	+				X-NGFG_00452-1	FxsA-like_membrane_protein	306344	306829	486	306344	306829	486	+	1	23.9581	1.14086	LowExpression	21	0.537745	NotSignificant	0	Intergenic	1e-83	0.907407	0.913043	1	gi|59800754|ref|YP_207466.1| FxsA protein	2e-83	0.907407	0.913043	1	gi|194098033|ref|YP_002001081.1| FxsA protein
Supercontig_4.1							1	-	307048	306939	NgncR_031	NgncR_031-Y-1		306939	307048	110	306939	307048	110	-	0	42.8446	65.5271	LowExpression	7	1	NotSignificant	70	Antisense
Supercontig_4.1	NGFG_00453	NGFG_00453	307021	307245	225	+	1	+	306979		TRANS_3006	TRANS_3006-NGFG_00453-1	hypothetical_protein	306979	307245	267	306979	307245	267	+	1	34.2644	20.7663	LowExpression	11	0.573857	NotSignificant	70	Antisense
Supercontig_4.1	NGFG_00454	NGFG_00454	307463	308764	1302	+	1	+	307421		TRANS_294	TRANS_294-NGFG_00454-1	adenosylmethionine-8-amino-7-oxononanoate_transaminase	307421	308764	1344	307421	309899	2479	+	3	55.0747	29.2907	HighExpression	74	1	NotSignificant	0	Intergenic	0	0.966518	1	1	gi|59800755|ref|YP_207467.1| adenosylmethionine-8-amino-7-oxononanoate aminotransferase	0	0.966518	1	0.9977	gi|194098034|ref|YP_002001082.1| adenosylmethionine-8-amino-7-oxononanoate aminotransferase
Supercontig_4.1	NGFG_00455	NGFG_00455	308761	309408	648	+	1	+			TRANS_294	TRANS_294-NGFG_00455-1	dethiobiotin_synthetase	308761	309408	648	307421	309899	2479	+	3	68.4518	101.394	HighExpression	45	1	NotSignificant	0	Intergenic	2e-159	0.99537	1	0.9953	gi|59800756|ref|YP_207468.1| dithiobiotin synthetase	2e-159	0.99537	1	0.9953	gi|194098035|ref|YP_002001083.1| dithiobiotin synthetase
Supercontig_4.1	NGFG_00456	NGFG_00456	309423	309899	477	+	1	+			TRANS_294	TRANS_294-NGFG_00456-1	chorismate-pyruvate_lyase	309409	309899	491	307421	309899	2479	+	3	59.2854	99.3736	HighExpression	23	0.717864	NotSignificant	395	Antisense	1e-106	0.989817	0.875676	1	gi|59800757|ref|YP_207469.1| hypothetical protein NGO0310	2e-103	0.965377	1	1	gi|194098036|ref|YP_002001084.1| hypothetical protein NGK_0459
Supercontig_4.1							1	-	309936	309505	NgncR_032	NgncR_032-Y-1		309505	309936	432	309505	309936	432	-	0	128.989	169.418	HighExpression	18	0.478956	NotSignificant	426	Antisense
Supercontig_4.1	NGFG_00458	NGFG_00458	310420	311310	891	+	1	+	309906	311360	TRANS_296	TRANS_296-NGFG_00458-1	4-hydroxybenzoate_octaprenyltransferase	309906	311310	1405	309906	311360	1455	+	1	242.108	78.1374	HighExpression	38	0.00061	Significant	276	Antisense	0	0.632028	1	0.9966	gi|59800759|ref|YP_207471.1| 4-hydroxybenzoate octaprenyltransferase	0	0.632028	1	1	gi|194098037|ref|YP_002001085.1| 4-hydroxybenzoate octaprenyltransferase
Supercontig_4.1							1	-	310323	310079	NgncR_033	NgncR_033-Y-1		310079	310323	245	310079	310323	245	-	0	293.072	571.433	HighExpression	9	0.438903	NotSignificant	245	Antisense
Supercontig_4.1	NGFG_00459	NGFG_00459	311495	311944	450	+	1	+	311388		TRANS_297	TRANS_297-NGFG_00459-1	PTS_IIA-like_nitrogen-regulatory_protein_PtsN	311388	311944	557	311388	313800	2413	+	3	682.374	18.4156	HighExpression	8	0.00061	Significant	0	Intergenic	3e-103	0.802513	1	1	gi|59800760|ref|YP_207472.1| two-component system transcriptional response regulator	4e-103	0.802513	1	1	gi|194098038|ref|YP_002001086.1| PTS system, nitrogen regulatory IIA protein
Supercontig_4.1	NGFG_00459	NGFG_00459	311495	311944	450	+	1	+			TRANS_297	TRANS_297-NGFG_00459-2	PTS_IIA-like_nitrogen-regulatory_protein_PtsN	311495	311944	450	311388	313800	2413	+	3	728.807	18.482	HighExpression	2	0.00061	Significant	0	Intergenic	8e-104	0.993333	1	1	gi|59800760|ref|YP_207472.1| two-component system transcriptional response regulator	9e-104	0.993333	1	1	gi|194098038|ref|YP_002001086.1| PTS system, nitrogen regulatory IIA protein
Supercontig_4.1	NGFG_00460	NGFG_00460	311948	312910	963	+	1	+			TRANS_297	TRANS_297-NGFG_00460-1	HPr_kinase/phosphorylase	311945	312910	966	311388	313800	2413	+	3	236.765	8.03565	HighExpression	27	0.00288405	Significant	0	Intergenic	0	0.993789	1	1	gi|59800761|ref|YP_207473.1| HPr kinase/phosphorylase	0	0.993789	1	1	gi|194098039|ref|YP_002001087.1| HPr kinase/phosphorylase
Supercontig_4.1	NGFG_00461	NGFG_00461	312891	313745	855	+	1	+		313800	TRANS_297	TRANS_297-NGFG_00461-1	UPF0042_nucleotide-binding_protein	312891	313745	855	311388	313800	2413	+	3	119.971	7.1334	HighExpression	28	0.0280112	Significant	0	Intergenic	0	0.996491	1	1	gi|59800762|ref|YP_207474.1| hypothetical protein NGO0315	0	0.996491	1	1	gi|194098040|ref|YP_002001088.1| hypothetical protein NGK_0463
Supercontig_4.1	NGFG_00462	NGFG_00462	313826	314767	942	+	0	+				X-NGFG_00462-1	ribosome_biogenesis_GTP-binding_protein_YlqF	313826	314767	942	313826	314767	942	+	1	20.3066	1.4715	LowExpression	18	0.00061	Significant	0	Intergenic	0	0.996815	1	1	gi|59800763|ref|YP_207475.1| ribosomal biogenesis GTPase	0	0.917197	1	1	gi|194098042|ref|YP_002001090.1| ribosomal biogenesis GTPase
Supercontig_4.1	NGFG_00463	NGFG_00463	314868	315470	603	+	0	+				X-NGFG_00463-1	segregation_and_condensation_protein_B	314868	315470	603	314868	315470	603	+	1	9.65477	1.37925	LowExpression	29	0.76066	NotSignificant	0	Intergenic	3e-126	0.995025	1	0.995	gi|59800764|ref|YP_207476.1| hypothetical protein NGO0317	3e-126	0.995025	1	0.995	gi|194098043|ref|YP_002001091.1| Segregation and condensation protein B
Supercontig_4.1	NGFG_00464	NGFG_00464	315654	317327	1674	+	1	+	315602		TRANS_301	TRANS_301-NGFG_00464-1	DNA_repair_protein_RecN	315602	317327	1726	315602	317327	1726	+	1	495.994	34.8545	HighExpression	52	0.00110669	Significant	401	Antisense	0	0.968134	1	0.9964	gi|59800765|ref|YP_207477.1| hypothetical protein NGO0318	0	0.957706	1	0.9982	gi|194098044|ref|YP_002001092.1| RecN
Supercontig_4.1							1	-	317390	316927	NgncR_034	NgncR_034-Y-1		316927	317390	464	316927	317390	464	-	0	80.0621	750.433	HighExpression	13	0.0380398	Significant	401	Antisense
Supercontig_4.1	NGFG_06006	NGFG_06006	317438	317514	77		1	+	317405		TRANS_302	TRANS_302-NGFG_06006-1	tRNA-Arg	317405	317514	110	317405	317642	238	+	2	8110.23	12.6014	HighExpression	2	0.194113	NotSignificant	0	Intergenic
Supercontig_4.1	NGFG_06007	NGFG_06007	317532	317606	75		1	+		317642	TRANS_302	TRANS_302-NGFG_06007-1	tRNA-Glu	317515	317606	92	317405	317642	238	+	2	349.551	9.0401	HighExpression	2	0.334946	NotSignificant	0	Intergenic
Supercontig_4.1	NGFG_00466	NGFG_00466	318191	319810	1620	-	1	-	320481		TRANS_304	TRANS_304-NGFG_00466-1	tRNA_U-34_5-methylaminomethyl-2-thiouridine_biosynthesis_protein_MnmC_domain	318191	320481	2291	318191	320481	2291	-	1	71.9999	87.973	HighExpression	124	1	NotSignificant	607	Antisense	0	0.705805	1	1	gi|59800766|ref|YP_207478.1| hypothetical protein NGO0319	0	0.705805	1	1	gi|194098046|ref|YP_002001094.1| hypothetical protein NGK_0469
Supercontig_4.1	NGFG_00467	NGFG_00467	319930	320298	369	+	1	+	319875		TRANS_305	TRANS_305-NGFG_00467-1	hypothetical_protein	319875	320298	424	319875	321132	1258	+	2	313.191	148.423	HighExpression	15	0.22059	NotSignificant	424	Antisense	7e-95	0.919811	1	0.9923	gi|59800767|ref|YP_207479.1| hypothetical protein NGO0320	8e-95	0.919811	1	0.9923	gi|194098047|ref|YP_002001095.1| hypothetical protein NGK_0470
Supercontig_4.1	NGFG_00468	NGFG_00468	320341	321078	738	+	1	+		321132	TRANS_305	TRANS_305-NGFG_00468-1	ubiquinone/menaquinone_biosynthesis_methyltransferase_ubiE	320299	321078	780	319875	321132	1258	+	2	397.718	129.729	HighExpression	21	0.00560707	Significant	317	Antisense	0	0.930769	0.987755	1	gi|59800768|ref|YP_207480.1| ubiquinone/menaquinone biosynthesis methyltransferase	0	0.930769	0.987755	1	gi|194098048|ref|YP_002001096.1| ubiquinone/menaquinone biosynthesis methyltransferase
Supercontig_4.1							1	-	320662	320529	NgncR_035	NgncR_035-Y-1		320529	320662	134	320529	320662	134	-	0	37.2398	254.472	LowExpression	4	0.397661	NotSignificant	134	Antisense
Supercontig_4.1	NGFG_00469	NGFG_00469	321298	321777	480	+	1	+	321259	321833	TRANS_307	TRANS_307-NGFG_00469-1	hypothetical_protein	321259	321777	519	321259	321833	575	+	1	387.267	49.677	HighExpression	26	0.877786	NotSignificant	0	Intergenic	2e-116	0.919075	1	1	gi|59800769|ref|YP_207481.1| hypothetical protein NGO0322	2e-116	0.919075	1	1	gi|194098049|ref|YP_002001097.1| hypothetical protein NGK_0472
Supercontig_4.1	NGFG_00470	NGFG_00470	321904	322398	495	-	1	-		321855	TRANS_308	TRANS_308-NGFG_00470-1	2-amino-4-hydroxy-6-hydroxymethyldihydropteridine_diphosphokinase	321904	322407	504	321855	322812	958	-	2	59.9565	22.5524	HighExpression	10	0.00245402	Significant	0	Intergenic	1e-104	0.97619	1	1	gi|59800770|ref|YP_207482.1| 2-amino-4-hydroxy-6-hydroxymethyldihydropteridine pyrophosphokinase	2e-104	0.97619	1	1	gi|194098051|ref|YP_002001099.1| HppK protein
Supercontig_4.1	NGFG_00471	NGFG_00471	322408	322782	375	-	1	-	322812		TRANS_308	TRANS_308-NGFG_00471-1	SirB_family_regulatory_protein	322408	322812	405	321855	322812	958	-	2	139.642	56.815	HighExpression	25	1	NotSignificant	0	Intergenic	1e-87	0.918519	1	1	gi|59800771|ref|YP_207483.1| hypothetical protein NGO0324	1e-87	0.918519	1	1	gi|194098052|ref|YP_002001100.1| Regulator
Supercontig_4.1	NGFG_00472	NGFG_00472	322836	323012	177	-	0					X-NGFG_00472-1	hypothetical_protein	322836	323012	177	322836	323012	177	-	1	42.2893	32.8917	LowExpression	5	0.253643	NotSignificant	0	Intergenic						2e-38	0.983051	1	1	gi|194098053|ref|YP_002001101.1| hypothetical protein NGK_0476
Supercontig_4.1	NGFG_00473	NGFG_00473	323043	323363	321	-	0					X-NGFG_00473-1	hypothetical_protein	323043	323363	321	323043	323363	321	-	1	52.6823	18.1365	HighExpression	16	0.891366	NotSignificant	0	Intergenic	4e-06	0.495327	0.126794	0.3585	gi|59801095|ref|YP_207807.1| SUN-family protein	3e-75	0.990654	0.905983	1	gi|194098054|ref|YP_002001102.1| hypothetical protein NGK_0477
Supercontig_4.1	NGFG_00474	NGFG_00474	323487	323780	294	-	1	-	323831	323421	TRANS_310	TRANS_310-NGFG_00474-1	RNA_chaperone_Hfq	323487	323831	345	323421	323831	411	-	1	2981.23	167.945	HighExpression	5	0.00110669	Significant	0	Intergenic	3e-67	0.843478	1	1	gi|59800772|ref|YP_207484.1| hypothetical protein NGO0326	3e-62	0.791304	1	1	gi|194098056|ref|YP_002001103.1| hypothetical protein NGK_0479
Supercontig_4.1	NGFG_00475	NGFG_00475	323909	324847	939	-	1	-	324871		TRANS_311	TRANS_311-NGFG_00475-1	D-alanyl-D-alanine_endopeptidase_(penicillin-binding_protein_7)	323909	324871	963	323909	324871	963	-	1	153.441	84.3493	HighExpression	49	0.910227	NotSignificant	273	Antisense	0	0.971963	1	1	gi|59800773|ref|YP_207485.1| D-alanyl-D-alanine-endopeptidase	0	0.971963	1	1	gi|194098057|ref|YP_002001105.1| putative D-alanyl-D-alanine-endopeptidase
Supercontig_4.1	NGFG_00477	NGFG_00477	325174	325608	435	+	1	+	324599		TRANS_312	TRANS_312-NGFG_00477-1	bacterioferritin_comigratory_protein	324599	325608	1010	324599	325650	1052	+	1	239.625	98.2656	HighExpression	39	0.118061	NotSignificant	273	Antisense	1e-112	0.460396	0.928144	1	gi|59800774|ref|YP_207486.1| hypothetical protein NGO0328	1e-104	0.433663	1	1	gi|194098058|ref|YP_002001106.1| Bacterioferritin comigratory protein
Supercontig_4.1	NGFG_00477	NGFG_00477	325174	325608	435	+	2	+	324760		TRANS_312	TRANS_312-NGFG_00477-2	bacterioferritin_comigratory_protein	324760	325608	849	324599	325650	1052	+	1	258.291	81.6342	HighExpression	29	0.0462671	Significant	112	Antisense	2e-113	0.547703	0.928144	1	gi|59800774|ref|YP_207486.1| hypothetical protein NGO0328	2e-105	0.515901	1	1	gi|194098058|ref|YP_002001106.1| Bacterioferritin comigratory protein
Supercontig_4.1	NGFG_00477	NGFG_00477	325174	325608	435	+	2	+	325100	325650	TRANS_312	TRANS_312-NGFG_00477-3	bacterioferritin_comigratory_protein	325100	325608	509	324599	325650	1052	+	1	289.212	8.71449	HighExpression	15	0.0438655	Significant	0	Intergenic	3e-115	0.913556	0.928144	1	gi|59800774|ref|YP_207486.1| hypothetical protein NGO0328	2e-107	0.860511	1	1	gi|194098058|ref|YP_002001106.1| Bacterioferritin comigratory protein
Supercontig_4.1	NGFG_00478	NGFG_00478	325660	326535	876	+	0	+				X-NGFG_00478-1	tyrosine_recombinase_xerD	325660	326535	876	325660	326535	876	+	1	48.7368	18.6719	HighExpression	17	0.00061	Significant	0	Intergenic	0	0.996575	1	0.9966	gi|59800775|ref|YP_207487.1| hypothetical protein NGO0329	0	0.996575	1	0.9966	gi|194098059|ref|YP_002001107.1| XerD protein
Supercontig_4.1	NGFG_00479	NGFG_00479	326707	326907	201	+	1	+	326654	326954	TRANS_315	TRANS_315-NGFG_00479-1	bacterioferritin-associated_ferredoxin	326654	326907	254	326654	326954	301	+	1	142.981	25.1035	HighExpression	13	0.955958	NotSignificant	0	Intergenic						1e-42	0.779528	1	1	gi|194098060|ref|YP_002001108.1| putative ferredoxin
Supercontig_4.1	NGFG_00480	NGFG_00480	327073	327306	234	+	0	+		327488	TRANS_3007	TRANS_3007-NGFG_00480-1	thioredoxin	327073	327306	234	327073	327488	416	+	1	31.9881	278.415	LowExpression	8	0.348309	NotSignificant	3	Intergenic	1e-52	0.987179	1	1	gi|59800777|ref|YP_207489.1| hypothetical protein NGO0331	1e-52	0.987179	0.885057	1	gi|194098062|ref|YP_002001110.1| Thioredoxin
Supercontig_4.1							1	-	327540	327304	NgncR_036	NgncR_036-Y-1		327304	327540	237	327304	327540	237	-	0	3068.24	249.156	HighExpression	10	0.646715	NotSignificant	3	Intergenic
Supercontig_4.1	NGFG_00482	NGFG_00482	327678	328541	864	-	1	-	328580	327625	TRANS_316	TRANS_316-NGFG_00482-1	dTDP-4-dehydrorhamnose_reductase	327678	328580	903	327625	328580	956	-	1	239.161	11.6664	HighExpression	28	0.0116103	Significant	3	Intergenic	0	0.953488	1	0.9965	gi|59800778|ref|YP_207490.1| reductase	0	0.940199	1	0.9965	gi|194098063|ref|YP_002001111.1| putative reductase
Supercontig_4.1	NGFG_00483	NGFG_00483	328734	329597	864	+	1	+	328578		TRANS_317	TRANS_317-NGFG_00483-1	phosphoribosylaminoimidazole-succinocarboxamide_synthase	328578	329597	1020	328578	329649	1072	+	1	168.512	17.9384	HighExpression	14	0.00061	Significant	3	Intergenic	0	0.938235	1	0.9969	gi|59800779|ref|YP_207491.1| phosphoribosylaminoimidazolesuccinocarboxamide synthase	0	0.938235	1	0.9969	gi|194098064|ref|YP_002001112.1| phosphoribosylaminoimidazole-succinocarboxamide synthase
Supercontig_4.1	NGFG_00483	NGFG_00483	328734	329597	864	+	2	+	328676	329649	TRANS_317	TRANS_317-NGFG_00483-2	phosphoribosylaminoimidazole-succinocarboxamide_synthase	328676	329597	922	328578	329649	1072	+	1	185.221	5.4123	HighExpression	12	0.00061	Significant	0	Intergenic	0	0.995662	0.959248	0.9967	gi|59800779|ref|YP_207491.1| phosphoribosylaminoimidazolesuccinocarboxamide synthase	0	0.995662	0.959248	0.9967	gi|194098064|ref|YP_002001112.1| phosphoribosylaminoimidazole-succinocarboxamide synthase
Supercontig_4.1	NGFG_04271	NGFG_02282	329834	331954	2121	+	1	+	329695	332001	TRANS_318	TRANS_318-NGFG_04271-1	polyribonucleotide_nucleotidyltransferase	329695	331954	2260	329695	332001	2307	+	1	1147.68	12.1441	HighExpression	44	0.00061	Significant	0	Intergenic	0	0.938496	1	0.9986	gi|59800780|ref|YP_207492.1| polynucleotide phosphorylase	0	0.937168	1	0.9986	gi|194098066|ref|YP_002001114.1| polynucleotide phosphorylase
Supercontig_4.1	NGFG_00486	NGFG_00486	332027	332695	669	-	3	-	332393	331964	TRANS_319	TRANS_319-NGFG_00486-1	hypothetical_protein	332027	332691	665	331964	333039	1076	-	2	157.166	41.6887	HighExpression	7	0.00061	Significant	0	Intergenic	2e-83	0.938346	0.936937	1	gi|59800781|ref|YP_207493.1| hypothetical protein NGO0336	2e-83	0.938346	0.936937	1	gi|194098067|ref|YP_002001115.1| hypothetical protein NGK_0490
Supercontig_4.1	NGFG_00487	NGFG_00487	332692	333006	315	-	1	-	333039		TRANS_319	TRANS_319-NGFG_00487-1	lipoprotein	332692	333039	348	331964	333039	1076	-	2	443.727	125.072	HighExpression	22	1	NotSignificant	0	Intergenic	2e-75	0.896552	1	1	gi|59800782|ref|YP_207494.1| hypothetical protein NGO0337	2e-75	0.896552	1	1	gi|194098068|ref|YP_002001116.1| hypothetical protein NGK_0491
Supercontig_4.1	NGFG_00488	NGFG_00488	333143	333994	852	+	1	+	333045		TRANS_320	TRANS_320-NGFG_00488-1	diaminopimelate_epimerase	333045	333994	950	333045	334596	1552	+	2	157.291	55.1542	HighExpression	26	0.00159461	Significant	0	Intergenic	0	0.893684	1	1	gi|59800783|ref|YP_207495.1| diaminopimelate epimerase	0	0.893684	1	1	gi|194098069|ref|YP_002001117.1| diaminopimelate epimerase
Supercontig_4.1	NGFG_00489	NGFG_00489	333991	334596	606	+	0	+			TRANS_320	TRANS_320-NGFG_00489-1	hypothetical_protein	333991	334596	606	333045	334596	1552	+	2	67.7063	9.1495	HighExpression	23	0.222088	NotSignificant	0	Intergenic	1e-144	0.99505	1	1	gi|59800784|ref|YP_207496.1| hypothetical protein NGO0339	1e-144	0.99505	1	1	gi|194098070|ref|YP_002001118.1| membrane protein
Supercontig_4.1	NGFG_00490	NGFG_00490	334792	335724	933	+	1	+	334686	335802	TRANS_321	TRANS_321-NGFG_00490-1	cysteine_synthase	334686	335724	1039	334686	335802	1117	+	1	280.165	17.0767	HighExpression	43	0.22826	NotSignificant	0	Intergenic	1e-169	0.895091	1	0.9839	gi|59800785|ref|YP_207497.1| cysteine synthase/cystathionine beta-synthase	2e-168	0.895091	1	0.9935	gi|194098071|ref|YP_002001119.1| cysteine synthase
Supercontig_4.1	NGFG_00491	NGFG_00491	335824	336729	906	+	3	+	335840		TRANS_3008	TRANS_3008-NGFG_00491-1	amino acid metabolite efflux pump	335840	336729	890	335824	337547	1724	+	2	76.9391	9.34483	HighExpression	35	0.175099	NotSignificant	0	Intergenic						6e-142	0.694382	1	0.9903	gi|194098073|ref|YP_002001121.1| putative integral membrane protein
Supercontig_4.1	NGFG_00492	NGFG_00492	336729	336941	213	+	1	+		337547	TRANS_3008	TRANS_3008-NGFG_00492-1	hypothetical_protein	336729	336941	213	335824	337547	1724	+	2	58.5697	23.4279	HighExpression	11	0.963891	NotSignificant	0	Intergenic						3e-34	0.985915	0.972222	1	gi|194098074|ref|YP_002001122.1| putative integral membrane protein
Supercontig_4.1	NGFG_00495	NGFG_00495	337572	338591	1020	-	1	-		337291	TRANS_323	TRANS_323-NGFG_00495-1	signal_peptidase_I	337572	338736	1165	337291	340621	3331	-	2	41.406	13.3261	LowExpression	19	0.00061	Significant	0	Intergenic	0	0.872961	1	0.9971	gi|59800787|ref|YP_207499.1| hypothetical protein NGO0343	0	0.824034	0.958084	0.9969	gi|194098077|ref|YP_002001125.1| hypothetical protein NGK_0500
Supercontig_4.1	NGFG_00496	NGFG_00496	338737	340530	1794	-	1	-	340621		TRANS_323	TRANS_323-NGFG_00496-1	GTP-binding_protein_LepA	338737	340621	1885	337291	340621	3331	-	2	429.008	936.993	HighExpression	67	0.00450264	Significant	1578	Antisense	0	0.950133	1	0.9983	gi|59800788|ref|YP_207500.1| GTP-binding protein LepA	0	0.950133	1	0.9983	gi|194098078|ref|YP_002001126.1| GTP-binding protein LepA
Supercontig_4.1							1	+	339044	341408	NgncR_037	NgncR_037-Y-1		339044	341408	2365	339044	341408	2365	+	0	811.996	362.919	HighExpression	104	0.198206	NotSignificant	2309	Antisense
Supercontig_4.1	NGFG_00497	NGFG_00497	340672	341373	702	-	1	-	341402		TRANS_326	TRANS_326-NGFG_00497-1	MTA/SAH_nucleosidase	340672	341402	731	340672	341402	731	-	1	77.3665	202.897	HighExpression	51	1	NotSignificant	731	Antisense	8e-156	0.956224	1	1	gi|59800789|ref|YP_207501.1| nucleoside phosphorylase	1e-162	0.99316	0.896296	1	gi|194098079|ref|YP_002001127.1| putative nucleoside phosphorylase
Supercontig_4.1	NGFG_00498	NGFG_00498	341541	342671	1131	+	1	+	341509		TRANS_327	TRANS_327-NGFG_00498-1	twitching_motility_protein	341509	342671	1163	341509	345061	3553	+	5	856.719	25.5061	HighExpression	30	0.00061	Significant	0	Intergenic	0	0.954428	1	1	gi|59800790|ref|YP_207502.1| twitching motility-like protein	0	0.969905	1	1	gi|194098080|ref|YP_002001128.1| Twitching motility protein
Supercontig_4.1	NGFG_00498	NGFG_00498	341541	342671	1131	+	3	+	341900		TRANS_327	TRANS_327-NGFG_00498-2	twitching_motility_protein	341900	342671	772	341509	345061	3553	+	5	374.188	19.3917	HighExpression	21	0.0041175	Significant	0	Intergenic	0	0.994819	0.691892	1	gi|59800790|ref|YP_207502.1| twitching motility-like protein	0	0.994819	0.680851	1	gi|194098080|ref|YP_002001128.1| Twitching motility protein
Supercontig_4.1	NGFG_00499	NGFG_00499	342705	343682	978	+	3	+	343634		TRANS_327	TRANS_327-NGFG_00499-1	DNA_polymerase_III._delta_subunit	342672	343682	1011	341509	345061	3553	+	5	293.957	26.8729	HighExpression	22	0.00061	Significant	0	Intergenic	0	0.964392	1	0.9969	gi|59800791|ref|YP_207503.1| DNA polymerase III subunit delta	0	0.964392	1	1	gi|194098081|ref|YP_002001129.1| DNA polymerase III subunit delta
Supercontig_4.1	NGFG_00500	NGFG_00500	343686	344036	351	+	1	+			TRANS_327	TRANS_327-NGFG_00500-1	type_IV_pilus_assembly_protein_PilZ	343683	344036	354	341509	345061	3553	+	5	675.063	46.205	HighExpression	12	0.215621	NotSignificant	0	Intergenic	2e-83	0.983051	1	1	gi|59800792|ref|YP_207504.1| type 4 pilus biogenesis protein	2e-83	0.983051	1	1	gi|194098082|ref|YP_002001130.1| putative type 4 pilus biogenesis protein
Supercontig_4.1	NGFG_00501	NGFG_00501	344041	344820	780	+	3	+	344090		TRANS_327	TRANS_327-NGFG_00501-1	TatD_family_hydrolase	344037	344820	784	341509	345061	3553	+	5	250.709	13.7908	HighExpression	30	0.170967	NotSignificant	0	Intergenic	0	0.991071	1	1	gi|59800793|ref|YP_207505.1| hypothetical protein NGO0349	0	0.991071	1	1	gi|194098083|ref|YP_002001131.1| Mg-dependent DNase
Supercontig_4.1	NGFG_00502	NGFG_00502	344846	345061	216	+	1	+		345018	TRANS_327	TRANS_327-NGFG_00502-1	hypothetical_protein	344821	345061	241	341509	345061	3553	+	5	131.138	14.9543	HighExpression	16	1	NotSignificant	0	Intergenic	4e-50	0.883817	1	1	gi|59800794|ref|YP_207506.1| hypothetical protein NGO0350
Supercontig_4.1	NGFG_00503	NGFG_00503	345162	345473	312	+	1	+	345121	345518	TRANS_332	TRANS_332-NGFG_00503-1	Grx4_family_monothiol_glutaredoxin	345121	345473	353	345121	345518	398	+	1	356.551	5.49748	HighExpression	5	0.00204143	Significant	0	Intergenic	1e-74	0.875354	1	1	gi|59800795|ref|YP_207507.1| glutaredoxin-like protein GrlA	1e-74	0.875354	1	1	gi|194098085|ref|YP_002001133.1| protein GrlA
Supercontig_4.1	NGFG_04270	NGFG_02283	345473	345589	117	+	3	+	345551		TRANS_3009	TRANS_3009-NGFG_04270-1	hypothetical_protein	345551	345589	39	345473	346591	1119	+	3	696.629	113.735	HighExpression	1	0.722427	NotSignificant	0	Intergenic
Supercontig_4.1	NGFG_00504	NGFG_00504	345579	346205	627	+	1	+			TRANS_3009	TRANS_3009-NGFG_00504-1	uracil_phosphoribosyltransferase	345579	346205	627	345473	346591	1119	+	3	237.436	32.7193	HighExpression	45	1	NotSignificant	0	Intergenic	1e-152	0.995215	1	0.9952	gi|59800797|ref|YP_207509.1| uracil phosphoribosyltransferase	1e-152	0.995215	1	0.9952	gi|194098087|ref|YP_002001135.1| uracil phosphoribosyltransferase
Supercontig_4.1	NGFG_00504	NGFG_00504	345579	346205	627	+	3	+	346117		TRANS_3009	TRANS_3009-NGFG_00504-2	uracil_phosphoribosyltransferase	346117	346205	89	345473	346591	1119	+	3	797.425	9.34483	HighExpression	8	1	NotSignificant	0	Intergenic	1e-14	0.94382	0.134615	1	gi|59800797|ref|YP_207509.1| uracil phosphoribosyltransferase	2e-14	0.94382	0.134615	1	gi|194098087|ref|YP_002001135.1| uracil phosphoribosyltransferase
Supercontig_4.1	NGFG_00505	NGFG_00505	346228	346548	321	+	1	+		346591	TRANS_3009	TRANS_3009-NGFG_00505-1	hypothetical_protein	346206	346548	343	345473	346591	1119	+	3	100.223	14.5485	HighExpression	17	0.88078	NotSignificant	0	Intergenic	7e-74	0.927114	1	0.9906	gi|59800798|ref|YP_207510.1| hypothetical protein NGO0354	8e-74	0.927114	1	0.9906	gi|194098088|ref|YP_002001136.1| hypothetical protein NGK_0511
Supercontig_4.1							1	-	346863	346623	NgncR_038	NgncR_038-Y-1		346623	346863	241	346623	346863	241	-	0	97.7782	1342.44	HighExpression	1	0.00061	Significant	178	Antisense
Supercontig_4.1	NGFG_00506	NGFG_00506	346717	347364	648	+	1	+	346686		TRANS_334	TRANS_334-NGFG_00506-1	hypothetical_protein	346686	347364	679	346686	349994	3309	+	4	707.569	66.1432	HighExpression	18	0.00599799	Significant	178	Antisense	4e-149	0.874816	1	0.9949	gi|59800799|ref|YP_207511.1| hypothetical protein NGO0355	8e-163	0.949926	1	1	gi|194098089|ref|YP_002001137.1| hypothetical protein NGK_0512
Supercontig_4.1	NGFG_00507	NGFG_00507	347388	348212	825	+	1	+			TRANS_334	TRANS_334-NGFG_00507-1	hypothetical_protein	347365	348212	848	346686	349994	3309	+	4	308.614	18.6346	HighExpression	32	0.131412	NotSignificant	206	Antisense	0	0.898585	0.927007	1	gi|59800800|ref|YP_207512.1| hypothetical protein NGO0356	0	0.898585	0.927007	1	gi|194098090|ref|YP_002001138.1| hypothetical protein NGK_0513
Supercontig_4.1							1	-	347578	347373	NgncR_039	NgncR_039-Y-1		347373	347578	206	347373	347578	206	-	0	26.9155	333.752	LowExpression	6	0.244533	NotSignificant	206	Antisense
Supercontig_4.1	NGFG_00508	NGFG_00508	348212	349180	969	+	1	+			TRANS_334	TRANS_334-NGFG_00508-1	hypothetical_protein	348212	349180	969	346686	349994	3309	+	4	211.141	34.3319	HighExpression	31	0.0122547	Significant	821	Antisense	0	0.996904	1	0.9969	gi|59800801|ref|YP_207513.1| hypothetical protein NGO0357	0	0.996904	1	1	gi|194098091|ref|YP_002001139.1| hypothetical protein NGK_0514
Supercontig_4.1							1	-	349170	348350	NgncR_040	NgncR_040-Y-1		348350	349170	821	348350	349170	821	-	0	36.8064	123.251	LowExpression	25	0.00993023	Significant	821	Antisense
Supercontig_4.1	NGFG_00509	NGFG_00509	349462	349884	423	+	1	+		349994	TRANS_334	TRANS_334-NGFG_00509-1	hypothetical_protein	349181	349884	704	346686	349994	3309	+	4	95.6916	5.90689	HighExpression	26	0.145805	NotSignificant	0	Intergenic	2e-92	0.600852	1	1	gi|59800802|ref|YP_207514.1| hypothetical protein NGO0358	2e-92	0.600852	1	1	gi|194098092|ref|YP_002001140.1| hypothetical protein NGK_0515
Supercontig_4.1	NGFG_00510	NGFG_00510	349902	350666	765	+	3	+	350526		TRANS_337	TRANS_337-NGFG_00510-1	uroporphyrinogen-III_synthase	350526	350666	141	349902	353226	3325	+	3	344.08	5.89851	HighExpression	5	0.541977	NotSignificant	0	Intergenic	1e-27	0.978723	0.181102	1	gi|59800803|ref|YP_207515.1| uroporphyrinogen-III synthase	2e-27	0.978723	0.181102	1	gi|194098093|ref|YP_002001141.1| uroporphyrinogen-III synthase
Supercontig_4.1	NGFG_00511	NGFG_00511	350678	352012	1335	+	1	+			TRANS_337	TRANS_337-NGFG_00511-1	hypothetical_protein	350667	352012	1346	349902	353226	3325	+	3	73.9417	13.3878	HighExpression	49	0.0265153	Significant	0	Intergenic	0	0.945022	1	1	gi|59800804|ref|YP_207516.1| hypothetical protein NGO0360	0	0.989599	1	0.9977	gi|194098094|ref|YP_002001142.1| uroporphyrin-III C-methyltransferase
Supercontig_4.1	NGFG_00512	NGFG_00512	352009	353226	1218	+	1	+			TRANS_337	TRANS_337-NGFG_00512-1	heme_biosynthesis-associated_protein_HemY	352009	353226	1218	349902	353226	3325	+	3	52.8057	6.60071	HighExpression	47	0.0786756	NotSignificant	0	Intergenic	0	0.997537	1	0.9926	gi|59800805|ref|YP_207517.1| hypothetical protein NGO0361	0	0.997537	1	0.9926	gi|194098095|ref|YP_002001143.1| HemY protein
Supercontig_4.1	NGFG_00513	NGFG_00513	353301	354365	1065	+	0	+				X-NGFG_00513-1	uroporphyrinogen_decarboxylase	353301	354365	1065	353301	354365	1065	+	1	28.8944	11.4536	LowExpression	19	0.00061	Significant	0	Intergenic	0	0.997183	1	0.9972	gi|59800806|ref|YP_207518.1| uroporphyrinogen decarboxylase	0	0.997183	1	0.9915	gi|194098096|ref|YP_002001144.1| uroporphyrinogen decarboxylase
Supercontig_4.1	NGFG_00514	NGFG_00514	354428	356317	1890	-	3	-	355176		TRANS_339	TRANS_339-NGFG_00514-1	stress-sensitive_restriction_system_protein	354428	356317	1890	354428	358580	4153	-	3	43.2713	87.7161	LowExpression	23	0.00061	Significant	286	Antisense	0	0.998413	1	1	gi|59800807|ref|YP_207519.1| stress-sensitive restriction system protein	0	0.998413	1	1	gi|194098097|ref|YP_002001145.1| Putative stress-sensitive restriction system protein
Supercontig_4.1							1	+	354903	355073	NgncR_041	NgncR_041-Y-1		354903	355073	171	354903	355073	171	+	0	335.594	275.609	HighExpression	0	0.00204143	Significant	171	Antisense
Supercontig_4.1							1	+	355145	355259	NgncR_042	NgncR_042-Y-1		355145	355259	115	355145	355259	115	+	0	151.874	55.446	HighExpression	1	0.0639749	NotSignificant	115	Antisense
Supercontig_4.1	NGFG_00515	NGFG_00515	356318	357355	1038	-	1	-			TRANS_339	TRANS_339-NGFG_00515-1	restriction_endonuclease	356318	357355	1038	354428	358580	4153	-	3	13.8882	58.7578	LowExpression	11	0.00061	Significant	0	Intergenic	0	0.99711	1	1	gi|59800808|ref|YP_207520.1| restriction endonuclease R.NgoVII	0	0.99711	1	1	gi|194098098|ref|YP_002001146.1| restriction endonuclease R.NgoVII
Supercontig_4.1	NGFG_00516	NGFG_00516	357352	358476	1125	-	1	-	358580		TRANS_339	TRANS_339-NGFG_00516-1	DNA-cytosine_methyltransferase	357352	358580	1229	354428	358580	4153	-	3	57.2957	62.4839	HighExpression	26	0.00061	Significant	28	Antisense	0	0.912937	1	1	gi|59800809|ref|YP_207521.1| site-specific DNA-methyltransferase M.NgoVII	0	0.84703	1	0.9971	gi|194098099|ref|YP_002001147.1| site-specific DNA-methyltransferase M.NgoVII
Supercontig_4.1	NGFG_00517	NGFG_00517	358491	358610	120	+	3	+	358553		TRANS_340	TRANS_340-NGFG_00517-1	hypothetical_protein	358553	358610	58	358491	360223	1733	+	2	363.267	305.909	HighExpression	7	1	NotSignificant	28	Antisense	0.0003	0.775862	0.176471	0.9333	gi|59800810|ref|YP_207522.1| hypothetical protein NGO0366
Supercontig_4.1	NGFG_00518	NGFG_00518	358803	360182	1380	+	1	+		360223	TRANS_340	TRANS_340-NGFG_00518-1	DNA_repair_protein_RadA	358611	360182	1572	358491	360223	1733	+	2	59.6079	1.9399	HighExpression	53	0.0041175	Significant	0	Intergenic	0	0.875954	1	0.9978	gi|59800811|ref|YP_207523.1| DNA repair protein RadA	0	0.875954	1	0.9978	gi|194098100|ref|YP_002001148.1| DNA repair protein RadA
Supercontig_4.1	NGFG_00519	NGFG_00519	360457	360936	480	-	0	-		360183	TRANS_341	TRANS_341-NGFG_00519-1	hypothetical_protein	360457	361060	604	360183	366226	6044	-	4	11.9337	5.96687	LowExpression	46	1	NotSignificant	0	Intergenic	9e-89	0.625828	1	1	gi|59800812|ref|YP_207524.1| hypothetical protein NGO0368	1e-88	0.625828	1	1	gi|194098102|ref|YP_002001150.1| Periplasmic protein
Supercontig_4.1	NGFG_00520	NGFG_00520	361061	361420	360	-	0	-			TRANS_341	TRANS_341-NGFG_00520-1	phage_shock_protein_E	361061	361458	398	360183	366226	6044	-	4	14.6277	5.57246	LowExpression	24	1	NotSignificant	0	Intergenic	4e-79	0.987437	0.891156	1	gi|59800813|ref|YP_207525.1| hypothetical protein NGO0369	5e-70	0.896985	1	1	gi|194098104|ref|YP_002001152.1| Putative periplasmic protein
Supercontig_4.1	NGFG_00521	NGFG_00521	361459	365061	3603	-	0	-			TRANS_341	TRANS_341-NGFG_00521-1	exodeoxyribonuclease_V._beta_subunit	361459	365137	3679	360183	366226	6044	-	4	13.4131	2.63741	LowExpression	124	0.00061	Significant	0	Intergenic	0	0.978527	1	0.9967	gi|59800814|ref|YP_207526.1| exodeoxyribonuclease	0	0.978527	1	0.9983	gi|194098105|ref|YP_002001153.1| putative exodeoxyribonuclease
Supercontig_4.1	NGFG_00522	NGFG_00522	365138	366226	1089	-	3	-	366076		TRANS_341	TRANS_341-NGFG_00522-1	dyp-type_peroxidase	365138	366076	939	360183	366226	6044	-	4	95.0671	10.9239	HighExpression	44	0.635902	NotSignificant	0	Intergenic	0	0.964856	1	1	gi|59800815|ref|YP_207527.1| hypothetical protein NGO0371	0	0.996805	0.83871	1	gi|194098106|ref|YP_002001154.1| hypothetical protein NGK_0529
Supercontig_4.1	NGFG_00523	NGFG_00523	366333	367157	825	+	1	+	366306		TRANS_344	TRANS_344-NGFG_00523-1	amino_acid_ABC_transporter_substrate-binding_protein	366306	367157	852	366306	368678	2373	+	3	55.3158	3.25387	HighExpression	18	0.00061	Significant	0	Intergenic	1e-172	0.96831	1	0.9964	gi|59800816|ref|YP_207528.1| ABC transporter periplasmic binding protein, amino acid	3e-171	0.96831	1	0.9927	gi|194098107|ref|YP_002001155.1| amino acid ABC transporter substrate-binding protein
Supercontig_4.1	NGFG_00524	NGFG_00524	367147	367863	717	+	1	+			TRANS_344	TRANS_344-NGFG_00524-1	His/Glu/Gln/Arg/opine_family_amino_ABC_transporter._permease._3-TM_region	367147	367863	717	366306	368678	2373	+	3	55.678	3.86653	HighExpression	12	0.00061	Significant	0	Intergenic	3e-172	0.995816	1	0.9958	gi|59800817|ref|YP_207529.1| ABC transporter permease, amino acid	3e-172	0.995816	1	0.9958	gi|194098108|ref|YP_002001156.1| amino acid permease
Supercontig_4.1	NGFG_00525	NGFG_00525	367873	368628	756	+	1	+		368678	TRANS_344	TRANS_344-NGFG_00525-1	amino_acid_ABC_transporter_ATP-binding_protein	367864	368628	765	366306	368678	2373	+	3	45.299	2.89914	LowExpression	36	0.678628	NotSignificant	0	Intergenic	0	0.984314	1	1	gi|59800818|ref|YP_207530.1| ABC transporter ATP-binding protein, amino acid	0	0.984314	1	1	gi|194098109|ref|YP_002001157.1| amino acid ABC transporter ATP-binding protein
Supercontig_4.1	NGFG_00526	NGFG_00526	368684	370066	1383	-	1	-	370096	368640	TRANS_345	TRANS_345-NGFG_00526-1	phosphoglucomutase	368684	370096	1413	368640	370096	1457	-	1	40.6133	4.12019	LowExpression	43	0.00159461	Significant	0	Intergenic	0	0.976645	1	0.9935	gi|59800819|ref|YP_207531.1| protein Pgm	0	0.976645	1	0.9935	gi|194098110|ref|YP_002001158.1| protein Pgm
Supercontig_4.1	NGFG_00527	NGFG_00527	370234	370743	510	-	1	-	370777	370189	TRANS_347	TRANS_347-NGFG_00527-1	peptidyl-prolyl_cis-trans_isomerase_B	370234	370777	544	370189	370777	589	-	1	69.3075	15.2884	HighExpression	24	0.552535	NotSignificant	0	Intergenic	2e-112	0.931985	1	1	gi|59800820|ref|YP_207532.1| peptidyl-prolyl cis-trans isomerase B	2e-112	0.931985	1	1	gi|194098111|ref|YP_002001159.1| putative peptidyl-prolyl cis-trans isomerase B
Supercontig_4.1	NGFG_00528	NGFG_00528	370863	372482	1620	-	3	-	372363		TRANS_348	TRANS_348-NGFG_00528-1	divalent_anion.Na+_symporter_(DASS)_family_transporter	370863	372363	1501	370863	372482	1620	-	1	69.0766	6.64908	HighExpression	82	1	NotSignificant	0	Intergenic	0	0.911392	0.968153	1	gi|59800821|ref|YP_207533.1| transporter	0	0.911392	0.968153	0.9978	gi|194098112|ref|YP_002001160.1| putative transport protein
Supercontig_4.1	NGFG_00529	NGFG_00529	372507	372869	363	-	0	-				X-NGFG_00529-1	hypothetical_protein	372507	372869	363	372507	372869	363	-	1	24.439	7.63719	LowExpression	17	0.756055	NotSignificant	0	Intergenic	2e-54	0.991736	1	1	gi|59800822|ref|YP_207534.1| hypothetical protein NGO0378	3e-54	0.991736	1	1	gi|194098114|ref|YP_002001161.1| hypothetical protein NGK_0537
Supercontig_4.1	NGFG_00530	NGFG_00530	372866	373072	207	-	0					X-NGFG_00530-1	hypothetical_protein	372866	373072	207	372866	373072	207	-	1	45.5353	10.7142	LowExpression	3	0.0196527	Significant	0	Intergenic						8e-45	0.985507	1	1	gi|194098113|ref|YP_002001162.1| Putative ring dioxygenase subunit beta
Supercontig_4.1	NGFG_00531	NGFG_00531	373133	373711	579	-	0	-				X-NGFG_00531-1	peptidyl-tRNA_hydrolase	373133	373711	579	373133	373711	579	-	1	52.6689	9.09735	HighExpression	14	0.00778848	Significant	0	Intergenic	3e-134	0.994819	1	1	gi|59800823|ref|YP_207535.1| peptidyl-tRNA hydrolase	3e-134	0.994819	1	1	gi|194098115|ref|YP_002001163.1| peptidyl-tRNA hydrolase
Supercontig_4.1	NGFG_00532	NGFG_00532	373764	374042	279	-	0	-			TRANS_351	TRANS_351-NGFG_00532-1	protein_rnfH	373764	374042	279	373764	374496	733	-	2	24.8414	13.9112	LowExpression	21	1	NotSignificant	0	Intergenic	2e-63	0.989247	1	1	gi|59800824|ref|YP_207536.1| hypothetical protein NGO0380	2e-63	0.989247	1	1	gi|194098116|ref|YP_002001164.1| Protein rnfH
Supercontig_4.1	NGFG_00533	NGFG_00533	374035	374472	438	-	1	-	374496		TRANS_351	TRANS_351-NGFG_00533-1	hypothetical_protein	374035	374496	462	373764	374496	733	-	2	122.413	57.0061	HighExpression	8	0.00061	Significant	0	Intergenic	4e-107	0.941558	1	1	gi|59800825|ref|YP_207537.1| hypothetical protein NGO0381	4e-107	0.941558	1	1	gi|194098117|ref|YP_002001165.1| hypothetical protein NGK_0540
Supercontig_4.1	NGFG_00534	NGFG_00534	374688	376655	1968	-	1	-	376685	374649	TRANS_352	TRANS_352-NGFG_00534-1	cell_division_protease_FtsH	374688	376685	1998	374649	376685	2037	-	1	84.3622	38.5735	HighExpression	41	0.00061	Significant	0	Intergenic	0	0.983483	1	0.9985	gi|59800826|ref|YP_207538.1| hypothetical protein NGO0382	0	0.983483	1	0.9924	gi|194098118|ref|YP_002001166.1| cell division protein FtsH
Supercontig_4.1	NGFG_00535	NGFG_00535	376719	377339	621	-	3	-	376972		TRANS_353	TRANS_353-NGFG_00535-1	ribosomal_RNA_large_subunit_methyltransferase_E	376719	376972	254	376719	377364	646	-	1	80.7678	20.7377	HighExpression	9	0.368988	NotSignificant	0	Intergenic	2e-57	0.980315	0.402913	1	gi|59800827|ref|YP_207539.1| hypothetical protein NGO0383	2e-57	0.980315	0.402913	1	gi|194098119|ref|YP_002001167.1| putative cell division protein
Supercontig_4.1	NGFG_00535	NGFG_00535	376719	377339	621	-	1	-	377364		TRANS_353	TRANS_353-NGFG_00535-2	ribosomal_RNA_large_subunit_methyltransferase_E	376719	377364	646	376719	377364	646	-	1	66.0889	18.8825	HighExpression	31	0.75587	NotSignificant	0	Intergenic	1e-153	0.956656	1	0.9854	gi|59800827|ref|YP_207539.1| hypothetical protein NGO0383	3e-155	0.956656	1	0.9951	gi|194098119|ref|YP_002001167.1| putative cell division protein
Supercontig_4.1	NGFG_00536	NGFG_00536	377522	377731	210	+	1	+	377419		TRANS_354	TRANS_354-NGFG_00536-1	RNA-binding_protein	377419	377731	313	377419	378973	1555	+	2	435.773	23.9144	HighExpression	17	1	NotSignificant	0	Intergenic	7e-07	0.412141	0.478723	0.4889	gi|59800828|ref|YP_207540.1| hypothetical protein NGO0384	2e-15	0.507987	0.518868	0.5818	gi|194098120|ref|YP_002001168.1| hypothetical protein NGK_0543
Supercontig_4.1	NGFG_00537	NGFG_00537	377915	378916	1002	+	1	+		378973	TRANS_354	TRANS_354-NGFG_00537-1	delta-aminolevulinic_acid_dehydratase	377732	378916	1185	377419	378973	1555	+	2	212.894	38.3677	HighExpression	28	0.00061	Significant	0	Intergenic	0	0.855696	1	0.997	gi|59800829|ref|YP_207541.1| delta-aminolevulinic acid dehydratase	0	0.843038	1	1	gi|194098122|ref|YP_002001170.1| delta-aminolevulinic acid dehydratase
Supercontig_4.1	NGFG_00538	NGFG_00538	378980	380137	1158	-	1	-	380165	378934	TRANS_356	TRANS_356-NGFG_00538-1	cystathionine_beta-lyase	378980	380165	1186	378934	380165	1232	-	1	88.8258	30.3878	HighExpression	63	1	NotSignificant	0	Intergenic	0	0.973862	1	0.9974	gi|59800830|ref|YP_207542.1| lyase	0	0.973862	1	1	gi|194098123|ref|YP_002001171.1| putative lyase
Supercontig_4.1	NGFG_00539	NGFG_00539	380340	381113	774	+	1	+	380239		TRANS_357	TRANS_357-NGFG_00539-1	GTP_cyclohydrolase_folE2	380239	381113	875	380239	381113	875	+	1	59.8817	22.1784	HighExpression	19	0.00061	Significant	0	Intergenic	0	0.881143	1	1	gi|59800831|ref|YP_207543.1| GTP cyclohydrolase	0	0.994286	1	0.9966	gi|194098124|ref|YP_002001172.1| putative GTP cyclohydrolase
Supercontig_4.1	NGFG_00541	NGFG_00541	381310	381975	666	+	0	+		382019	TRANS_358	TRANS_358-NGFG_00541-1	NAD(P)H-flavin_oxidoreductase	381310	381975	666	381310	382019	710	+	1	163.591	12.9041	HighExpression	29	0.468917	NotSignificant	0	Intergenic	3e-165	0.995495	1	0.9955	gi|59800832|ref|YP_207544.1| oxidoreductase, NAD(P)H-flavin	1e-163	0.995495	1	0.9864	gi|194098125|ref|YP_002001173.1| putative oxidoreductase, NAD(P)H-flavin
Supercontig_4.1	NGFG_00542	NGFG_00542	382030	382788	759	-	1	-			TRANS_359	TRANS_359-NGFG_00542-1	pseudouridine_synthase	382030	382812	783	382030	384327	2298	-	3	28.3249	8.85153	LowExpression	32	0.275696	NotSignificant	0	Intergenic	0	0.965517	1	1	gi|59800833|ref|YP_207545.1| hypothetical protein NGO0389	0	0.965517	1	1	gi|194098126|ref|YP_002001174.1| RNA-binding protein
Supercontig_4.1	NGFG_00543	NGFG_00543	382813	383703	891	-	1	-			TRANS_359	TRANS_359-NGFG_00543-1	inorganic_polyphosphate/ATP-NAD_kinase_PpnK	382813	383722	910	382030	384327	2298	-	3	118.508	38.3857	HighExpression	16	0.00061	Significant	0	Intergenic	0	0.975824	1	1	gi|59800834|ref|YP_207546.1| inorganic polyphosphate/ATP-NAD kinase	0	0.975824	1	1	gi|194098127|ref|YP_002001175.1| inorganic polyphosphate/ATP-NAD kinase
Supercontig_4.1	NGFG_00544	NGFG_00544	383723	384289	567	-	1	-	384327		TRANS_359	TRANS_359-NGFG_00544-1	hypothetical_protein	383723	384327	605	382030	384327	2298	-	3	182.376	32.9926	HighExpression	28	0.667003	NotSignificant	0	Intergenic	1e-107	0.932231	1	0.9947	gi|59800835|ref|YP_207547.1| hypothetical protein NGO0391	2e-107	0.932231	1	0.9947	gi|194098128|ref|YP_002001176.1| hypothetical protein NGK_0551
Supercontig_4.1	NGFG_00545	NGFG_00545	384339	385115	777	-	1	-			TRANS_362	TRANS_362-NGFG_00545-1	hypothetical_protein	384339	385169	831	384339	388362	4024	-	4	22.0183	6.6722	LowExpression	61	1	NotSignificant	0	Intergenic	0	0.931408	1	0.9922	gi|59800836|ref|YP_207548.1| hypothetical protein NGO0392	0	0.931408	1	1	gi|194098129|ref|YP_002001177.1| hypothetical protein NGK_0552
Supercontig_4.1	NGFG_00546	NGFG_00546	385170	385814	645	-	1	-			TRANS_362	TRANS_362-NGFG_00546-1	TetR_family_transcriptional_regulator	385170	385831	662	384339	388362	4024	-	4	87.1055	31.827	HighExpression	44	1	NotSignificant	0	Intergenic	1e-160	0.978852	1	0.9954	gi|59800837|ref|YP_207549.1| TetR family transcriptional regulator	6e-158	0.969789	1	0.9907	gi|194098130|ref|YP_002001178.1| putative TetR-family transcriptional regulator
Supercontig_4.1	NGFG_00547	NGFG_00547	385832	386872	1041	-	1	-			TRANS_362	TRANS_362-NGFG_00547-1	UDP-N-acetylenolpyruvoylglucosamine_reductase	385832	386915	1084	384339	388362	4024	-	4	15.6006	7.92816	LowExpression	30	0.00110669	Significant	0	Intergenic	0	0.957565	1	0.9595	gi|59800838|ref|YP_207550.1| UDP-N-acetylenolpyruvoylglucosamine reductase	0	0.957565	1	0.9884	gi|194098131|ref|YP_002001179.1| UDP-N-acetylenolpyruvoylglucosamine reductase
Supercontig_4.1	NGFG_00548	NGFG_00548	386916	388295	1380	-	1	-	388362		TRANS_362	TRANS_362-NGFG_00548-1	MATE_efflux_family_protein	386916	388362	1447	384339	388362	4024	-	4	39.659	3.83179	LowExpression	78	1	NotSignificant	0	Intergenic	0	0.951624	1	1	gi|59800839|ref|YP_207551.1| multidrug efflux protein	0	0.951624	1	0.9978	gi|194098132|ref|YP_002001180.1| multidrug efflux protein
Supercontig_4.1	NGFG_00550	NGFG_00550	388632	389783	1152	+	1	+	388461		TRANS_365	TRANS_365-NGFG_00550-1	ATP_phosphoribosyltransferase_regulatory_subunit	388461	389783	1323	388461	391241	2781	+	2	173.714	3.56229	HighExpression	52	0.0876623	NotSignificant	0	Intergenic	0	0.868481	1	1	gi|59800841|ref|YP_207553.1| ATP phosphoribosyltransferase	0	0.868481	1	0.9948	gi|194098134|ref|YP_002001182.1| ATP phosphoribosyltransferase
Supercontig_4.1	NGFG_00551	NGFG_00551	389888	391186	1299	+	1	+		391241	TRANS_365	TRANS_365-NGFG_00551-1	adenylosuccinate_synthetase	389784	391186	1403	388461	391241	2781	+	2	101.17	0.98799	HighExpression	65	0.511203	NotSignificant	0	Intergenic	0	0.928011	1	0.9977	gi|59800842|ref|YP_207554.1| adenylosuccinate synthetase	0	0.928011	1	0.9977	gi|194098135|ref|YP_002001183.1| adenylosuccinate synthetase
Supercontig_4.1	NGFG_04269	NGFG_02284	391422	392261	840	-	1	-	392298	391370	TRANS_367	TRANS_367-NGFG_04269-1	heat_shock_protein_HtpX	391422	392298	877	391370	392298	929	-	1	228.865	19.2828	HighExpression	18	0.00061	Significant	0	Intergenic	0	0.95439	1	0.9964	gi|59800843|ref|YP_207555.1| heat shock protein HtpX	0	0.95439	1	0.9964	gi|194098137|ref|YP_002001185.1| heat shock protein HtpX
Supercontig_4.1	NGFG_00554	NGFG_00554	392476	393123	648	+	1	+	392432		TRANS_368	TRANS_368-NGFG_00554-1	adenylate_kinase	392432	393123	692	392432	393123	692	+	1	219.941	4.40683	HighExpression	14	0.00061	Significant	0	Intergenic	1e-133	0.880058	0.944186	1	gi|59800844|ref|YP_207556.1| adenylate kinase	2e-133	0.880058	0.944186	1	gi|194098139|ref|YP_002001187.1| adenylate kinase
Supercontig_4.1	NGFG_00555	NGFG_00555	393647	394387	741	+	1	+	393310		TRANS_369	TRANS_369-NGFG_00555-1	orotidine_5-phosphate_decarboxylase	393310	394387	1078	393310	394387	1078	+	1	532.343	14.1444	HighExpression	85	1	NotSignificant	0	Intergenic	6e-168	0.684601	1	1	gi|59800845|ref|YP_207557.1| orotidine 5-phosphate decarboxylase	6e-168	0.684601	1	1	gi|194098140|ref|YP_002001188.1| orotidine 5-phosphate decarboxylase
Supercontig_4.1	NGFG_00556	NGFG_00556	394443	395405	963	+	0	+				X-NGFG_00556-1	RfaE._domain_I	394443	395405	963	394443	395405	963	+	1	80.8947	17.5608	HighExpression	14	0.00061	Significant	0	Intergenic	0	0.996885	1	1	gi|59800846|ref|YP_207558.1| sugar kinase / ADP-heptose synthase	0	0.996885	1	1	gi|194098141|ref|YP_002001189.1| putative sugar kinase / ADP-heptose synthase
Supercontig_4.1	NGFG_00557	NGFG_00557	395469	396473	1005	+	0	+				X-NGFG_00557-1	ADP-L-glycero-D-manno-heptose-6-epimerase	395469	396473	1005	395469	396473	1005	+	1	114.478	23.1715	HighExpression	16	0.00061	Significant	117	Antisense	0	0.997015	1	0.997	gi|59800847|ref|YP_207559.1| ADP-L-glycero-D-manno-heptose-6-epimerase	0	0.997015	0.954286	0.997	gi|194098142|ref|YP_002001190.1| ADP-L-glycero-D-manno-heptose-6-epimerase
Supercontig_4.1							1	-	395653	395537	NgncR_043	NgncR_043-Y-1		395537	395653	117	395537	395653	117	-	0	127.952	125.583	HighExpression	0	0.0132062	Significant	117	Antisense
Supercontig_4.1	NGFG_00558	NGFG_00558	396548	398092	1545	+	0	+				X-NGFG_00558-1	type_I_restriction_enzyme_EcoprrI_M_protein	396548	398092	1545	396548	398092	1545	+	1	11.3045	6.99804	LowExpression	82	1	NotSignificant	0	Intergenic	0	0.998058	1	1	gi|59800848|ref|YP_207560.1| type I restriction-modification system methyltransferase	0	0.996117	0.998054	0.9981	gi|194098143|ref|YP_002001191.1| Type I restriction enzyme EcoR124II M protein
Supercontig_4.1	NGFG_00559	NGFG_00559	398208	399059	852	+	0	+				X-NGFG_00559-1	DNA-damage-inducible_protein_D	398208	399059	852	398208	399059	852	+	1	12.6901	1.95232	LowExpression	42	0.807491	NotSignificant	0	Intergenic	0	0.996479	1	1	gi|59800849|ref|YP_207561.1| DNA-damage-inducible protein D	0	0.996479	1	0.9965	gi|194098144|ref|YP_002001192.1| DNA-damage-inducible protein D
Supercontig_4.1	NGFG_00560	NGFG_00560	399226	400423	1198	+	0					X-NGFG_00560-1	type_I_restriction_enzyme._S_subunit	399226	400423	1198	399226	400423	1198	+	1	46.0507	25.6866	LowExpression	46	0.0844522	NotSignificant	265	Antisense						7e-10	0.195326	0.425121	0.3977	gi|194098149|ref|YP_002001197.1| Type I restriction-modification system specificity determinant
Supercontig_4.1							1	-	399503	399239	NgncR_044	NgncR_044-Y-1		399239	399503	265	399239	399503	265	-	0	67.9998	34.523	HighExpression	15	1	NotSignificant	265	Antisense
Supercontig_4.1	NGFG_00561	NGFG_00561	400655	403754	3100	+	0	+				X-NGFG_00561-1	type_I_restriction_enzyme_EcoR124II_R_protein	400655	403754	3100	400655	403754	3100	+	1	14.2192	4.47145	LowExpression	102	0.00061	Significant	0	Intergenic	0	0.449032	0.449612	0.9914	gi|59800850|ref|YP_207562.1| type I site-specific deoxyribonuclease	0	0.449032	0.449612	0.9871	gi|194098150|ref|YP_002001198.1| putative type I site-specific deoxyribonuclease
Supercontig_4.1	NGFG_00562	NGFG_00562	403794	406085	2292	-	1	-			TRANS_376	TRANS_376-NGFG_00562-1	ATP-dependent_Clp_protease_ATP-binding_subunit_ClpA	403794	406086	2293	403794	406446	2653	-	2	27.6867	2.05535	LowExpression	94	0.0606391	NotSignificant	0	Intergenic	0	0.998256	1	0.9987	gi|59800851|ref|YP_207563.1| hypothetical protein NGO0408	0	0.998256	1	0.9987	gi|194098151|ref|YP_002001199.1| protein ClpA
Supercontig_4.1	NGFG_00563	NGFG_00563	406087	406389	303	-	1	-	406446		TRANS_376	TRANS_376-NGFG_00563-1	ATP-dependent_Clp_protease_adapter_protein_ClpS	406087	406446	360	403794	406446	2653	-	2	100.111	3.85041	HighExpression	24	1	NotSignificant	0	Intergenic	1e-71	0.833333	1	1	gi|59800852|ref|YP_207564.1| ATP-dependent Clp protease adaptor protein ClpS	5e-87	0.991667	0.868613	1	gi|194098152|ref|YP_002001200.1| ATP-dependent Clp protease adaptor protein ClpS
Supercontig_4.1	NGFG_00564	NGFG_00564	406634	406837	204	+	1	+	406515	406900	TRANS_378	TRANS_378-NGFG_00564-1	cold_shock-like_protein_CspA	406515	406837	323	406515	406900	386	+	1	1052.27	74.6718	HighExpression	15	0.767369	NotSignificant	0	Intergenic	5e-44	0.622291	1	1	gi|59800853|ref|YP_207565.1| CspA protein	6e-44	0.622291	1	1	gi|194098153|ref|YP_002001201.1| cold-shock domain family protein
Supercontig_4.1	NGFG_00565	NGFG_00565	407136	408467	1332	-	2	-	408490		TRANS_379	TRANS_379-NGFG_00565-1	PmbA_protein	407136	408490	1355	407136	409788	2653	-	1	53.8092	4.29655	HighExpression	79	1	NotSignificant	0	Intergenic	0	0.980812	1	1	gi|59800854|ref|YP_207566.1| hypothetical protein NGO0411	0	0.980812	1	1	gi|194098154|ref|YP_002001202.1| PmbA protein
Supercontig_4.1	NGFG_00565	NGFG_00565	407136	408467	1332	-	1	-	409788		TRANS_379	TRANS_379-NGFG_00565-2	PmbA_protein	407136	409788	2653	407136	409788	2653	-	1	74.0882	330.419	HighExpression	143	1	NotSignificant	1193	Antisense	0	0.500942	1	1	gi|59800854|ref|YP_207566.1| hypothetical protein NGO0411	0	0.500942	1	1	gi|194098154|ref|YP_002001202.1| PmbA protein
Supercontig_4.1	NGFG_00566	NGFG_00566	408621	409127	507	+	1	+	408596		TRANS_380	TRANS_380-NGFG_00566-1	ribosome-associated_protein	408596	409127	532	408596	409927	1332	+	2	1272.55	60.4486	HighExpression	17	0.0733252	NotSignificant	532	Antisense	7e-122	0.947368	1	0.994	gi|59800855|ref|YP_207567.1| hypothetical protein NGO0412	2e-126	0.992481	0.897959	0.9886	gi|194098155|ref|YP_002001203.1| hypothetical protein NGK_0578
Supercontig_4.1	NGFG_00567	NGFG_00567	409174	409905	732	+	1	+		409927	TRANS_380	TRANS_380-NGFG_00567-1	hypothetical_protein	409128	409905	778	408596	409927	1332	+	2	300.748	120.442	HighExpression	46	1	NotSignificant	661	Antisense	2e-147	0.821337	0.898734	0.9812	gi|59800856|ref|YP_207568.1| thiosulfate sulfur transferase	5e-150	0.836761	0.900415	0.977	gi|194098156|ref|YP_002001204.1| putative thiosulfate sulfur transferase
Supercontig_4.1	NGFG_00568	NGFG_00568	409957	411657	1701	+	0	+				X-NGFG_00568-1	single-stranded-DNA-specific_exonuclease_RecJ	409957	411657	1701	409957	411657	1701	+	1	31.6182	0.977883	LowExpression	78	0.432703	NotSignificant	0	Intergenic	0	0.998236	1	1	gi|59800857|ref|YP_207569.1| hypothetical protein NGO0414	0	0.998236	1	0.9982	gi|194098157|ref|YP_002001205.1| RecJ
Supercontig_4.1	NGFG_00569	NGFG_00569	412015	413373	1359	+	1	+	411868		TRANS_383	TRANS_383-NGFG_00569-1	poly(A)_polymerase	411868	413373	1506	411868	413373	1506	+	1	139.535	20.2492	HighExpression	53	0.0122547	Significant	0	Intergenic	0	0.900398	1	0.9978	gi|59800858|ref|YP_207570.1| hypothetical protein NGO0415	0	0.900398	1	0.9978	gi|194098159|ref|YP_002001207.1| PcnB
Supercontig_4.1	NGFG_00570	NGFG_00570	413546	413869	324	+	1	+	413454		TRANS_384	TRANS_384-NGFG_00570-1	hypothetical_protein	413454	413869	416	413454	413869	416	+	1	479.821	153.943	HighExpression	12	0.059638	NotSignificant	0	Intergenic	3e-76	0.771635	1	1	gi|59800859|ref|YP_207571.1| hypothetical protein NGO0416	3e-76	0.771635	1	1	gi|194098160|ref|YP_002001208.1| Periplasmic protein
Supercontig_4.1	NGFG_00571	NGFG_00571	413974	414927	954	-	0	-				X-NGFG_00571-1	phosphate_starvation-inducible_protein_PhoH	413974	414927	954	413974	414927	954	-	1	428.34	524.238	HighExpression	66	1	NotSignificant	129	Antisense	0	0.996855	1	1	gi|59800860|ref|YP_207572.1| hypothetical protein NGO0417	0	0.996855	1	0.9968	gi|194098161|ref|YP_002001209.1| PhoH-related protein
Supercontig_4.1							1	+	414799	414951	NgncR_045	NgncR_045-Y-1		414799	414951	153	414799	414951	153	+	0	1674.25	1165.09	HighExpression	6	0.638635	NotSignificant	129	Antisense
Supercontig_4.1	NGFG_00572	NGFG_00572	414953	415970	1018	-	2	-	416181		TRANS_387	TRANS_387-NGFG_00572-1	glycosyltransferase	414953	416181	1229	414953	416486	1534	-	1	130.607	202.791	HighExpression	62	0.869588	NotSignificant	0	Intergenic	7e-132	0.475997	1	0.9897	gi|59800862|ref|YP_207574.1| hypothetical protein NGO0419	1e-130	0.451587	1	0.9946	gi|194098162|ref|YP_002001210.1| putative glycosyl transferase
Supercontig_4.1	NGFG_00572	NGFG_00572	414953	415970	1018	-	1	-	416486		TRANS_387	TRANS_387-NGFG_00572-2	glycosyltransferase	414953	416486	1534	414953	416486	1534	-	1	165.543	239.639	HighExpression	80	0.998724	NotSignificant	217	Antisense	3e-130	0.381356	1	0.9897	gi|59800862|ref|YP_207574.1| hypothetical protein NGO0419	3e-129	0.361799	1	0.9946	gi|194098162|ref|YP_002001210.1| putative glycosyl transferase
Supercontig_4.1	NGFG_00574	NGFG_00574	416292	416996	705	+	1	+	416270	417058	TRANS_388	TRANS_388-NGFG_00574-1	hypothetical_protein	416270	416996	727	416270	417058	789	+	1	215.835	107.155	HighExpression	35	0.751579	NotSignificant	217	Antisense	9e-10	0.090784	0.0901639	1	gi|59800863|ref|YP_207575.1| hypothetical protein NGO0420	6e-158	0.965612	1	1	gi|194098165|ref|YP_002001213.1| hypothetical protein NGK_0588
Supercontig_4.1	NGFG_00575	NGFG_00575	417062	417628	567	-	0	-				X-NGFG_00575-1	deoxycytidine_triphosphate_deaminase	417062	417628	567	417062	417628	567	-	1	53.2946	58.184	HighExpression	8	0.00061	Significant	0	Intergenic	3e-140	0.994709	1	1	gi|59800864|ref|YP_207576.1| deoxycytidine triphosphate deaminase	3e-140	0.994709	1	1	gi|194098166|ref|YP_002001214.1| deoxycytidine triphosphate deaminase
Supercontig_4.1	NGFG_00576	NGFG_00576	417723	418112	390	-	0	-				X-NGFG_00576-1	hypothetical_protein	417723	418112	390	417723	418112	390	-	1	39.0965	24.8796	LowExpression	15	0.356207	NotSignificant	0	Intergenic	9e-82	0.992308	1	1	gi|59800865|ref|YP_207577.1| hypothetical protein NGO0422	4e-79	0.853846	0.940678	0.991	gi|194098167|ref|YP_002001215.1| hypothetical protein NGK_0590
Supercontig_4.1	NGFG_00577	NGFG_00577	418164	419063	900	-	0	-				X-NGFG_00577-1	recombination-associated_protein_rdgC	418164	419063	900	418164	419063	900	-	1	55.446	35.1158	HighExpression	38	0.324947	NotSignificant	0	Intergenic	0	0.996667	1	1	gi|59800866|ref|YP_207578.1| recombination associated protein	0	0.996667	1	1	gi|194098168|ref|YP_002001216.1| recombination associated protein
Supercontig_4.1	NGFG_00578	NGFG_00578	419094	420596	1503	-	0	-				X-NGFG_00578-1	GTP-binding_protein_EngA	419094	420596	1503	419094	420596	1503	-	1	50.3551	19.9207	HighExpression	29	0.00061	Significant	0	Intergenic	0	0.91018	0.940206	0.9978	gi|59800867|ref|YP_207579.1| GTP-binding protein EngA	0	0.91018	0.940206	1	gi|194098169|ref|YP_002001217.1| GTP-binding protein EngA
Supercontig_4.1	NGFG_00579	NGFG_00579	420701	421328	628	-	1	-		420662	TRANS_393	TRANS_393-NGFG_00579-1	UPF0070_protein	420701	421328	628	420662	422651	1990	-	2	202.625	10.1533	HighExpression	11	0.00061	Significant	0	Intergenic	2e-05	0.0907643	0.0909091	0.9474	gi|59800868|ref|YP_207580.1| hypothetical protein NGO0425	2e-05	0.0907643	0.0909091	0.9474	gi|194098170|ref|YP_002001218.1| hypothetical protein NGK_0593
Supercontig_4.1	NGFG_00580	NGFG_00580	421329	422624	1296	-	1	-	422651		TRANS_393	TRANS_393-NGFG_00580-1	histidyl-tRNA_synthetase	421329	422651	1323	420662	422651	1990	-	2	104.773	8.38186	HighExpression	19	0.00061	Significant	0	Intergenic	0	0.977324	1	0.9977	gi|59800869|ref|YP_207581.1| histidyl-tRNA synthetase	0	0.954649	1	1	gi|194098171|ref|YP_002001219.1| histidyl-tRNA synthetase
Supercontig_4.1	NGFG_02233	NGFG_02233	422752	423408	657	-	0	-				X-NGFG_02233-1	peptidase	422752	423408	657	422752	423408	657	-	1	9.70516	15.6126	LowExpression	22	0.0702484	NotSignificant	262	Antisense	7e-150	0.995434	1	0.9954	gi|59800870|ref|YP_207582.1| hypothetical protein NGO0427	3e-149	0.995434	1	0.9908	gi|194098173|ref|YP_002001221.1| hypothetical protein NGK_0596
Supercontig_4.1							1	+	423118	423379	NgncR_046	NgncR_046-Y-1		423118	423379	262	423118	423379	262	+	0	34.9183	13.7557	LowExpression	6	0.0631479	NotSignificant	262	Antisense
Supercontig_4.1	NGFG_02234	NGFG_02234	423464	423688	225	-	0	-				X-NGFG_02234-1	hypothetical_protein	423464	423688	225	423464	423688	225	-	1	44.3568	6.16066	LowExpression	3	0.0122547	Significant	0	Intergenic	2e-37	0.986667	1	0.973	gi|59800871|ref|YP_207583.1| hypothetical protein NGO0428	2e-37	0.986667	1	0.973	gi|194098174|ref|YP_002001222.1| hypothetical protein NGK_0597
Supercontig_4.1							1	+	424875	425423	NgncR_047	NgncR_047-Y-1		424875	425423	549	424875	425423	549	+	0	276.22	66.1514	HighExpression	10	0.00061	Significant	253	Antisense
Supercontig_4.1	NGFG_00582	NGFG_00582	425171	425461	291	-	1	-	425697		TRANS_398	TRANS_398-NGFG_00582-1	hypothetical_protein	425171	425697	527	425171	425697	527	-	1	46.2927	35.2455	LowExpression	51	1	NotSignificant	253	Antisense	3e-64	0.54649	1	0.9896	gi|59800873|ref|YP_207585.1| hypothetical protein NGO0430	9e-16	0.239089	0.403846	0.7619	gi|194098315|ref|YP_002001373.1| hypothetical protein NGK_0748
Supercontig_4.1	NGFG_00583	NGFG_00583	425782	426030	249	-	0					X-NGFG_00583-1	hypothetical_protein	425782	426030	249	425782	426030	249	-	1	13.3605	21.1541	LowExpression	1	0.00061	Significant	0	Intergenic						3e-42	0.795181	0.985075	1	gi|194098177|ref|YP_002001225.1| hypothetical protein NGK_0600
Supercontig_4.1	NGFG_00584	NGFG_00584	426020	426562	543	-	0	-				X-NGFG_00584-1	hypothetical_protein	426020	426562	543	426020	426562	543	-	1	2.55276	7.65828	LowExpression	14	0.0125813	Significant	0	Intergenic	9e-120	0.994475	1	1	gi|59800874|ref|YP_207586.1| hypothetical protein NGO0432	1e-119	0.994475	1	1	gi|194098178|ref|YP_002001226.1| hypothetical protein NGK_0601
Supercontig_4.1	NGFG_00585	NGFG_00585	426726	427649	924	+	1	+	426725		TRANS_400	TRANS_400-NGFG_00585-1	tRNA_pseudouridine32_synthase/23S_rRNA_pseudouridine746_synthase	426725	427649	925	426725	427649	925	+	1	100.702	13.4869	HighExpression	39	0.305701	NotSignificant	0	Intergenic	0	0.995676	1	0.9642	gi|59800875|ref|YP_207587.1| hypothetical protein NGO0433	0	0.995676	1	0.9642	gi|194098179|ref|YP_002001227.1| pseudouridine synthase
Supercontig_4.1	NGFG_00586	NGFG_00586	427728	428369	642	-	1	-		427651	TRANS_401	TRANS_401-NGFG_00586-1	hypothetical_protein	427728	428423	696	427651	429238	1588	-	2	59.3495	59.3495	HighExpression	38	1	NotSignificant	0	Intergenic	4e-157	0.918103	1	0.9953	gi|59800876|ref|YP_207588.1| hypothetical protein NGO0434	5e-158	0.918103	1	1	gi|194098180|ref|YP_002001228.1| hypothetical protein NGK_0603
Supercontig_4.1	NGFG_00587	NGFG_00587	428424	429215	792	-	1	-	429238		TRANS_401	TRANS_401-NGFG_00587-1	spermidine_synthase	428424	429238	815	427651	429238	1588	-	2	83.339	57.4869	HighExpression	41	0.871677	NotSignificant	0	Intergenic	0	0.968098	1	1	gi|59800877|ref|YP_207589.1| spermidine synthase	0	0.968098	1	1	gi|194098181|ref|YP_002001229.1| spermidine synthase
Supercontig_4.1	NGFG_06008	NGFG_06008	429381	429456	76		1	+	429372	429497	TRANS_403	TRANS_403-NGFG_06008-1	tRNA-Thr	429372	429456	85	429372	429497	126	+	1	521.844	22.8307	HighExpression	4	0.912489	NotSignificant	0	Intergenic
Supercontig_4.1	NGFG_00588	NGFG_00588	429598	430389	792	+	1	+	429550	430441	TRANS_404	TRANS_404-NGFG_00588-1	3-methyl-2-oxobutanoate_hydroxymethyltransferase	429550	430389	840	429550	430441	892	+	1	83.499	11.8813	HighExpression	22	0.00204143	Significant	0	Intergenic	7e-167	0.939286	1	1	gi|59800878|ref|YP_207590.1| 3-methyl-2-oxobutanoate hydroxymethyltransferase	8e-167	0.939286	1	1	gi|194098182|ref|YP_002001230.1| 3-methyl-2-oxobutanoate hydroxymethyltransferase
Supercontig_4.1	NGFG_00590	NGFG_00590	430512	431348	837	+	1	+	430470		TRANS_405	TRANS_405-NGFG_00590-1	pantoate-beta-alanine_ligase	430470	431348	879	430470	431348	879	+	1	59.9245	10.4079	HighExpression	25	0.00486736	Significant	0	Intergenic	0	0.948805	1	0.9928	gi|59800879|ref|YP_207591.1| pantoate--beta-alanine ligase	0	0.883959	1	0.9923	gi|194098184|ref|YP_002001232.1| pantoate--beta-alanine ligase
Supercontig_4.1	NGFG_00591	NGFG_00591	431675	433513	1839	+	1	+	431614		TRANS_406	TRANS_406-NGFG_00591-1	hypothetical_protein	431614	433513	1900	431614	433513	1900	+	1	78.0621	7.87916	HighExpression	95	0.823899	NotSignificant	0	Intergenic						0	0.969474	1	0.9984	gi|194098185|ref|YP_002001233.1| hypothetical protein NGK_0608
Supercontig_4.1	NGFG_00592	NGFG_00592	433653	434234	582	+	0	+				X-NGFG_00592-1	outer-membrane_lipoprotein_lolB	433653	434234	582	433653	434234	582	+	1	46.6813	16.6719	HighExpression	21	0.157917	NotSignificant	0	Intergenic	3e-141	0.994845	1	0.9793	gi|59800880|ref|YP_207592.1| outer membrane lipoprotein LolB	3e-140	0.994845	0.842795	0.9741	gi|194098186|ref|YP_002001234.1| outer membrane lipoprotein LolB
Supercontig_4.1	NGFG_00593	NGFG_00593	434244	435089	846	+	3	+	434842	435258	TRANS_3010	TRANS_3010-NGFG_00593-1	4-diphosphocytidyl-2-C-methyl-D-erythritol kinase	434842	435089	248	434244	435258	1015	+	1	1155.87	48.0681	HighExpression	3	0.00636258	Significant	0	Intergenic	7e-54	0.979839	0.288256	0.9877	gi|59800881|ref|YP_207593.1| 4-diphosphocytidyl-2-C-methyl-D-erythritol kinase	9e-54	0.979839	0.288256	0.9877	gi|194098187|ref|YP_002001235.1| 4-diphosphocytidyl-2-C-methyl-D-erythritol kinase
Supercontig_4.1	NGFG_06009	NGFG_06009	435097	435172	76	+	1	+	435096		TRANS_408	TRANS_408-NGFG_06009-1	tRNA-Gln	435096	435172	77	435096	435260	165	+	2	1713.78	28.8031	HighExpression	2	0.5084	NotSignificant	0	Intergenic
Supercontig_4.1	NGFG_06010	NGFG_06010	435185	435260	76	+	1	+		435258	TRANS_408	TRANS_408-NGFG_06010-1	tRNA-Gln	435173	435260	88	435096	435260	165	+	2	1096.32	66.1571	HighExpression	2	0.361618	NotSignificant	0	Intergenic
Supercontig_4.1	NGFG_00594	NGFG_00594	435428	436411	984	+	1	+	435360		TRANS_410	TRANS_410-NGFG_00594-1	ribose-phosphate_pyrophosphokinase	435360	436411	1052	435360	437139	1780	+	2	280.919	47.4348	HighExpression	15	0.00061	Significant	0	Intergenic	0	0.93251	1	0.9939	gi|59800882|ref|YP_207594.1| ribose-phosphate pyrophosphokinase	0	0.912548	1	0.9938	gi|194098188|ref|YP_002001236.1| ribose-phosphate pyrophosphokinase
Supercontig_4.1	NGFG_00595	NGFG_00595	436478	437050	573	+	1	+		437139	TRANS_410	TRANS_410-NGFG_00595-1	50S_ribosomal_protein_L25	436412	437050	639	435360	437139	1780	+	2	379.185	65.5113	HighExpression	11	0.00061	Significant	120	Antisense	5e-138	0.892019	1	0.9947	gi|59800883|ref|YP_207595.1| 50S ribosomal protein L25	6e-138	0.892019	1	0.9947	gi|194098189|ref|YP_002001237.1| 50S ribosomal protein L25
Supercontig_4.1							1	-	436615	436496	NgncR_048	NgncR_048-Y-1		436496	436615	120	436496	436615	120	-	0	150.166	674.593	HighExpression	2	0.147946	NotSignificant	120	Antisense
Supercontig_4.1	NGFG_00596	NGFG_00596	437176	438345	1170	-	1	-	438375		TRANS_412	TRANS_412-NGFG_00596-1	D-alanyl-D-alanine_carboxypeptidase_(penicillin-binding_protein_5/6)	437176	438375	1200	437176	438375	1200	-	1	37.426	6.4687	LowExpression	45	0.0536304	NotSignificant	0	Intergenic	0	0.9725	1	1	gi|59800884|ref|YP_207596.1| D-alanyl-D-alanine carboxypeptidase / penicillin binding protein	0	0.9975	0.904762	0.9975	gi|194098190|ref|YP_002001238.1| Penicillin-binding protein
Supercontig_4.1	NGFG_00597	NGFG_00597	438494	440020	1527	+	1	+	438454	440066	TRANS_413	TRANS_413-NGFG_00597-1	threonine_ammonia-lyase._biosynthetic	438454	440020	1567	438454	440066	1613	+	1	44.7602	6.0152	LowExpression	73	0.521536	NotSignificant	0	Intergenic	0	0.972559	1	0.998	gi|59800885|ref|YP_207597.1| threonine dehydratase	0	0.972559	1	0.9961	gi|194098191|ref|YP_002001239.1| threonine dehydratase
Supercontig_4.1	NGFG_00598	NGFG_00598	440076	441152	1077	-	0	-				X-NGFG_00598-1	sulfate/thiosulfate_import_ATP-binding_protein_CysA	440076	441152	1077	440076	441152	1077	-	1	4.63337	9.00933	LowExpression	50	0.577025	NotSignificant	0	Intergenic	0	0.997214	1	0.9972	gi|59800886|ref|YP_207598.1| ABC transporter ATP-binding protein	0	0.997214	1	1	gi|194098192|ref|YP_002001240.1| ABC transporter ATP-binding protein
Supercontig_4.1	NGFG_00599	NGFG_00599	441293	442114	822	-	0	-				X-NGFG_00599-1	sulfate_ABC_transporter._permease_CysW	441293	442114	822	441293	442114	822	-	1	11.8042	25.632	LowExpression	54	1	NotSignificant	810	Antisense	4e-155	0.99635	1	0.9817	gi|59800887|ref|YP_207599.1| ABC transporter	2e-155	0.99635	1	0.9817	gi|194098193|ref|YP_002001241.1| putative ABC transporter
Supercontig_4.1							1	+	441305	442267	NgncR_049	NgncR_049-Y-1		441305	442267	963	441305	442267	963	+	0	53.8338	6.62127	HighExpression	63	1	NotSignificant	810	Antisense
Supercontig_4.1	NGFG_00600	NGFG_00600	442303	443139	837	-	0					X-NGFG_00600-1	sulfate_ABC_transporter._permease_CysT	442303	443139	837	442303	443139	837	-	1	5.63071	10.9302	LowExpression	33	0.198262	NotSignificant	0	Intergenic	7e-33	0.759857	0.776557	0.3255	gi|59800887|ref|YP_207599.1| ABC transporter	1e-06	0.125448	0.137795	0.9143	gi|194098194|ref|YP_002001242.1| sulfate ABC transporter, permease protein
Supercontig_4.1	NGFG_00601	NGFG_00601	443320	443652	333	+	1	+	443281		TRANS_417	TRANS_417-NGFG_00601-1	hypothetical_protein	443281	443652	372	443281	444702	1422	+	2	178.858	88.6837	HighExpression	16	0.575538	NotSignificant	0	Intergenic	9e-63	0.887097	1	1	gi|59800888|ref|YP_207600.1| hypothetical protein NGO0448	1e-62	0.887097	1	1	gi|194098195|ref|YP_002001243.1| hypothetical protein NGK_0618
Supercontig_4.1	NGFG_00602	NGFG_00602	443983	444492	510	+	3	+	444244	444702	TRANS_417	TRANS_417-NGFG_00602-1	isoprenylcysteine_carboxyl_methyltransferase	443653	444492	840	443281	444702	1422	+	2	1501.66	308.253	HighExpression	26	0.0132062	Significant	99	Antisense	1e-94	0.603571	1	1	gi|59800889|ref|YP_207601.1| hypothetical protein NGO0449	2e-94	0.535714	0.898204	1	gi|194098196|ref|YP_002001244.1| membrane protein
Supercontig_4.1							1	-	444321	444223	NgncR_050	NgncR_050-Y-1		444223	444321	99	444223	444321	99	-	0	215.623	1332.94	HighExpression	3	0.524883	NotSignificant	99	Antisense
Supercontig_4.1	NGFG_00603	NGFG_00603	444722	445303	582	-	1	-	445368	444661	TRANS_416	TRANS_416-NGFG_00603-1	superoxide_dismutase_[Fe]	444722	445368	647	444661	445368	708	-	1	253.663	309.366	HighExpression	31	0.751579	NotSignificant	0	Intergenic						3e-128	0.8949	1	0.9845	gi|194098197|ref|YP_002001245.1| Fe-superoxide dismutase SodB
Supercontig_4.1	NGFG_00605	NGFG_00605	445467	446873	1407	+	1	+	445433		TRANS_420	TRANS_420-NGFG_00605-1	replicative_DNA_helicase	445433	446873	1441	445433	446873	1441	+	1	206.431	21.355	HighExpression	22	0.00061	Significant	0	Intergenic	0	0.974323	1	0.9893	gi|59800890|ref|YP_207602.1| replicative DNA helicase	0	0.965996	0.993576	0.9741	gi|194098199|ref|YP_002001247.1| replicative DNA helicase
Supercontig_4.1	NGFG_00606	NGFG_00606	447028	447690	663	+	1	+	446930		TRANS_421	TRANS_421-NGFG_00606-1	prepilin-type_N-terminal_cleavage/methylation_domain-containing_protein	446930	447690	761	446930	450382	3453	+	5	1303.82	84.8812	HighExpression	27	0.0848326	NotSignificant	0	Intergenic	6e-135	0.86728	1	0.905	gi|59800891|ref|YP_207603.1| hypothetical protein NGO0452	3e-85	0.508541	1	0.9457	gi|194098200|ref|YP_002001248.1| hypothetical protein NGK_0623
Supercontig_4.1	NGFG_00607	NGFG_00607	447722	448330	609	+	1	+			TRANS_421	TRANS_421-NGFG_00607-1	type_IV_pilus_modification_protein_PilV	447691	448330	640	446930	450382	3453	+	5	1870.44	259.47	HighExpression	17	0.00707045	Significant	0	Intergenic	2e-119	0.946875	1	0.8374	gi|59800892|ref|YP_207604.1| hypothetical protein NGO0453	9e-132	0.946875	1	0.9069	gi|194098201|ref|YP_002001249.1| putative type IV pilus assembly protein PilV
Supercontig_4.1	NGFG_00608	NGFG_00608	448327	449268	942	+	1	+			TRANS_421	TRANS_421-NGFG_00608-1	type_IV_pilus_assembly_protein_PilW	448327	449268	942	446930	450382	3453	+	5	1598.93	1521.53	HighExpression	32	0.0330581	Significant	0	Intergenic	6e-151	0.996815	1	0.7599	gi|59800893|ref|YP_207605.1| hypothetical protein NGO0454	7e-176	0.996815	1	0.8683	gi|194098202|ref|YP_002001250.1| hypothetical protein NGK_0625
Supercontig_4.1	NGFG_00609	NGFG_00609	449247	449858	612	+	1	+			TRANS_421	TRANS_421-NGFG_00609-1	type_IV_pilus_assembly_protein_PilX	449247	449858	612	446930	450382	3453	+	5	783.22	56.1708	HighExpression	21	0.091962	NotSignificant	0	Intergenic	3e-129	0.995098	1	0.9261	gi|59800894|ref|YP_207606.1| hypothetical protein NGO0455	2e-134	0.995098	1	0.9606	gi|194098203|ref|YP_002001251.1| type IV pilus assembly protein PilX
Supercontig_4.1	NGFG_00610	NGFG_00610	449845	450333	489	+	1	+		450382	TRANS_421	TRANS_421-NGFG_00610-1	prepilin-type_N-terminal_cleavage/methylation_domain-containing_protein	449845	450333	489	446930	450382	3453	+	5	1824.95	35.1498	HighExpression	16	0.102202	NotSignificant	0	Intergenic	9e-114	0.993865	1	0.9506	gi|59800895|ref|YP_207607.1| type IV pilin-like protein	4e-105	0.96319	1	0.9172	gi|194098204|ref|YP_002001252.1| Putative type IV pilin-like protein
Supercontig_4.1	NGFG_00611	NGFG_00611	450403	450711	309	-	0	-				X-NGFG_00611-1	branched-chain_amino_acid_transporter	450403	450711	309	450403	450711	309	-	1	11.6634	17.9437	LowExpression	8	0.0676249	NotSignificant	0	Intergenic	4e-52	0.990291	1	1	gi|59800896|ref|YP_207608.1| hypothetical protein NGO0457	3e-51	0.990291	1	0.9804	gi|194098205|ref|YP_002001253.1| hypothetical protein NGK_0628
Supercontig_4.1	NGFG_00614	NGFG_00614	450963	451415	453	-	0					X-NGFG_00614-1	AzlC-like_protein	450963	451415	453	450963	451415	453	-	1	4.28391	25.7034	LowExpression	11	0.012924	Significant	0	Intergenic						4e-35	0.609272	1	0.7957	gi|194098207|ref|YP_002001255.1| AzlC-like protein
Supercontig_4.1	NGFG_00615	NGFG_00615	451581	452033	453	+	1	+	451546		TRANS_425	TRANS_425-NGFG_00615-1	dUTP_pyrophosphatase	451546	452033	488	451546	452033	488	+	1	116.459	13.6343	HighExpression	17	0.165241	NotSignificant	0	Intergenic	1e-104	0.922131	1	0.9733	gi|59800897|ref|YP_207609.1| deoxyuridine 5-triphosphate nucleotidohydrolase	7e-105	0.922131	1	0.9733	gi|194098208|ref|YP_002001256.1| deoxyuridine 5-triphosphate nucleotidohydrolase
Supercontig_4.1	NGFG_00616	NGFG_00616	452111	453298	1188	+	1	+	452035		TRANS_426	TRANS_426-NGFG_00616-1	succinyldiaminopimelate_transaminase	452035	453298	1264	452035	453298	1264	+	1	80.2738	6.79915	HighExpression	47	0.0456937	Significant	0	Intergenic	0	0.9375	1	0.9924	gi|59800898|ref|YP_207610.1| succinyldiaminopimelate transaminase	0	0.9375	1	0.9848	gi|194098209|ref|YP_002001257.1| succinyldiaminopimelate transaminase
Supercontig_4.1	NGFG_00617	NGFG_00617	453609	454388	780	+	1	+	453584		TRANS_427	TRANS_427-NGFG_00617-1	UPF0246_protein	453584	454388	805	453584	454388	805	+	1	125.356	3.09946	HighExpression	22	0.00524642	Significant	0	Intergenic	0	0.965217	1	0.9846	gi|59800899|ref|YP_207611.1| hypothetical protein NGO0461	0	0.965217	1	0.9961	gi|194098210|ref|YP_002001258.1| hypothetical protein NGK_0633
Supercontig_4.1	NGFG_06011	NGFG_06011	454471	454561	91	+	1	+	454456		TRANS_428	TRANS_428-NGFG_06011-1	tRNA-Ser	454456	454561	106	454456	454728	273	+	2	2753.99	7.84613	HighExpression	0	0.0183772	Significant	0	Intergenic
Supercontig_4.1	NGFG_06012	NGFG_06012	454639	454728	90	+	1	+		454728	TRANS_428	TRANS_428-NGFG_06012-1	tRNA-Ser	454562	454728	167	454456	454728	273	+	2	15546.5	3.32012	HighExpression	3	0.0820641	NotSignificant	0	Intergenic
Supercontig_4.1	NGFG_00618	NGFG_00618	454919	456115	1197	+	1	+	454889		TRANS_430	TRANS_430-NGFG_00618-1	phage_integrase	454889	456115	1227	454889	456115	1227	+	1	127.205	5.87447	HighExpression	56	0.483664	NotSignificant	0	Intergenic	0	0.973105	1	0.9925	gi|59800900|ref|YP_207612.1| phage integrase, phage associated protein	0	0.775061	0.981538	0.9906	gi|194098212|ref|YP_002001261.1| Putative Phage integrase
Supercontig_4.1	NGFG_00619	NGFG_00619	456471	456740	270	-	0	-				X-NGFG_00619-1	phage_protein	456471	456740	270	456471	456740	270	-	1	10.2678	41.0711	LowExpression	3	0.00332111	Significant	0	Intergenic	1e-60	0.988889	1	1	gi|59800901|ref|YP_207613.1| phage associated protein	3e-53	0.888889	1	1	gi|194098214|ref|YP_002001262.1| putative phage associated protein
Supercontig_4.1	NGFG_00620	NGFG_00620	456935	457618	684	-	0	-				X-NGFG_00620-1	phage_protein	456935	457618	684	456935	457618	684	-	1	21.4813	13.7804	LowExpression	12	0.00061	Significant	0	Intergenic	2e-159	0.995614	1	0.9956	gi|59800902|ref|YP_207614.1| phage associated protein	4e-160	0.995614	1	1	gi|194098215|ref|YP_002001263.1| putative phage associated protein
Supercontig_4.1	NGFG_00621	NGFG_00621	457629	458165	537	-	0	-				X-NGFG_00621-1	phage_protein	457629	458165	537	457629	458165	537	-	1	4.13005	5.67882	LowExpression	13	0.00925055	Significant	0	Intergenic	2e-106	0.994413	1	0.9775	gi|59800903|ref|YP_207615.1| phage associated protein	9e-107	0.994413	0.927083	0.9831	gi|194098216|ref|YP_002001264.1| putative phage associated protein
Supercontig_4.1	NGFG_04268	NGFG_02285	458276	458491	216	-	0	-				X-NGFG_04268-1	phage_protein	458276	458491	216	458276	458491	216	-	1	1.28347	2.56694	LowExpression	7	0.326815	NotSignificant	0	Intergenic	1e-45	0.986111	1	1	gi|59801945|ref|YP_208657.1| phage associated protein	1e-45	0.986111	1	1	gi|194100216|ref|YP_002002548.1| putative phage associated protein
Supercontig_4.1	NGFG_04267	NGFG_02286	458543	459034	492	-	0	-				X-NGFG_04267-1	phage_protein	458543	459034	492	458543	459034	492	-	1	1.12695	2.81738	LowExpression	23	0.716388	NotSignificant	0	Intergenic	6e-117	0.993902	1	0.9939	gi|59800905|ref|YP_207617.1| phage associated protein	2e-113	0.993902	1	0.9755	gi|194100217|ref|YP_002002549.1| putative phage associated protein
Supercontig_4.1	NGFG_04266	NGFG_02287	459031	459213	183	-	0	-				X-NGFG_04266-1	phage_protein	459031	459213	183	459031	459213	183	-	1	1.51492	0	LowExpression	21	1	NotSignificant	0	Intergenic	3e-38	0.983607	1	1	gi|59801947|ref|YP_208659.1| phage associated protein	1e-38	0.983607	0.810811	1	gi|194100218|ref|YP_002002550.1| putative phage associated protein
Supercontig_4.1	NGFG_04265	NGFG_02288	459353	460039	687	-	0	-				X-NGFG_04265-1	phage_protein	459353	460039	687	459353	460039	687	-	1	0.403537	0	LowExpression	71	1	NotSignificant	0	Intergenic	2e-160	0.995633	1	0.9956	gi|59801493|ref|YP_208205.1| phage associated protein	3e-159	0.995633	1	0.9912	gi|194100219|ref|YP_002002551.1| putative phage associated protein
Supercontig_4.1	NGFG_04264	NGFG_02289	460108	460269	162	-	0	-				X-NGFG_04264-1	phage_protein	460108	460269	162	460108	460269	162	-	1	0	1.7113	LowExpression	9	1	NotSignificant	0	Intergenic	1e-33	0.981481	1	1	gi|59801949|ref|YP_208661.1| phage associated protein	1e-32	0.981481	1	0.9811	gi|194100220|ref|YP_002002552.1| putative phage associated protein
Supercontig_4.1	NGFG_00622	NGFG_00622	460266	460541	276	-	0	-				X-NGFG_00622-1	phage_protein	460266	460541	276	460266	460541	276	-	1	0	0	LowExpression	26	1	NotSignificant	0	Intergenic	2e-40	0.98913	1	1	gi|59801950|ref|YP_208662.1| phage associated protein
Supercontig_4.1	NGFG_00623	NGFG_00623	460694	461026	333	-	1	-		460573	TRANS_438	TRANS_438-NGFG_00623-1	phage_protein	460694	461440	747	460573	462182	1610	-	3	1.4845	0	LowExpression	42	1	NotSignificant	0	Intergenic	9e-73	0.441767	1	0.9636	gi|59801490|ref|YP_208202.1| phage associated protein
Supercontig_4.1	NGFG_00625	NGFG_00625	461441	461918	478	-	1	-			TRANS_438	TRANS_438-NGFG_00625-1	phage_protein	461441	461950	510	460573	462182	1610	-	3	0.543588	0	LowExpression	18	0.167786	NotSignificant	0	Intergenic	1e-84	0.482353	0.506329	0.9146	gi|59801488|ref|YP_208200.1| phage associated protein	1e-84	0.482353	0.506329	0.9146	gi|194099015|ref|YP_002002088.1| putative phage associated protein
Supercontig_4.1	NGFG_00626	NGFG_00626	461951	462151	201	-	1	-	462182		TRANS_438	TRANS_438-NGFG_00626-1	phage_protein	461951	462182	232	460573	462182	1610	-	3	2.38991	17.9243	LowExpression	12	0.961745	NotSignificant	0	Intergenic	2e-43	0.853448	1	0.9848	gi|59801487|ref|YP_208199.1| phage associated protein	4e-42	0.853448	1	0.9697	gi|194100223|ref|YP_002002555.1| putative phage associated protein
Supercontig_4.1	NGFG_00627	NGFG_00627	462349	462762	414	-	1	-		462282	TRANS_441	TRANS_441-NGFG_00627-1	phage_protein	462349	462762	414	462282	463688	1407	-	3	1471.86	51.5621	HighExpression	2	0.00061	Significant	0	Intergenic	2e-100	0.992754	1	1	gi|59800914|ref|YP_207626.1| phage associated protein	3e-100	0.992754	1	1	gi|194098218|ref|YP_002001273.1| putative phage associated protein
Supercontig_4.1	NGFG_00628	NGFG_00628	462759	463259	501	-	1	-			TRANS_441	TRANS_441-NGFG_00628-1	phage_protein	462759	463259	501	462282	463688	1407	-	3	1569.31	22.1341	HighExpression	10	0.00245402	Significant	0	Intergenic	3e-78	0.796407	0.917241	1	gi|59800915|ref|YP_207627.1| phage associated protein	4e-78	0.796407	0.917241	1	gi|194098219|ref|YP_002001274.1| putative phage associated protein
Supercontig_4.1	NGFG_00629	NGFG_00629	463237	463674	438	-	1	-	463688		TRANS_441	TRANS_441-NGFG_00629-1	phage_protein	463237	463688	452	462282	463688	1407	-	3	3366.63	78.5076	HighExpression	6	0.00061	Significant	0	Intergenic	2e-105	0.962389	1	1	gi|59800916|ref|YP_207628.1| phage associated protein	2e-105	0.962389	1	1	gi|194098220|ref|YP_002001275.1| putative phage associated protein
Supercontig_4.1	NGFG_00630	NGFG_00630	463787	464449	663	-	1	-	464480		TRANS_443	TRANS_443-NGFG_00630-1	phage_repressor_protein	463787	464480	694	463787	464480	694	-	1	218.908	16.3781	HighExpression	11	0.00061	Significant	0	Intergenic	2e-172	0.994236	0.966387	1	gi|59800917|ref|YP_207629.1| lambda repressor protein cI, phage associated protein	3e-164	0.951009	1	1	gi|194098221|ref|YP_002001276.1| Putative lambda repressor protein cI phage associated protein
Supercontig_4.1	NGFG_00631	NGFG_00631	464578	464808	231	+	1	+	464557		TRANS_444	TRANS_444-NGFG_00631-1	hypothetical_protein	464557	464808	252	464557	465268	712	+	2	25.3027	67.1072	LowExpression	4	0.0151357	Significant	0	Intergenic
Supercontig_4.1	NGFG_02225	NGFG_02290	464888	465043	156	+	1	+		465268	TRANS_444	TRANS_444-NGFG_02225-1	phage_protein	464809	465043	235	464557	465268	712	+	2	3.5391	176.955	LowExpression	13	1	NotSignificant	24	Antisense	5e-22	0.651064	1	1	gi|59801959|ref|YP_208671.1| phage associated protein	1e-21	0.651064	1	0.9804	gi|194099448|ref|YP_002002560.1| putative phage associated protein
Supercontig_4.1	NGFG_02226	NGFG_02291	465020	465208	189	-	1	-	465371	464900	TRANS_445	TRANS_445-NGFG_02226-1	phage_protein	465020	465371	352	464900	465371	472	-	1	190.596	14.9641	HighExpression	22	1	NotSignificant	24	Antisense	5e-38	0.528409	1	0.9677	gi|59801960|ref|YP_208672.1| phage associated protein	2e-38	0.528409	1	0.9839	gi|194100224|ref|YP_002002561.1| putative phage associated protein
Supercontig_4.1	NGFG_04263	NGFG_02292	465382	465609	228	+	0	+				X-NGFG_04263-1	phage_protein	465382	465609	228	465382	465609	228	+	1	0	0	LowExpression	16	1	NotSignificant	0	Intergenic	8e-51	0.986842	1	0.9733	gi|59801479|ref|YP_208191.1| phage associated protein	9e-51	0.986842	1	0.9733	gi|194098223|ref|YP_002001279.1| putative phage associated protein
Supercontig_4.1	NGFG_04262	NGFG_02293	465606	465743	138	+	0					X-NGFG_04262-1	hypothetical_protein	465606	465743	138	465606	465743	138	+	1	0	4.01782	LowExpression	10	1	NotSignificant	0	Intergenic						8e-25	0.978261	1	0.9556	gi|194098224|ref|YP_002001280.1| hypothetical protein NGK_0655
Supercontig_4.1	NGFG_04261	NGFG_02294	465727	466791	1065	+	0	+				X-NGFG_04261-1	phage_protein	465727	466791	1065	465727	466791	1065	+	1	0.520619	40.6083	LowExpression	64	1	NotSignificant	147	Antisense	0	0.997183	1	1	gi|59800922|ref|YP_207634.1| phage associated protein	0	0.997183	1	1	gi|194098225|ref|YP_002001281.1| putative phage associated protein
Supercontig_4.1							1	-	466234	466088	NgncR_051	NgncR_051-Y-1		466088	466234	147	466088	466234	147	-	0	286.659	0	HighExpression	10	1	NotSignificant	147	Antisense
Supercontig_4.1	NGFG_01309	NGFG_02295	466788	468149	1362	+	0	+				X-NGFG_01309-1	DnaB_family_phage_replicative_helicase	466788	468149	1362	466788	468149	1362	+	1	0	0.610638	LowExpression	62	0.452833	NotSignificant	0	Intergenic	0	0.997797	1	1	gi|59800923|ref|YP_207635.1| replicative DNA helicase, phage associated protein	0	0.997797	1	1	gi|194098226|ref|YP_002001282.1| Putative replicative DNA helicase phage associated protein
Supercontig_4.1	NGFG_04260	NGFG_02296	468487	468942	456	+	0	+				X-NGFG_04260-1	phage_protein	468487	468942	456	468487	468942	456	+	1	1.82388	0.60796	LowExpression	16	0.203746	NotSignificant	0	Intergenic	2e-104	0.967105	0.896341	0.9728	gi|59801966|ref|YP_208678.1| phage associated protein	1e-103	0.967105	0.825843	0.9728	gi|194099454|ref|YP_002002567.1| putative phage associated protein
Supercontig_4.1	NGFG_04259	NGFG_02297	468966	469115	150	+	0	+				X-NGFG_04259-1	hypothetical_protein	468966	469115	150	468966	469115	150	+	1	1.8482	1.8482	LowExpression	11	1	NotSignificant	0	Intergenic	1e-14	0.64	0.653061	1	gi|59800926|ref|YP_207638.1| phage associated protein	3e-14	0.64	0.653061	0.9688	gi|194098230|ref|YP_002001286.1| putative phage associated protein
Supercontig_4.1	NGFG_04258	NGFG_02298	469144	469425	282	+	0	+				X-NGFG_04258-1	hypothetical_protein	469144	469425	282	469144	469425	282	+	1	0	0	LowExpression	27	1	NotSignificant	0	Intergenic	1e-19	0.702128	0.324607	0.7273	gi|59801968|ref|YP_208680.1| phage associated protein	1e-44	0.989362	0.853211	1	gi|194100225|ref|YP_002002569.1| hypothetical protein NGK_1944
Supercontig_4.1	NGFG_04257	NGFG_02299	469416	469796	381	+	0	+				X-NGFG_04257-1	phage_protein	469416	469796	381	469416	469796	381	+	1	0	0.727637	LowExpression	25	1	NotSignificant	0	Intergenic	7e-74	0.992126	0.659686	0.9841	gi|59801968|ref|YP_208680.1| phage associated protein	3e-70	0.976378	1	0.9516	gi|194099456|ref|YP_002002570.1| putative phage associated protein
Supercontig_4.1	NGFG_01305	NGFG_01305	470063	470470	408	+	1	+	469936		TRANS_453	TRANS_453-NGFG_01305-1	phage_protein	469936	470470	535	469936	470470	535	+	1	13.4729	3.62731	LowExpression	18	0.10447	NotSignificant	0	Intergenic	1e-96	0.757009	1	0.9926	gi|59800929|ref|YP_207641.1| phage associated protein	2e-97	0.757009	1	1	gi|194099002|ref|YP_002002069.1| putative phage associated protein
Supercontig_4.1	NGFG_01304	NGFG_01304	470561	471721	1161	+	1	+	470499		TRANS_3011	TRANS_3011-NGFG_01304-1	hypothetical_protein	470499	471721	1223	470499	471721	1223	+	1	185.878	26.0682	HighExpression	30	0.00061	Significant	0	Intergenic						0	0.983647	1	1	gi|194099001|ref|YP_002002068.1| hypothetical protein NGK_1443
Supercontig_4.1	NGFG_01303	NGFG_01303	472003	472872	870	+	1	+	471852		TRANS_3012	TRANS_3012-NGFG_01303-1	phage_protein	471852	472872	1021	471852	472872	1021	+	1	661.442	24.9806	HighExpression	58	1	NotSignificant	0	Intergenic	9e-99	0.749265	0.875445	0.6275	gi|59801452|ref|YP_208164.1| phage associated protein	2e-165	0.849167	1	0.9377	gi|194099000|ref|YP_002002067.1| putative phage associated protein
Supercontig_4.1							1	+	472951	473150	NgncR_052	NgncR_052-Y-1		472951	473150	200	472951	473150	200	+	0	3170.12	6.93075	HighExpression	8	0.601794	NotSignificant	0	Intergenic
Supercontig_4.1	NGFG_01302	NGFG_01302	473165	473614	450	+	0	+				X-NGFG_01302-1	phage_protein	473165	473614	450	473165	473614	450	+	1	4.31246	6.77673	LowExpression	15	0.135231	NotSignificant	0	Intergenic	2e-106	0.993333	1	0.9933	gi|59800932|ref|YP_207644.1| phage associated protein	2e-71	0.706667	1	1	gi|194098999|ref|YP_002002066.1| putative phage associated protein
Supercontig_4.1	NGFG_01301	NGFG_01301	473676	475097	1422	+	0	+				X-NGFG_01301-1	phage_protein	473676	475097	1422	473676	475097	1422	+	1	5.65377	3.11932	LowExpression	40	0.00061	Significant	0	Intergenic	0	0.99789	1	0.9979	gi|59800933|ref|YP_207645.1| phage associated protein	0	0.949367	1	0.9978	gi|194098998|ref|YP_002002065.1| putative phage associated protein
Supercontig_4.1	NGFG_01300	NGFG_01300	475094	477241	2148	+	0	+				X-NGFG_01300-1	SPP1_gp7_family_phage_head_morphogenesis_protein	475094	477241	2148	475094	477241	2148	+	1	1.29064	0.903449	LowExpression	73	0.00061	Significant	0	Intergenic	0	0.998603	1	1	gi|59800934|ref|YP_207646.1| phage associated protein	0	0.998603	1	1	gi|194098997|ref|YP_002002064.1| putative phage associated protein
Supercontig_4.1	NGFG_01299	NGFG_01299	477309	478466	1158	+	0	+				X-NGFG_01299-1	phage_protein	477309	478466	1158	477309	478466	1158	+	1	0.718212	7.66093	LowExpression	33	0.00110669	Significant	0	Intergenic	0	0.997409	1	0.9948	gi|59800935|ref|YP_207647.1| phage associated protein	0	0.997409	1	0.9948	gi|194098996|ref|YP_002002063.1| putative phage associated protein
Supercontig_4.1	NGFG_01298	NGFG_01298	478507	480006	1500	+	0	+				X-NGFG_01298-1	phage_protein	478507	480006	1500	478507	480006	1500	+	1	0.55446	1.8482	LowExpression	44	0.00061	Significant	0	Intergenic	0	0.998	1	0.998	gi|59800936|ref|YP_207648.1| phage associated protein	0	0.998	1	1	gi|194098995|ref|YP_002002062.1| putative phage associated protein
Supercontig_4.1	NGFG_01297	NGFG_01297	480058	480375	318	+	0	+				X-NGFG_01297-1	phage_protein	480058	480375	318	480058	480375	318	+	1	0	4.35896	LowExpression	5	0.00560707	Significant	0	Intergenic	1e-47	0.688679	0.608333	1	gi|59800937|ref|YP_207649.1| phage associated protein	1e-47	0.688679	0.598361	1	gi|194098994|ref|YP_002002061.1| putative phage associated protein
Supercontig_4.1	NGFG_01296	NGFG_01296	480378	480908	531	+	0	+				X-NGFG_01296-1	phage_protein	480378	480908	531	480378	480908	531	+	1	0.52209	3.13254	LowExpression	27	0.919755	NotSignificant	0	Intergenic	6e-127	0.99435	1	1	gi|59800938|ref|YP_207650.1| phage associated protein	6e-127	0.99435	1	1	gi|194098993|ref|YP_002002060.1| putative phage associated protein
Supercontig_4.1	NGFG_01295	NGFG_01295	480908	481390	483	+	0	+				X-NGFG_01295-1	phage_protein	480908	481390	483	480908	481390	483	+	1	1.72192	4.5918	LowExpression	12	0.0135238	Significant	0	Intergenic	7e-65	0.68323	1	0.9727	gi|59800939|ref|YP_207651.1| phage associated protein, partial	5e-101	0.975155	1	0.9936	gi|194098992|ref|YP_002002059.1| putative phage associated protein
Supercontig_4.1	NGFG_01294	NGFG_01294	481387	481815	429	+	0	+				X-NGFG_01294-1	phage_protein	481387	481815	429	481387	481815	429	+	1	3.23112	10.9858	LowExpression	16	0.284008	NotSignificant	0	Intergenic	4e-95	0.909091	0.915493	1	gi|59800940|ref|YP_207652.1| phage associated protein	5e-95	0.909091	0.915493	1	gi|194098991|ref|YP_002002058.1| putative phage associated protein
Supercontig_4.1	NGFG_01293	NGFG_01293	481841	482614	774	+	0	+				X-NGFG_01293-1	phage_protein	481841	482614	774	481841	482614	774	+	1	10.3872	85.9627	LowExpression	20	0.0041175	Significant	0	Intergenic	0	0.996124	1	0.9922	gi|59800941|ref|YP_207653.1| phage associated protein	0	0.996124	1	1	gi|194098990|ref|YP_002002057.1| putative phage associated protein
Supercontig_4.1	NGFG_01292	NGFG_01292	482675	483004	330	+	0	+				X-NGFG_01292-1	phage_protein	482675	483004	330	482675	483004	330	+	1	6.72072	82.3289	LowExpression	12	0.328614	NotSignificant	0	Intergenic	2e-63	0.836364	0.844037	1	gi|59800942|ref|YP_207654.1| phage associated protein	2e-63	0.836364	0.844037	1	gi|194098989|ref|YP_002002056.1| putative phage associated protein
Supercontig_4.1	NGFG_01291	NGFG_01291	483016	483282	267	+	0	+				X-NGFG_01291-1	phage_protein	483016	483282	267	483016	483282	267	+	1	9.34483	191.05	LowExpression	9	0.294867	NotSignificant	0	Intergenic	4e-61	0.988764	1	0.9886	gi|59800943|ref|YP_207655.1| phage associated protein	5e-61	0.988764	1	0.9886	gi|194098988|ref|YP_002002055.1| putative phage associated protein
Supercontig_4.1	NGFG_01290	NGFG_01290	483282	483881	600	+	0	+				X-NGFG_01290-1	phage_protein	483282	483881	600	483282	483881	600	+	1	5.08255	219.012	LowExpression	25	0.397661	NotSignificant	0	Intergenic	2e-144	0.995	1	0.995	gi|59800944|ref|YP_207656.1| phage associated protein	3e-144	0.995	1	0.995	gi|194098987|ref|YP_002002054.1| putative phage associated protein
Supercontig_4.1	NGFG_01289	NGFG_01289	483878	484732	855	+	0	+				X-NGFG_01289-1	phage_protein	483878	484732	855	483878	484732	855	+	1	5.18793	341.755	LowExpression	43	0.869386	NotSignificant	0	Intergenic	0	0.996491	1	0.9965	gi|59800945|ref|YP_207657.1| phage associated protein	0	0.996491	1	0.9965	gi|194098986|ref|YP_002002053.1| putative phage associated protein
Supercontig_4.1	NGFG_01288	NGFG_01288	484734	485165	432	+	0	+				X-NGFG_01288-1	hypothetical_protein	484734	485165	432	484734	485165	432	+	1	9.62604	701.417	LowExpression	28	1	NotSignificant	0	Intergenic	5e-94	0.993056	1	1	gi|59800946|ref|YP_207658.1| phage associated protein	3e-72	0.805556	1	1	gi|194098985|ref|YP_002002052.1| putative phage associated protein
Supercontig_4.1	NGFG_01287	NGFG_01287	485193	485639	447	-	1	-	485659	484010	TRANS_465	TRANS_465-NGFG_01287-1	phage_protein	485193	485659	467	484010	485659	1650	-	1	1470.45	11.8728	HighExpression	12	0.024884	Significant	0	Intergenic	1e-57	0.591006	1	0.914	gi|59800947|ref|YP_207659.1| phage associated protein	1e-108	0.950749	1	0.9932	gi|194098984|ref|YP_002002051.1| putative phage associated protein
Supercontig_4.1	NGFG_01286	NGFG_01286	485711	489855	4145	+	1	+	485669		TRANS_469	TRANS_469-NGFG_01286-1	phage_protein	485669	489855	4187	485669	489855	4187	+	1	7.87923	11.3885	LowExpression	150	0.00061	Significant	0	Intergenic	2e-128	0.146883	0.148443	0.9854	gi|59800948|ref|YP_207660.1| phage associated protein	1e-129	0.149033	0.150615	0.9808	gi|194098983|ref|YP_002002050.1| putative phage associated protein
Supercontig_4.1	NGFG_01285	NGFG_01285	489967	490272	306	+	0	+				X-NGFG_01285-1	phage_protein	489967	490272	306	489967	490272	306	+	1	18.1196	18.1196	LowExpression	8	0.0729072	NotSignificant	0	Intergenic	8e-72	0.990196	1	1	gi|59800949|ref|YP_207661.1| hypothetical protein NGO0511	9e-72	0.990196	1	1	gi|194098981|ref|YP_002002048.1| phage associated protein
Supercontig_4.1	NGFG_01284	NGFG_01284	490343	490813	471	+	0	+				X-NGFG_01284-1	phage_protein	490343	490813	471	490343	490813	471	+	1	17.0694	37.6703	LowExpression	26	1	NotSignificant	0	Intergenic	4e-94	0.993631	1	0.9744	gi|59800951|ref|YP_207663.1| phage associated protein	2e-97	0.993631	0.981132	1	gi|194098980|ref|YP_002002047.1| putative phage associated protein
Supercontig_4.1	NGFG_01283	NGFG_01283	490814	491146	333	+	0	+				X-NGFG_01283-1	phage_protein	490814	491146	333	490814	491146	333	+	1	2.49757	175.662	LowExpression	20	1	NotSignificant	0	Intergenic	8e-39	0.684685	0.690909	1	gi|59800952|ref|YP_207664.1| phage associated protein	9e-39	0.684685	0.690909	1	gi|194098978|ref|YP_002002046.1| putative phage associated protein
Supercontig_4.1	NGFG_04256	NGFG_02300	491340	491447	108	+	0					X-NGFG_04256-1	hypothetical_protein	491340	491447	108	491340	491447	108	+	1	53.9058	942.068	HighExpression	8	1	NotSignificant	0	Intergenic						1e-11	0.972222	1	0.6923	gi|194098977|ref|YP_002002044.1| hypothetical protein NGK_1419
Supercontig_4.1	NGFG_01281	NGFG_01281	491502	491849	348	-	1	-		491321	TRANS_472	TRANS_472-NGFG_01281-1	plasmid_toxin_protein	491502	491849	348	491321	492115	795	-	2	276.433	22.3059	HighExpression	24	1	NotSignificant	0	Intergenic	1e-77	0.991379	1	0.9913	gi|59800954|ref|YP_207666.1| plasmid stable inheritance protein phage associated protein	5e-78	0.991379	1	1	gi|194098976|ref|YP_002002043.1| Putative plasmid stable inheritance protein putative phage associated protein
Supercontig_4.1	NGFG_01280	NGFG_01280	491849	492085	237	-	1	-	492115		TRANS_472	TRANS_472-NGFG_01280-1	antitoxin	491849	492115	267	491321	492115	795	-	2	892.95	21.8046	HighExpression	13	0.860932	NotSignificant	0	Intergenic	1e-51	0.876404	1	1	gi|59800955|ref|YP_207667.1| pemI-like protein (PemI), phage associated protein	2e-51	0.876404	1	1	gi|194098975|ref|YP_002002042.1| Putative pemI-like protein (PemI) phage associated protein
Supercontig_4.1	NGFG_01279	NGFG_01279	492292	492831	540	+	0	+				X-NGFG_01279-1	phage_protein	492292	492831	540	492292	492831	540	+	1	1.54017	0.513389	LowExpression	28	0.961745	NotSignificant	0	Intergenic	2e-111	0.916667	0.921788	0.9939	gi|59800956|ref|YP_207668.1| phage associated protein	2e-109	0.916667	0.921788	0.9818	gi|194098974|ref|YP_002002041.1| putative phage associated protein
Supercontig_4.1	NGFG_01278	NGFG_01278	492832	493176	345	+	0	+				X-NGFG_01278-1	phage_protein	492832	493176	345	492832	493176	345	+	1	1.60713	4.01782	LowExpression	22	1	NotSignificant	0	Intergenic	5e-41	0.991304	1	1	gi|59801977|ref|YP_208689.1| phage associated protein	6e-41	0.991304	1	1	gi|194100241|ref|YP_002002657.1| putative phage associated protein
Supercontig_4.1	NGFG_01277	NGFG_01277	493115	493333	219	+	0					X-NGFG_01277-1	hypothetical_protein	493115	493333	219	493115	493333	219	+	1	2.53178	0	LowExpression	15	1	NotSignificant	0	Intergenic						3e-33	0.780822	1	0.8772	gi|194100178|ref|YP_002002038.1| hypothetical protein NGK_1413
Supercontig_4.1	NGFG_01275	NGFG_01275	493645	493794	150	+	0	+				X-NGFG_01275-1	hypothetical_protein	493645	493794	150	493645	493794	150	+	1	11.0892	20.3302	LowExpression	4	0.281067	NotSignificant	0	Intergenic	2e-29	0.98	1	0.9592	gi|59800959|ref|YP_207671.1| phage associated protein	6e-31	0.98	1	1	gi|194098970|ref|YP_002002036.1| phage associated protein
Supercontig_4.1	NGFG_01274	NGFG_01274	493824	496871	3048	+	0	+				X-NGFG_01274-1	phage_tape_measure_protein	493824	496871	3048	493824	496871	3048	+	1	3.63819	15.0075	LowExpression	113	0.00245402	Significant	0	Intergenic	0	0.999016	1	0.9951	gi|59800960|ref|YP_207672.1| tail length tape measure protein, phage associated protein	0	0.999016	1	0.9823	gi|194098969|ref|YP_002002035.1| Putative tail length tape measure protein phage associated protein
Supercontig_4.1	NGFG_01273	NGFG_01273	496931	497410	480	-	1	-	497557	496871	TRANS_477	TRANS_477-NGFG_01273-1	phage_protein	496931	497557	627	496871	497557	687	-	1	4172.6	27.8556	HighExpression	21	0.0721938	NotSignificant	0	Intergenic	2e-108	0.712919	0.937107	1	gi|59800961|ref|YP_207673.1| phage associated protein	1e-98	0.655502	0.931973	0.9927	gi|194098968|ref|YP_002002034.1| putative phage associated protein
Supercontig_4.1	NGFG_01272	NGFG_01272	497752	498741	990	-	1	-	498763	497615	TRANS_478	TRANS_478-NGFG_01272-1	phage_integrase	497752	498763	1012	497615	498763	1149	-	1	52.8709	129.575	HighExpression	39	0.11915	NotSignificant	249	Antisense	0	0.975296	1	1	gi|59800962|ref|YP_207674.1| integrase	0	0.975296	1	1	gi|194098967|ref|YP_002002033.1| putative integrase
Supercontig_4.1							1	+	498515	499008	NgncR_053	NgncR_053-Y-1		498515	499008	494	498515	499008	494	+	0	333.349	63.4149	HighExpression	25	0.902262	NotSignificant	249	Antisense
Supercontig_4.1	NGFG_01270	NGFG_01270	499430	500464	1035	+	1	+	499390	500511	TRANS_481	TRANS_481-NGFG_01270-1	phosphoribosylformylglycinamidine_cyclo-ligase	499390	500464	1075	499390	500511	1122	+	1	118.629	11.8629	HighExpression	21	0.00061	Significant	0	Intergenic	0	0.96	1	0.9942	gi|59800964|ref|YP_207676.1| phosphoribosylaminoimidazole synthetase	0	0.996279	0.944444	0.9944	gi|194098965|ref|YP_002002031.1| phosphoribosylaminoimidazole synthetase
Supercontig_4.1							1	-	500701	500471	NgncR_054	NgncR_054-Y-1		500471	500701	231	500471	500701	231	-	0	127.214	148.816	HighExpression	13	1	NotSignificant	0	Intergenic
Supercontig_4.1							1	-	500970	500856	NgncR_055	NgncR_055-Y-1		500856	500970	115	500856	500970	115	-	0	48.2139	14.4642	HighExpression	1	0.050314	NotSignificant	0	Intergenic
Supercontig_4.1	NGFG_04255	NGFG_02301	501468	502121	654	+	0					X-NGFG_04255-1	transposase	501468	502121	654	501468	502121	654	+	1	12.2931	18.6516	LowExpression	133	1	NotSignificant	0	Intergenic	1e-126	0.995413	1	0.9677	gi|59801615|ref|YP_208327.1| IS1016 transposase	1e-125	0.995413	1	0.9677	gi|194098928|ref|YP_002001993.1| IS1016 transposase
Supercontig_4.1	NGFG_01269	NGFG_01269	502255	504282	2028	+	0	+				X-NGFG_01269-1	betaine/carnitine/choline_transporter_(BCCT)_family_transporter	502255	504282	2028	502255	504282	2028	+	1	17.9078	8.61217	LowExpression	84	0.0916007	NotSignificant	0	Intergenic	0	0.946746	0.969697	0.9984	gi|59800967|ref|YP_207679.1| high-affinity choline transport protein	0	0.946746	0.969697	0.9984	gi|194098963|ref|YP_002002028.1| putative high-affinity choline transport protein
Supercontig_4.1	NGFG_01268	NGFG_01268	504371	505924	1554	-	1	-	505992		TRANS_485	TRANS_485-NGFG_01268-1	long-chain_acyl-CoA_synthetase	504371	505992	1622	504371	505992	1622	-	1	23.074	5.81123	LowExpression	53	0.00159461	Significant	0	Intergenic	0	0.956227	1	0.9942	gi|59800968|ref|YP_207680.1| long-chain-fatty-acid--CoA ligase	0	0.956227	1	0.9961	gi|194098962|ref|YP_002002027.1| long-chain-fatty-acid--CoA ligase
Supercontig_4.1	NGFG_01266	NGFG_01266	506175	507368	1194	-	0	-				X-NGFG_01266-1	hypothetical_protein	506175	507368	1194	506175	507368	1194	-	1	3.94716	1.39311	LowExpression	48	0.137671	NotSignificant	0	Intergenic	0	0.997487	1	0.9748	gi|59800970|ref|YP_207682.1| hypothetical protein NGO0532	0	0.997487	1	0.9723	gi|194098960|ref|YP_002002025.1| Periplasmic protein
Supercontig_4.1	NGFG_01265	NGFG_01265	507365	508348	984	-	0	-				X-NGFG_01265-1	hypothetical_protein	507365	508348	984	507365	508348	984	-	1	6.19823	3.94433	LowExpression	51	0.9652	NotSignificant	0	Intergenic	0	0.996951	1	0.9969	gi|59800971|ref|YP_207683.1| hypothetical protein NGO0533	0	0.996951	0.976119	0.9878	gi|194098959|ref|YP_002002024.1| protein PacB
Supercontig_4.1	NGFG_01264	NGFG_01264	508359	509795	1437	-	1	-	509839		TRANS_488	TRANS_488-NGFG_01264-1	polysaccharide_modification_protein	508359	509839	1481	508359	509839	1481	-	1	67.5759	23.3989	HighExpression	84	1	NotSignificant	520	Antisense	0	0.968265	1	0.9979	gi|59800972|ref|YP_207684.1| alginate O-acetylation - like protein	0	0.968265	1	0.9833	gi|194098958|ref|YP_002002023.1| protein PacA
Supercontig_4.1							1	+	508839	508954	NgncR_056	NgncR_056-Y-1		508839	508954	116	508839	508954	116	+	0	7.16974	23.8991	LowExpression	7	1	NotSignificant	116	Antisense
Supercontig_4.1							1	+	509436	510466	NgncR_057	NgncR_057-Y-1		509436	510466	1031	509436	510466	1031	+	0	47.0565	75.5593	HighExpression	52	0.887579	NotSignificant	947	Antisense						3e-29	0.14549	1	1	gi|194098957|ref|YP_002002022.1| hypothetical protein NGK_1397
Supercontig_4.1	NGFG_01263	NGFG_01263	509924	511069	1146	-	0					X-NGFG_01263-1	MFS_transporter._DHA1_family._L-arabinose/isopropyl-beta-D-thiogalactopyranoside_export_protein	509924	511069	1146	509924	511069	1146	-	1	3.62866	21.0462	LowExpression	48	0.228311	NotSignificant	543	Antisense						2e-137	0.643979	1	0.9878	gi|194098956|ref|YP_002002021.1| sugar efflux transporter B
Supercontig_4.1	NGFG_01262	NGFG_01262	511530	511742	213	+	1	+	511293		TRANS_490	TRANS_490-NGFG_01262-1	mercury_transport_periplasmic_protein	511293	511742	450	511293	514647	3355	+	3	66.5352	17.8659	HighExpression	15	0.137043	NotSignificant	3	Intergenic	8e-88	0.826667	1	0.9919	gi|59800973|ref|YP_207685.1| hypothetical protein NGO0537	2e-86	0.826667	1	0.9839	gi|194098954|ref|YP_002002019.1| Mercury transport periplasmic protein, putative
Supercontig_4.1	NGFG_01262	NGFG_01262	511530	511742	213	+	2	+	511497		TRANS_490	TRANS_490-NGFG_01262-2	mercury_transport_periplasmic_protein	511497	511742	246	511293	514647	3355	+	3	101.426	29.3007	HighExpression	10	0.565574	NotSignificant	3	Intergenic	8e-53	0.987805	0.653226	1	gi|59800973|ref|YP_207685.1| hypothetical protein NGO0537	2e-51	0.987805	0.653226	0.9877	gi|194098954|ref|YP_002002019.1| Mercury transport periplasmic protein, putative
Supercontig_4.1							2	-	512274	511740	NgncR_058	NgncR_058-Y-1		511740	512274	535	511740	512785	1046	-	0	228.52	314.539	HighExpression	25	0.709115	NotSignificant	535	Antisense						7e-54	0.465421	0.976471	0.9759	gi|194098952|ref|YP_002002017.1| hypothetical protein NGK_1392
Supercontig_4.1							1	-	512785	511740	NgncR_058	NgncR_058-Y-2		511740	512785	1046	511740	512785	1046	-	0	222.897	301.613	HighExpression	46	0.395499	NotSignificant	1046	Antisense						1e-51	0.23805	0.976471	0.9759	gi|194098952|ref|YP_002002017.1| hypothetical protein NGK_1392
Supercontig_4.1	NGFG_01260	NGFG_01260	511942	513468	1527	+	1	+			TRANS_490	TRANS_490-NGFG_01260-1	hypothetical_protein	511743	513468	1726	511293	514647	3355	+	3	270.966	150.019	HighExpression	61	0.00743806	Significant	1043	Antisense	0.0002	0.11993	0.289916	0.3043	gi|59801008|ref|YP_207720.1| tRNA (guanine-N(7)-)-methyltransferase	0	0.752607	1	0.9977	gi|194098951|ref|YP_002002016.1| hypothetical protein NGK_1391
Supercontig_4.1	NGFG_01259	NGFG_01259	513550	514647	1098	+	1	+			TRANS_490	TRANS_490-NGFG_01259-1	hypothetical_protein	513469	514647	1179	511293	514647	3355	+	3	120.156	32.9196	HighExpression	62	1	NotSignificant	0	Intergenic	0	0.928753	1	1	gi|59800974|ref|YP_207686.1| hypothetical protein NGO0539	0	0.928753	1	1	gi|194098950|ref|YP_002002015.1| hypothetical protein NGK_1390
Supercontig_4.1	NGFG_04254	NGFG_02302	514689	514922	234	-	1	-	515628		TRANS_493	TRANS_493-NGFG_04254-1	hypothetical_protein	514689	515628	940	514689	515628	940	-	1	449.466	536.174	HighExpression	23	0.00110669	Significant	863	Antisense
Supercontig_4.1	NGFG_04254	NGFG_02302	514689	514922	234	-	2	-	515313	514691	TRANS_493	TRANS_493-NGFG_04254-2	hypothetical_protein	514689	515313	625	514689	515628	940	-	1	485.263	372.597	HighExpression	16	0.00673103	Significant	548	Antisense
Supercontig_4.1	NGFG_01258	NGFG_01258	514761	515875	1115	+	3	+	514766		TRANS_494	TRANS_494-NGFG_01258-1	glycerate_kinase	514766	515875	1110	514761	516455	1695	+	2	461.8	371.888	HighExpression	20	0.00061	Significant	863	Antisense						0	0.837838	1	0.9968	gi|194098949|ref|YP_002002014.1| glycerate kinase
Supercontig_4.1	NGFG_01257	NGFG_01257	515898	516455	558	+	1	+			TRANS_494	TRANS_494-NGFG_01257-1	protein-tyrosine_phosphatase	515876	516455	580	514761	516455	1695	+	2	101.332	11.4716	HighExpression	32	1	NotSignificant	0	Intergenic	6e-111	0.781034	1	1	gi|59800975|ref|YP_207687.1| low-molecular weight phosphotyrosine protein phosphatase	1e-138	0.956897	1	1	gi|194098948|ref|YP_002002013.1| Low molecular weight protein tyrosine-phosphatase
Supercontig_4.1	NGFG_01256	NGFG_01256	516415	517008	594	+	0	+				X-NGFG_01256-1	fur_family_transcriptional_regulator._zinc_uptake_regulator	516415	517008	594	516415	517008	594	+	1	134.414	19.6021	HighExpression	17	0.0210234	Significant	0	Intergenic	6e-98	0.79798	1	1	gi|59800976|ref|YP_207688.1| hypothetical protein NGO0542	7e-98	0.79798	1	1	gi|194098947|ref|YP_002002012.1| Cation uptake regulator
Supercontig_4.1	NGFG_01255	NGFG_01255	516996	517922	927	+	0	+				X-NGFG_01255-1	cobalamin_biosynthesis_protein_CobW	516996	517922	927	516996	517922	927	+	1	78.055	23.6258	HighExpression	46	0.818417	NotSignificant	0	Intergenic	0	0.996764	1	0.9935	gi|59800977|ref|YP_207689.1| hypothetical protein NGO0543	0	0.996764	1	1	gi|194098946|ref|YP_002002011.1| CobW-like protein
Supercontig_4.1	NGFG_01254	NGFG_01254	517987	518544	558	+	0	+				X-NGFG_01254-1	peptidyl-prolyl_cis-trans_isomerase_A_(cyclophilin_A)	517987	518544	558	517987	518544	558	+	1	38.2557	46.7018	LowExpression	19	0.11533	NotSignificant	0	Intergenic	2e-120	0.994624	1	0.9892	gi|59800978|ref|YP_207690.1| peptidyl-prolyl cis-trans isomerase A	7e-122	0.994624	1	0.9946	gi|194098945|ref|YP_002002010.1| putative peptidyl-prolyl cis-trans isomerase A
Supercontig_4.1	NGFG_01253	NGFG_01253	518902	520677	1776	+	1	+	518667		TRANS_498	TRANS_498-NGFG_01253-1	adenine-specific_DNA-methyltransferase	518667	520677	2011	518667	520677	2011	+	1	123.657	96.4997	HighExpression	73	0.00599799	Significant	987	Antisense	0	0.978618	0.954876	0.997	gi|59800979|ref|YP_207691.1| type III restriction-modification system methyltransferase	0	0.880159	0.986622	0.9966	gi|194098944|ref|YP_002002009.1| Putative type III restriction-modification system methyltransferase
Supercontig_4.1							1	-	519698	518712	NgncR_059	NgncR_059-Y-1		518712	519698	987	518712	519698	987	-	0	186.786	199.707	HighExpression	32	0.015738	Significant	987	Antisense
Supercontig_4.1	NGFG_01252	NGFG_01252	520787	523726	2940	+	0	+				X-NGFG_01252-1	type_III_restriction_system_endonuclease	520787	523726	2940	520787	523726	2940	+	1	24.8941	5.28057	LowExpression	83	0.00061	Significant	0	Intergenic	0	0.99898	1	1	gi|59800980|ref|YP_207692.1| type III restriction-modification system endonuclease	0	0.99898	1	0.999	gi|194098943|ref|YP_002002008.1| Type III restriction-modification system EcoPI enzyme, subunit res
Supercontig_4.1	NGFG_01251	NGFG_01251	523820	524779	960	-	1	-	524803	523763	TRANS_500	TRANS_500-NGFG_01251-1	tRNA_2-thiocytidine_biosynthesis_protein_TtcA	523820	524803	984	523763	524803	1041	-	1	38.8798	23.3842	LowExpression	44	0.47228	NotSignificant	0	Intergenic	0	0.969512	0.996865	1	gi|59800981|ref|YP_207693.1| C32 tRNA thiolase	0	0.972561	1	1	gi|194098942|ref|YP_002002007.1| hypothetical protein NGK_1382
Supercontig_4.1	NGFG_01250	NGFG_01250	524871	525737	867	-	3	-	525715	524829	TRANS_501	TRANS_501-NGFG_01250-1	tRNA-modifying_protein_YgfZ	524871	525715	845	524829	525737	909	-	1	90.5508	19.685	HighExpression	23	0.00372654	Significant	0	Intergenic	0	0.994083	0.972222	0.9964	gi|59800982|ref|YP_207694.1| hypothetical protein NGO0548	0	0.994083	0.972222	0.9893	gi|194098941|ref|YP_002002006.1| hypothetical protein NGK_1381
Supercontig_4.1	NGFG_01249	NGFG_01249	525769	526131	363	-	1	-	526153		TRANS_502	TRANS_502-NGFG_01249-1	hypothetical_protein	525769	526153	385	525769	526153	385	-	1	87.1294	11.5212	HighExpression	16	0.516176	NotSignificant	0	Intergenic	2e-85	0.935065	1	1	gi|59800983|ref|YP_207695.1| hypothetical protein NGO0549	3e-91	0.98961	0.894366	1	gi|194098940|ref|YP_002002005.1| hypothetical protein NGK_1380
Supercontig_4.1	NGFG_01248	NGFG_01248	526206	526685	480	+	1	+	526174		TRANS_503	TRANS_503-NGFG_01248-1	YbaK/EbsC_protein	526174	526685	512	526174	526685	512	+	1	174.893	10.8293	HighExpression	23	0.603995	NotSignificant	0	Intergenic	1e-116	0.931641	1	1	gi|59800984|ref|YP_207696.1| hypothetical protein NGO0550	1e-116	0.931641	1	1	gi|194098939|ref|YP_002002004.1| hypothetical protein NGK_1379
Supercontig_4.1	NGFG_01247	NGFG_01247	526707	527399	693	+	0	+				X-NGFG_01247-1	molecular_chaperone_DnaJ	526707	527399	693	526707	527399	693	+	1	39.6043	9.20099	LowExpression	26	0.168123	NotSignificant	0	Intergenic	8e-140	0.995671	1	0.9957	gi|59800985|ref|YP_207697.1| dnaJ-family protein	2e-139	0.995671	1	0.9957	gi|194098938|ref|YP_002002003.1| molecuar chaperone DnaJ
Supercontig_4.1	NGFG_01246	NGFG_01246	527403	528278	876	+	0	+				X-NGFG_01246-1	hypothetical_protein	527403	528278	876	527403	528278	876	+	1	41.1414	6.01298	LowExpression	48	1	NotSignificant	0	Intergenic	2e-173	0.996575	1	1	gi|59800986|ref|YP_207698.1| hypothetical protein NGO0552	3e-173	0.996575	1	1	gi|194098937|ref|YP_002002002.1| membrane protein
Supercontig_4.1	NGFG_01245	NGFG_01245	528489	531914	3426	+	0					X-NGFG_01245-1	hemoglobin/transferrin/lactoferrin_receptor_protein	528489	531914	3426	528489	531914	3426	+	1	2.42758	3.72229	LowExpression	145	0.0452304	Significant	0	Intergenic	0	0.999124	0.999171	0.4795	gi|59800987|ref|YP_207699.1| TonB-dependent receptor	0	0.999124	0.999124	1	gi|194098936|ref|YP_002002001.1| putative TonB-dependent receptor
Supercontig_4.1	NGFG_01244	NGFG_01244	532129	533112	984	+	0					X-NGFG_01244-1	hypothetical_protein	532129	533112	984	532129	533112	984	+	1	5.63475	5.35302	LowExpression	35	0.0470379	Significant	0	Intergenic	3e-101	0.844512	0.886076	0.5579	gi|59800988|ref|YP_207700.1| hypothetical protein NGO0554	0	0.817073	1	0.9963	gi|194098935|ref|YP_002002000.1| hypothetical protein NGK_1375
Supercontig_4.1	NGFG_01243	NGFG_01243	533383	534873	1491	+	0	+				X-NGFG_01243-1	hypothetical_protein	533383	534873	1491	533383	534873	1491	+	1	3.71871	3.90465	LowExpression	93	1	NotSignificant	0	Intergenic	0	0.967807	0.967807	0.9854	gi|59800989|ref|YP_207701.1| hypothetical protein NGO0555	0	0.997988	1	0.9919	gi|194098933|ref|YP_002001998.1| hypothetical protein NGK_1373
Supercontig_4.1	NGFG_01242	NGFG_01242	534941	536338	1398	-	1	-	536402	534887	TRANS_510	TRANS_510-NGFG_01242-1	aspartate_ammonia-lyase	534941	536402	1462	534887	536402	1516	-	1	22.7548	2.46511	LowExpression	72	0.77139	NotSignificant	0	Intergenic	0	0.954172	1	0.9978	gi|59800990|ref|YP_207702.1| aspartate ammonia-lyase	0	0.987004	1	0.9979	gi|194098932|ref|YP_002001997.1| aspartate ammonia-lyase
Supercontig_4.1	NGFG_01240	NGFG_01240	536615	537175	561	-	0	-				X-NGFG_01240-1	hypothetical_protein	536615	537175	561	536615	537175	561	-	1	30.1444	6.91839	LowExpression	24	0.467826	NotSignificant	0	Intergenic	4e-125	0.994652	1	0.9946	gi|59800992|ref|YP_207704.1| hypothetical protein NGO0558	4e-125	0.994652	1	0.9946	gi|194098930|ref|YP_002001995.1| Periplasmic protein
Supercontig_4.1	NGFG_04253	NGFG_02303	537376	538029	654	+	1	+	537376		TRANS_513	TRANS_513-NGFG_04253-1	transposase	537376	538029	654	537376	538029	654	+	1	5.08679	16.5321	LowExpression	139	1	NotSignificant	0	Intergenic	6e-141	0.995413	1	0.977	gi|59801570|ref|YP_208282.1| IS1016 transposase	4e-141	0.995413	1	0.9816	gi|194097883|ref|YP_002000928.1| IS1016 transposase
Supercontig_4.1	NGFG_01237	NGFG_01237	538366	540448	2083	+	0					X-NGFG_01237-1	TonB-dependent_outermembrane_receptor	538366	540448	2083	538366	540448	2083	+	1	11.0466	4.12584	LowExpression	69	0.00110669	Significant	0	Intergenic						0	0.571771	1	1	gi|194098924|ref|YP_002001989.1| putative TonB-dependent receptor protein
Supercontig_4.1	NGFG_01236	NGFG_01236	540573	542123	1551	+	1	+	540548	542171	TRANS_514	TRANS_514-NGFG_01236-1	hypothetical_protein	540548	542123	1576	540548	542171	1624	+	1	160.955	8.44355	HighExpression	24	0.00061	Significant	0	Intergenic	0	0.982234	1	1	gi|59800994|ref|YP_207706.1| hypothetical protein NGO0561	0	0.989848	1	0.9981	gi|194098923|ref|YP_002001988.1| hypothetical protein NGK_1363
Supercontig_4.1							1	+	542454	544750	NgncR_060	NgncR_060-Y-1		542454	544750	2297	542454	544750	2297	+	0	43.3285	78.4499	LowExpression	54	0.00061	Significant	2204	Antisense
Supercontig_4.1	NGFG_01234	NGFG_01234	542547	544331	1785	-	1	-	544875	542475	TRANS_516	TRANS_516-NGFG_01234-1	dihydrolipoyl_dehydrogenase	542547	544875	2329	542475	544875	2401	-	1	106.178	41.3047	HighExpression	46	0.00061	Significant	2204	Antisense	0	0.765135	1	0.9983	gi|59800995|ref|YP_207707.1| dihydrolipoamide dehydrogenase	0	0.765135	1	0.9983	gi|194098922|ref|YP_002001987.1| putative dihydrolipoamide dehydrogenase
Supercontig_4.1	NGFG_01233	NGFG_01233	544884	546446	1563	-	1	-			TRANS_518	TRANS_518-NGFG_01233-1	dihydrolipoyllysine-residue_acetyltransferase	544884	546595	1712	544884	549459	4576	-	2	78.8615	4.69607	HighExpression	55	0.00110669	Significant	0	Intergenic	0	0.911215	1	0.9792	gi|59800997|ref|YP_207709.1| dihydrolipoamide acetyltransferase	0	0.911215	1	1	gi|194098920|ref|YP_002001985.1| dihydrolipoamide acetyltransferase
Supercontig_4.1	NGFG_01232	NGFG_01232	546596	549259	2664	-	1	-	549459		TRANS_518	TRANS_518-NGFG_01232-1	pyruvate_dehydrogenase_(acetyl-transferring)._homodimeric_type	546596	549459	2864	544884	549459	4576	-	2	170.268	10.6478	HighExpression	60	0.00061	Significant	0	Intergenic	0	0.92912	1	1	gi|59800998|ref|YP_207710.1| pyruvate dehydrogenase subunit E1	0	0.92912	1	1	gi|194098919|ref|YP_002001984.1| pyruvate dehydrogenase subunit E1
Supercontig_4.1	NGFG_01231	NGFG_01231	549956	551668	1713	+	1	+	549914	551713	TRANS_520	TRANS_520-NGFG_01231-1	prolyl-tRNA_synthetase	549914	551668	1755	549914	551713	1800	+	1	124.635	11.0576	HighExpression	52	0.00061	Significant	0	Intergenic	0	0.974359	1	0.9965	gi|59800999|ref|YP_207711.1| prolyl-tRNA synthetase	0	0.998291	0.974958	0.9983	gi|194098918|ref|YP_002001983.1| prolyl-tRNA synthetase
Supercontig_4.1	NGFG_01230	NGFG_01230	551731	552387	657	+	0	+				X-NGFG_01230-1	fumarylacetoacetate_hydrolase	551731	552387	657	551731	552387	657	+	1	10.5491	16.8785	LowExpression	38	1	NotSignificant	0	Intergenic	2e-158	0.995434	1	0.9954	gi|59801000|ref|YP_207712.1| hydrolase	3e-158	0.995434	1	0.9954	gi|194098917|ref|YP_002001982.1| putative hydrolase
Supercontig_4.1	NGFG_01229	NGFG_01229	552397	552852	456	-	0	-				X-NGFG_01229-1	YqgF_family_RNAse_H_domain-containing_protein	552397	552852	456	552397	552852	456	-	1	9.72736	10.9433	LowExpression	12	0.032565	Significant	0	Intergenic	4e-109	0.993421	1	0.9934	gi|59801001|ref|YP_207713.1| Holliday junction resolvase-like protein	2e-110	0.993421	1	1	gi|194098916|ref|YP_002001981.1| Holliday junction resolvase-like protein
Supercontig_4.1	NGFG_01228	NGFG_01228	552845	553393	549	-	0	-				X-NGFG_01228-1	transcriptional_regulator	552845	553393	549	552845	553393	549	-	1	38.3779	12.1193	LowExpression	16	0.032565	Significant	0	Intergenic	1e-135	0.994536	1	1	gi|59801002|ref|YP_207714.1| hypothetical protein NGO0569	2e-135	0.994536	1	1	gi|194098915|ref|YP_002001980.1| hypothetical protein NGK_1355
Supercontig_4.1	NGFG_01227	NGFG_01227	553395	553955	561	-	1	-	554203		TRANS_523	TRANS_523-NGFG_01227-1	CreA_protein	553395	554203	809	553395	554203	809	-	1	74.362	27.0719	HighExpression	42	0.978448	NotSignificant	588	Antisense	7e-133	0.68974	1	0.9892	gi|59801003|ref|YP_207715.1| hypothetical protein NGO0570	2e-151	0.778739	1	0.9857	gi|194098914|ref|YP_002001979.1| CreA protein
Supercontig_4.1	NGFG_01225	NGFG_01225	554281	556077	1797	+	1	+	553616		TRANS_525	TRANS_525-NGFG_01225-1	metallopeptidase	553616	556077	2462	553616	557722	4107	+	2	61.9319	23.0837	HighExpression	71	0.00061	Significant	588	Antisense	0	0.728676	1	0.9967	gi|59801004|ref|YP_207716.1| hypothetical protein NGO0571	0	0.728676	1	0.99	gi|194098912|ref|YP_002001977.1| hypothetical protein NGK_1352
Supercontig_4.1	NGFG_01225	NGFG_01225	554281	556077	1797	+	2	+	554224		TRANS_525	TRANS_525-NGFG_01225-2	metallopeptidase	554224	556077	1854	553616	557722	4107	+	2	73.5691	5.53263	HighExpression	42	0.00061	Significant	0	Intergenic	0	0.967638	1	0.9967	gi|59801004|ref|YP_207716.1| hypothetical protein NGO0571	0	0.967638	1	0.99	gi|194098912|ref|YP_002001977.1| hypothetical protein NGK_1352
Supercontig_4.1	NGFG_01224	NGFG_01224	556204	557679	1476	+	1	+		557722	TRANS_525	TRANS_525-NGFG_01224-1	C-terminal_processing_peptidase	556078	557679	1602	553616	557722	4107	+	2	81.3346	3.46105	HighExpression	34	0.00061	Significant	0	Intergenic	0	0.906367	0.985743	0.9979	gi|59801005|ref|YP_207717.1| carboxy-terminal processing protease	0	0.906367	0.985743	1	gi|194098911|ref|YP_002001976.1| carboxy-terminal processing protease
Supercontig_4.1	NGFG_01223	NGFG_01223	558009	560036	2028	+	0	+				X-NGFG_01223-1	UvrABC_system_protein_B	558009	560036	2028	558009	560036	2028	+	1	8.74887	1.36701	LowExpression	96	0.53739	NotSignificant	0	Intergenic	0	0.998521	1	0.9956	gi|59801006|ref|YP_207718.1| excinuclease ABC subunit B	0	0.998521	1	0.9985	gi|194098909|ref|YP_002001974.1| excinuclease ABC subunit B
Supercontig_4.1	NGFG_01222	NGFG_01222	560214	560972	759	-	1	-	561372	560160	TRANS_528	TRANS_528-NGFG_01222-1	carbonic_anhydrase	560214	561372	1159	560160	561372	1213	-	1	70.8025	6.93673	HighExpression	41	0.032565	Significant	116	Antisense	0	0.652286	1	1	gi|59801007|ref|YP_207719.1| Cah	0	0.652286	1	1	gi|194098908|ref|YP_002001973.1| carbonic anhydrase
Supercontig_4.1							1	+	560398	560513	NgncR_061	NgncR_061-Y-1		560398	560513	116	560398	560513	116	+	0	16.7294	71.6974	LowExpression	2	0.158977	NotSignificant	116	Antisense
Supercontig_4.1	NGFG_04252	NGFG_02304	561381	561728	348	-	0					X-NGFG_04252-1	hypothetical_protein	561381	561728	348	561381	561728	348	-	1	20.7126	55.7646	LowExpression	9	0.053081	NotSignificant	0	Intergenic						1e-06	0.163793	0.5	1	gi|194098907|ref|YP_002001972.1| hypothetical protein NGK_1347
Supercontig_4.1	NGFG_01220	NGFG_01220	562052	562768	717	-	1	-	562841	561991	TRANS_530	TRANS_530-NGFG_01220-1	tRNA_(guanine-N(7)-)-methyltransferase	562052	562841	790	561991	562841	851	-	1	34.3905	8.42217	LowExpression	36	0.573033	NotSignificant	0	Intergenic	2e-178	0.903797	1	0.9916	gi|59801008|ref|YP_207720.1| tRNA (guanine-N(7)-)-methyltransferase	6e-176	0.903797	1	0.9832	gi|194098906|ref|YP_002001971.1| tRNA (guanine-N(7)-)-methyltransferase
Supercontig_4.1	NGFG_01219	NGFG_01219	562890	564325	1436	-	1	-	564415		TRANS_531	TRANS_531-NGFG_01219-1	hypothetical_protein	562890	564415	1526	562890	564415	1526	-	1	48.8695	39.2409	HighExpression	71	0.509202	NotSignificant	175	Antisense	0.0001	0.112058	0.452381	0.4035	gi|59801872|ref|YP_208584.1| hypothetical protein NGO1536	0	0.603539	0.968454	0.987	gi|194098904|ref|YP_002001969.1| hypothetical protein NGK_1344
Supercontig_4.1							1	+	564241	564796	NgncR_062	NgncR_062-Y-1		564241	564796	556	564241	564796	556	+	0	96.2327	98.7257	HighExpression	14	0.00743806	Significant	556	Antisense
Supercontig_4.1	NGFG_01218	NGFG_01218	564412	566297	1886	-	3	-	565963		TRANS_534	TRANS_534-NGFG_01218-1	UvrABC_system_protein_C	564412	566351	1940	564412	568753	4342	-	2	34.0107	52.8737	LowExpression	85	0.227022	NotSignificant	946	Antisense	2e-20	0.0804124	0.0828025	0.7885	gi|59801009|ref|YP_207721.1| excinuclease ABC subunit C	2e-20	0.0804124	0.0828025	0.7885	gi|194098903|ref|YP_002001968.1| excinuclease ABC subunit C
Supercontig_4.1							1	+	565546	566106	NgncR_063	NgncR_063-Y-1		565546	566106	561	565546	566106	561	+	0	87.9624	57.3238	HighExpression	30	1	NotSignificant	561	Antisense
Supercontig_4.1	NGFG_01217	NGFG_01217	566352	568529	2178	-	1	-	568753		TRANS_534	TRANS_534-NGFG_01217-1	heavy_metal_translocating_P-type_ATPase	566352	568753	2402	564412	568753	4342	-	2	61.5169	45.9357	HighExpression	111	0.390288	NotSignificant	111	Antisense	0	0.905495	1	0.9986	gi|59801010|ref|YP_207722.1| transport ATPase	0	0.956703	1	0.9987	gi|194098902|ref|YP_002001967.1| putative transport ATPase
Supercontig_4.1	NGFG_01216	NGFG_01216	568668	569618	951	+	1	+	568643	569627	TRANS_535	TRANS_535-NGFG_01216-1	thioredoxin-disulfide_reductase	568643	569618	976	568643	569627	985	+	1	122.708	61.6382	HighExpression	11	0.00061	Significant	111	Antisense	0	0.971311	1	1	gi|59801011|ref|YP_207723.1| thioredoxin reductase	0	0.971311	1	1	gi|194098901|ref|YP_002001966.1| putative thioredoxin reductase
Supercontig_4.1	NGFG_01215	NGFG_01215	569774	570142	369	+	1	+	569707		TRANS_537	TRANS_537-NGFG_01215-1	30S_ribosomal_protein_S6	569707	570142	436	569707	571218	1512	+	3	880.65	258.154	HighExpression	8	0.00204143	Significant	359	Antisense	4e-70	0.770642	0.918033	0.9911	gi|59801012|ref|YP_207724.1| 30S ribosomal protein S6	2e-53	0.633028	0.901961	0.9891	gi|194098900|ref|YP_002001965.1| 30S ribosomal protein S6
Supercontig_4.1							1	-	570826	569784	NgncR_064	NgncR_064-Y-1		569784	570826	1043	569784	570826	1043	-	0	182.605	619.581	HighExpression	11	0.00061	Significant	1043	Antisense
Supercontig_4.1	NGFG_01213	NGFG_01213	570452	570682	231	+	1	+			TRANS_537	TRANS_537-NGFG_01213-1	30S_ribosomal_protein_S18	570143	570682	540	569707	571218	1512	+	3	676.646	131.427	HighExpression	7	0.00061	Significant	540	Antisense	2e-68	0.555556	1	0.98	gi|59801013|ref|YP_207725.1| PriB	9e-64	0.555556	1	0.94	gi|194098899|ref|YP_002001964.1| putative primosomal replication protein n
Supercontig_4.1	NGFG_01212	NGFG_01212	570699	571151	453	+	1	+		571218	TRANS_537	TRANS_537-NGFG_01212-1	50S_ribosomal_protein_L9	570683	571151	469	569707	571218	1512	+	3	226.395	49.062	HighExpression	7	0.00061	Significant	144	Antisense	8e-77	0.869936	0.906667	1	gi|59801015|ref|YP_207727.1| 50S ribosomal protein L9	9e-77	0.869936	0.906667	1	gi|194098897|ref|YP_002001962.1| 50S ribosomal protein L9
Supercontig_4.1	NGFG_01211	NGFG_01211	571774	572580	807	-	1	-		571715	TRANS_540	TRANS_540-NGFG_01211-1	hypothetical_protein	571774	572580	807	571715	573359	1645	-	2	125.389	54.278	HighExpression	52	1	NotSignificant	0	Intergenic	1e-173	0.996283	1	1	gi|59801016|ref|YP_207728.1| hypothetical protein NGO0585	4e-173	0.996283	1	0.9963	gi|194098894|ref|YP_002001959.1| hypothetical protein NGK_1334
Supercontig_4.1	NGFG_01210	NGFG_01210	572581	573327	747	-	1	-	573359		TRANS_540	TRANS_540-NGFG_01210-1	CDP-diacylglycerol-serine_O-phosphatidyltransferase	572581	573359	779	571715	573359	1645	-	2	359.082	327.765	HighExpression	25	0.0292218	Significant	0	Intergenic	2e-153	0.955071	1	1	gi|59801017|ref|YP_207729.1| phosphatidylserine synthase	2e-153	0.955071	1	1	gi|194098893|ref|YP_002001958.1| phosphatidylserine synthase
Supercontig_4.1	NGFG_01208	NGFG_01208	573909	574391	483	+	1	+	573879	574426	TRANS_542	TRANS_542-NGFG_01208-1	hypothetical_protein	573879	574391	513	573879	574426	548	+	1	95.112	19.4547	HighExpression	27	1	NotSignificant	0	Intergenic	7e-114	0.935673	1	0.9938	gi|59801019|ref|YP_207731.1| hypothetical protein NGO0588	6e-113	0.935673	1	0.9875	gi|194098890|ref|YP_002001955.1| hypothetical protein NGK_1330
Supercontig_4.1	NGFG_01207	NGFG_01207	574438	575811	1374	-	3	-	575674	574389	TRANS_543	TRANS_543-NGFG_01207-1	uracil-xanthine_permease	574438	575674	1237	574389	575811	1423	-	1	98.1622	19.498	HighExpression	85	1	NotSignificant	0	Intergenic	0	0.977365	1	1	gi|59801020|ref|YP_207732.1| ABC transporter permease	0	0.996766	0.899344	1	gi|194098889|ref|YP_002001954.1| ABC transporter permease
Supercontig_4.1	NGFG_01206	NGFG_01206	575871	578309	2439	+	1	+	575804	578548	TRANS_544	TRANS_544-NGFG_01206-1	DNA_translocase_ftsK_1	575804	578309	2506	575804	578548	2745	+	1	46.1312	23.0103	LowExpression	59	0.00061	Significant	1566	Antisense	0	0.889465	1	1	gi|59801021|ref|YP_207733.1| ftsK-like cell division/stress response protein	0	0.972067	1	1	gi|194098888|ref|YP_002001953.1| cell division protein FtsK
Supercontig_4.1							1	-	578437	576744	NgncR_065	NgncR_065-Y-1		576744	578437	1694	576744	578437	1694	-	0	28.4758	39.1133	LowExpression	56	0.0041175	Significant	1566	Antisense
Supercontig_4.1	NGFG_04251	NGFG_02305	578508	578957	450	-	1	-	579140	578490	TRANS_3013	TRANS_3013-NGFG_04251-1	transposase	578508	579140	633	578490	579140	651	-	1	21.8981	183.944	LowExpression	75	1	NotSignificant	77	Antisense						2e-89	0.654028	0.926174	1	gi|194100212|ref|YP_002002487.1| IS1106 transposase
Supercontig_4.1	NGFG_01205	NGFG_01205	579182	580492	1311	+	1	+	579064	580568	TRANS_547	TRANS_547-NGFG_01205-1	trigger_factor	579064	580492	1429	579064	581255	2192	+	2	910.261	26.9664	HighExpression	46	0.00372654	Significant	77	Antisense	0	0.917425	1	0.9954	gi|59801022|ref|YP_207734.1| trigger factor	0	0.917425	1	1	gi|194098887|ref|YP_002001951.1| trigger factor
Supercontig_4.1	NGFG_01204	NGFG_01204	580588	581202	615	+	1	+		581255	TRANS_547	TRANS_547-NGFG_01204-1	ATP-dependent_Clp_protease_proteolytic_subunit	580493	581202	710	579064	581255	2192	+	2	875.422	2.34279	HighExpression	12	0.00061	Significant	0	Intergenic	3e-150	0.861972	1	1	gi|59801023|ref|YP_207735.1| ATP-dependent Clp protease proteolytic subunit	4e-154	0.883099	1	1	gi|194098886|ref|YP_002001950.1| ATP-dependent Clp protease proteolytic subunit
Supercontig_4.1	NGFG_01203	NGFG_01203	581256	582521	1266	-	0	-		581213	TRANS_549	TRANS_549-NGFG_01203-1	4-hydroxy-3-methylbut-2-en-1-yl_diphosphate_synthase	581256	582521	1266	581213	582521	1309	-	1	55.4022	39.6355	HighExpression	21	0.00061	Significant	0	Intergenic	0	0.99763	1	1	gi|59801024|ref|YP_207736.1| 4-hydroxy-3-methylbut-2-en-1-yl diphosphate synthase	0	0.99763	1	1	gi|194098885|ref|YP_002001949.1| 4-hydroxy-3-methylbut-2-en-1-yl diphosphate synthase
Supercontig_4.1	NGFG_01202	NGFG_01202	582537	583298	762	-	0	-				X-NGFG_01202-1	type_IV_pilus_biogenesis/stability_protein_PilW	582537	583298	762	582537	583298	762	-	1	64.3959	26.9226	HighExpression	26	0.0565597	NotSignificant	0	Intergenic	3e-178	0.996063	1	1	gi|59801025|ref|YP_207737.1| hypothetical protein NGO0595	7e-166	0.933071	1	0.9958	gi|194098884|ref|YP_002001948.1| Ftype IV pilus assembly protein
Supercontig_4.1	NGFG_01201	NGFG_01201	583301	584395	1095	-	0	-				X-NGFG_01201-1	ribosomal_RNA_large_subunit_methyltransferase_N	583301	584395	1095	583301	584395	1095	-	1	96.4608	46.0784	HighExpression	36	0.0085672	Significant	0	Intergenic	0	0.961644	0.964286	1	gi|59801026|ref|YP_207738.1| hypothetical protein NGO0596	0	0.961644	0.964286	1	gi|194098883|ref|YP_002001947.1| hypothetical protein NGK_1322
Supercontig_4.1	NGFG_01200	NGFG_01200	584539	584964	426	-	1	-	584997	584413	TRANS_552	TRANS_552-NGFG_01200-1	nucleoside_diphosphate_kinase	584539	584997	459	584413	584997	585	-	1	311.053	42.2791	HighExpression	8	0.00159461	Significant	0	Intergenic	2e-73	0.673203	1	1	gi|59801027|ref|YP_207739.1| nucleoside diphosphate kinase, partial	3e-102	0.921569	1	1	gi|194098881|ref|YP_002001945.1| nucleoside diphosphate kinase
Supercontig_4.1	NGFG_01199	NGFG_01199	585022	586173	1152	-	1	-	586219	585020	TRANS_553	TRANS_553-NGFG_01199-1	ATPase	585022	586219	1198	585020	586219	1200	-	1	228.634	65.7206	HighExpression	33	0.00061	Significant	0	Intergenic	0	0.959098	1	1	gi|59801028|ref|YP_207740.1| hypothetical protein NGO0598	0	0.959098	1	1	gi|194098880|ref|YP_002001944.1| Nucleotide-binding protein
Supercontig_4.1	NGFG_01198	NGFG_01198	586703	587530	828	-	1	-		586686	TRANS_554	TRANS_554-NGFG_01198-1	S-formylglutathione_hydrolase	586703	587538	836	586686	588723	2038	-	2	51.0687	86.883	HighExpression	23	0.00288405	Significant	0	Intergenic	0	0.889952	1	1	gi|59801029|ref|YP_207741.1| esterase D	0	0.986842	1	0.9964	gi|194098879|ref|YP_002001943.1| putative esterase
Supercontig_4.1	NGFG_01197	NGFG_01197	587539	588676	1138	-	1	-	588723		TRANS_554	TRANS_554-NGFG_01197-1	S-(hydroxymethyl)glutathione dehydrogenase	587539	588723	1185	586686	588723	2038	-	2	132.649	145.984	HighExpression	42	0.0270948	Significant	230	Antisense	6e-09	0.544304	0.557803	0.2968	gi|161572973|ref|YP_208496.2| alcohol dehydrogenase	4e-95	0.339241	1	0.9925	gi|194098878|ref|YP_002001942.1| alcohol dehydrogenase
Supercontig_4.1							1	+	587938	588167	NgncR_066	NgncR_066-Y-1		587938	588167	230	587938	588167	230	+	0	210.936	183.213	HighExpression	13	1	NotSignificant	230	Antisense
Supercontig_4.1	NGFG_01196	NGFG_01196	588799	589206	408	+	0	+				X-NGFG_01196-1	MerR_family_transcriptional_regulator	588799	589206	408	588799	589206	408	+	1	62.5126	25.1409	HighExpression	3	0.00061	Significant	0	Intergenic	1e-98	0.992647	1	1	gi|59801030|ref|YP_207742.1| MerR family transcriptional regulator	1e-98	0.992647	1	1	gi|194098876|ref|YP_002001940.1| putative MerR-family transcriptional regulator
Supercontig_4.1	NGFG_01195	NGFG_01195	589402	589716	315	-	1	-		589360	TRANS_557	TRANS_557-NGFG_01195-1	integration_host_factor_subunit_beta	589402	589726	325	589360	591541	2182	-	2	211.548	136.482	HighExpression	4	0.00245402	Significant	0	Intergenic	2e-68	0.904615	1	1	gi|59801031|ref|YP_207743.1| integration host factor subunit beta	1e-63	0.849231	1	1	gi|194098875|ref|YP_002001939.1| integration host factor subunit beta
Supercontig_4.1	NGFG_01194	NGFG_01194	589727	591412	1686	-	1	-	591541		TRANS_557	TRANS_557-NGFG_01194-1	30S_ribosomal_protein_S1	589727	591541	1815	589360	591541	2182	-	2	509.095	103.866	HighExpression	27	0.00061	Significant	401	Antisense	0	0.927273	1	0.9982	gi|59801032|ref|YP_207744.1| 30S ribosomal protein S1	0	0.965289	1	0.9966	gi|194098874|ref|YP_002001938.1| 30S ribosomal protein S1
Supercontig_4.1							1	+	590980	591380	NgncR_067	NgncR_067-Y-1		590980	591380	401	590980	591380	401	+	0	191.503	472.19	HighExpression	3	0.00061	Significant	401	Antisense
Supercontig_4.1	NGFG_01193	NGFG_01193	591565	592221	657	-	1	-	592281		TRANS_559	TRANS_559-NGFG_01193-1	cytidylate_kinase	591565	592281	717	591565	592281	717	-	1	41.3718	13.5328	LowExpression	15	0.00061	Significant	0	Intergenic	2e-158	0.912134	1	1	gi|59801033|ref|YP_207745.1| cytidylate kinase	8e-175	0.995816	0.817869	1	gi|194098872|ref|YP_002001936.1| putative cytidylate kinase
Supercontig_4.1	NGFG_01192	NGFG_01192	592454	593824	1371	-	1	-	594193	592399	TRANS_560	TRANS_560-NGFG_01192-1	NSS_family_neurotransmitter.Na+_symporter	592454	594193	1740	592399	594193	1795	-	1	274.681	610.065	HighExpression	70	0.0784757	NotSignificant	260	Antisense	0	0.786207	1	0.9978	gi|59801034|ref|YP_207746.1| sodium-dependent transport protein	0	0.786207	1	1	gi|194098871|ref|YP_002001935.1| putative sodium-dependent transport protein
Supercontig_4.1							1	+	593934	596800	NgncR_068	NgncR_068-Y-1		593934	596800	2867	593934	596800	2867	+	0	591.011	302.758	HighExpression	144	0.832481	NotSignificant	2696	Antisense
Supercontig_4.1	NGFG_01191	NGFG_01191	594298	594990	693	-	0	-				X-NGFG_01191-1	pseudouridine_synthase	594298	594990	693	594298	594990	693	-	1	52.0056	242.026	HighExpression	28	0.296499	NotSignificant	693	Antisense	9e-176	0.995671	1	1	gi|59801035|ref|YP_207747.1| hypothetical protein NGO0607	1e-175	0.995671	1	1	gi|194098870|ref|YP_002001934.1| Ribosomal small subunit pseudouridine synthase A
Supercontig_4.1	NGFG_01190	NGFG_01190	595058	597034	1977	-	1	-	597065	595012	TRANS_563	TRANS_563-NGFG_01190-1	membrane-bound_lytic_murein_transglycosylase_D	595058	597065	2008	595012	597065	2054	-	1	353.579	377.601	HighExpression	106	1	NotSignificant	1871	Antisense	0	0.983068	1	0.997	gi|59801036|ref|YP_207748.1| murein transglycosylase/nitrite reductase transcriptional regulator	0	0.983068	1	1	gi|194098869|ref|YP_002001933.1| Membrane-bound lytic murein transglycosylase D
Supercontig_4.1	NGFG_01189	NGFG_01189	597213	597878	666	+	1	+	596938		TRANS_564	TRANS_564-NGFG_01189-1	hypothetical_protein	596938	597878	941	596938	597878	941	+	1	382.406	246.001	HighExpression	29	0.0109856	Significant	128	Antisense	4e-150	0.650372	0.923077	1	gi|59801037|ref|YP_207749.1| hypothetical protein NGO0609	4e-150	0.650372	0.923077	1	gi|194098868|ref|YP_002001932.1| hypothetical protein NGK_1307
Supercontig_4.1	NGFG_01189	NGFG_01189	597213	597878	666	+	2	+	597051		TRANS_564	TRANS_564-NGFG_01189-2	hypothetical_protein	597051	597878	828	596938	597878	941	+	1	329.462	143.972	HighExpression	20	0.00110669	Significant	15	Antisense	9e-151	0.73913	0.923077	1	gi|59801037|ref|YP_207749.1| hypothetical protein NGO0609	1e-150	0.73913	0.923077	1	gi|194098868|ref|YP_002001932.1| hypothetical protein NGK_1307
Supercontig_4.1	NGFG_01189	NGFG_01189	597213	597878	666	+	2	+	597185		TRANS_564	TRANS_564-NGFG_01189-3	hypothetical_protein	597185	597878	694	596938	597878	941	+	1	201.331	5.59253	HighExpression	19	0.0109856	Significant	0	Intergenic	2e-151	0.881844	0.923077	1	gi|59801037|ref|YP_207749.1| hypothetical protein NGO0609	2e-151	0.881844	0.923077	1	gi|194098868|ref|YP_002001932.1| hypothetical protein NGK_1307
Supercontig_4.1	NGFG_01188	NGFG_01188	597931	598758	828	+	0	+				X-NGFG_01188-1	formamidopyrimidine-DNA_glycosylase	597931	598758	828	597931	598758	828	+	1	102.12	21.7632	HighExpression	44	1	NotSignificant	0	Intergenic	0	0.996377	1	1	gi|59801038|ref|YP_207750.1| formamidopyrimidine-DNA glycosylase	0	0.996377	0.929054	1	gi|194098867|ref|YP_002001931.1| formamidopyrimidine-DNA glycosylase
Supercontig_4.1	NGFG_01187	NGFG_01187	598846	599613	768	+	0	+				X-NGFG_01187-1	1-acyl-sn-glycerol-3-phosphate_acyltransferase	598846	599613	768	598846	599613	768	+	1	54.8684	34.6537	HighExpression	16	0.00110669	Significant	0	Intergenic	1e-174	0.953125	0.956863	1	gi|59801039|ref|YP_207751.1| 1-acyl-SN-glycerol-3-phosphate acyltransferase	2e-174	0.953125	0.956863	1	gi|194098866|ref|YP_002001930.1| 1-acyl-sn-glycerol-3-phosphate acyltransferase
Supercontig_4.1	NGFG_01186	NGFG_01186	599876	600187	312	-	1	-	600225	599738	TRANS_567	TRANS_567-NGFG_01186-1	hypothetical_protein	599876	600225	350	599738	600225	488	-	1	190.1	156.833	HighExpression	26	1	NotSignificant	0	Intergenic	5e-64	0.788571	0.893204	1	gi|59801040|ref|YP_207752.1| hypothetical protein NGO0613	6e-64	0.788571	0.893204	1	gi|194098865|ref|YP_002001929.1| hypothetical protein NGK_1304
Supercontig_4.1	NGFG_01185	NGFG_01185	600718	602997	2280	+	1	+	600663		TRANS_568	TRANS_568-NGFG_01185-1	ribonucleoside-diphosphate_reductase_subunit_alpha	600663	602997	2335	600663	602997	2335	+	1	167.525	19.9463	HighExpression	40	0.00061	Significant	0	Intergenic	0	0.975161	1	0.9974	gi|59801041|ref|YP_207753.1| ribonucleotide-diphosphate reductase subunit alpha	0	0.981585	1	0.9961	gi|194098863|ref|YP_002001927.1| ribonucleotide-diphosphate reductase subunit alpha
Supercontig_4.1	NGFG_04250	NGFG_02306	603119	603268	150	+	3	+	603226		TRANS_569	TRANS_569-NGFG_04250-1	hypothetical_protein	603226	603268	43	603119	604496	1378	+	2	928.398	83.8137	HighExpression	0	0.257357	NotSignificant	0	Intergenic
Supercontig_4.1	NGFG_01184	NGFG_01184	603289	604443	1155	+	1	+		604496	TRANS_569	TRANS_569-NGFG_01184-1	ribonucleoside-diphosphate_reductase_1_subunit_beta	603269	604443	1175	603119	604496	1378	+	2	142.508	12.7408	HighExpression	12	0.00061	Significant	116	Antisense	0	0.962553	1	1	gi|161572976|ref|YP_207754.2| ribonucleotide-diphosphate reductase subunit beta	0	0.962553	1	1	gi|194098862|ref|YP_002001926.1| ribonucleotide-diphosphate reductase subunit beta
Supercontig_4.1							1	-	604211	604096	NgncR_069	NgncR_069-Y-1		604096	604211	116	604096	604211	116	-	0	38.2386	152.954	LowExpression	2	0.153105	NotSignificant	116	Antisense
Supercontig_4.1	NGFG_01183	NGFG_01183	604564	604854	291	+	1	+	604510		TRANS_570	TRANS_570-NGFG_01183-1	2Fe-2S_iron-sulfur_cluster_binding_protein	604510	604854	345	604510	604854	345	+	1	61.0709	24.1069	HighExpression	25	1	NotSignificant	0	Intergenic	4e-51	0.834783	1	1	gi|59801043|ref|YP_207755.1| hypothetical protein NGO6151	1e-47	0.626087	0.935065	1	gi|194098861|ref|YP_002001925.1| Iron-sulfur binding protein
Supercontig_4.1	NGFG_01182	NGFG_01182	604895	605173	279	-	1	-	605201	604849	TRANS_571	TRANS_571-NGFG_01182-1	cell_division_protein_FtsB	604895	605201	307	604849	605201	353	-	1	84.8847	5.41817	HighExpression	4	0.00204143	Significant	0	Intergenic	7e-65	0.899023	1	1	gi|59801044|ref|YP_207756.1| hypothetical protein NGO0616	8e-65	0.899023	1	1	gi|194098860|ref|YP_002001924.1| Cell division protein ftsB-like protein
Supercontig_4.1	NGFG_01181	NGFG_01181	605341	606627	1287	-	1	-	606661	605272	TRANS_572	TRANS_572-NGFG_01181-1	enolase	605341	606661	1321	605272	606661	1390	-	1	162.225	51.2067	HighExpression	23	0.00061	Significant	1292	Antisense	0	0.971991	1	0.9977	gi|59801045|ref|YP_207757.1| phosphopyruvate hydratase	0	0.971991	1	0.9977	gi|194098859|ref|YP_002001923.1| phosphopyruvate hydratase
Supercontig_4.1							1	+	605370	609061	NgncR_070	NgncR_070-Y-1		605370	609061	3692	605370	609061	3692	+	0	47.7568	127.802	HighExpression	120	0.00061	Significant	3483	Antisense
Supercontig_4.1	NGFG_01180	NGFG_01180	606674	607114	441	-	3	-	607102		TRANS_573	TRANS_573-NGFG_01180-1	hypothetical_protein	606674	607102	429	606674	607114	441	-	1	215.192	47.1743	HighExpression	22	0.938007	NotSignificant	429	Antisense	6e-73	0.993007	0.972603	1	gi|59801046|ref|YP_207758.1| hypothetical protein NGO0618	7e-73	0.993007	0.972603	1	gi|194098858|ref|YP_002001922.1| hypothetical protein NGK_1297
Supercontig_4.1	NGFG_01179	NGFG_01179	607129	607971	843	-	1	-			TRANS_575	TRANS_575-NGFG_01179-1	2-dehydro-3-deoxyphosphooctonate_aldolase	607129	607992	864	607129	608434	1306	-	2	131.877	42.6754	HighExpression	26	0.0119432	Significant	864	Antisense	0	0.972222	1	1	gi|59801047|ref|YP_207759.1| 2-dehydro-3-deoxyphosphooctonate aldolase	0	0.972222	1	1	gi|194098857|ref|YP_002001921.1| 2-dehydro-3-deoxyphosphooctonate aldolase
Supercontig_4.1	NGFG_01178	NGFG_01178	607993	608376	384	-	1	-	608434		TRANS_575	TRANS_575-NGFG_01178-1	aspartate_1-decarboxylase	607993	608434	442	607129	608434	1306	-	2	167.467	102.236	HighExpression	19	0.537745	NotSignificant	442	Antisense	5e-91	0.861991	1	1	gi|59801048|ref|YP_207760.1| aspartate alpha-decarboxylase	5e-91	0.861991	1	1	gi|194098856|ref|YP_002001920.1| aspartate alpha-decarboxylase
Supercontig_4.1	NGFG_01177	NGFG_01177	608538	608993	456	-	0	-				X-NGFG_01177-1	hypothetical_protein	608538	608993	456	608538	608993	456	-	1	11.5512	26.1423	LowExpression	6	0.00110669	Significant	456	Antisense	9e-68	0.657895	1	0.98	gi|59801049|ref|YP_207761.1| hypothetical protein NGO0621	2e-68	0.657895	1	0.99	gi|194098855|ref|YP_002001919.1| hypothetical protein NGK_1294
Supercontig_4.1	NGFG_01176	NGFG_01176	609066	612770	3705	-	1	-	612799		TRANS_579	TRANS_579-NGFG_01176-1	transcription-repair_coupling_factor	609066	612799	3734	609066	612799	3734	-	1	18.7839	3.19252	LowExpression	139	0.00061	Significant	0	Intergenic	0	0.99143	1	0.9992	gi|59801051|ref|YP_207763.1| transcription-repair coupling factor	0	0.99143	1	0.9984	gi|194098853|ref|YP_002001917.1| putative transcription-repair coupling factor
Supercontig_4.1	NGFG_01175	NGFG_01175	612829	614382	1554	+	3	+	612882		TRANS_580	TRANS_580-NGFG_01175-1	acyl-CoA_dehydrogenase	612882	614382	1501	612829	615672	2844	+	2	71.847	16.6227	HighExpression	41	0.00061	Significant	0	Intergenic	0	0.997335	0.965184	0.998	gi|59801052|ref|YP_207764.1| oxidoreductase	0	0.925383	1	1	gi|194098851|ref|YP_002001915.1| putative oxidoreductase
Supercontig_4.1	NGFG_01173	NGFG_01173	614530	615621	1092	+	1	+		615672	TRANS_580	TRANS_580-NGFG_01173-1	lytic_murein_transglycosylase_B	614383	615621	1239	612829	615672	2844	+	2	39.6043	14.0964	LowExpression	39	0.00372654	Significant	0	Intergenic	0	0.878935	1	1	gi|59801054|ref|YP_207766.1| murein hydrolase	0	0.828087	1	1	gi|194098849|ref|YP_002001913.1| putative murein hydrolase
Supercontig_4.1	NGFG_01172	NGFG_01172	615744	617750	2007	-	3	-	617742		TRANS_581	TRANS_581-NGFG_01172-1	site-specific_recombinase	615744	617742	1999	615744	617948	2205	-	1	137.436	12.0655	HighExpression	116	1	NotSignificant	0	Intergenic	0	0.997999	0.995509	1	gi|59801055|ref|YP_207767.1| hypothetical protein NGO0627	0	0.997999	0.995509	1	gi|194098848|ref|YP_002001912.1| hypothetical protein NGK_1287
Supercontig_4.1	NGFG_01172	NGFG_01172	615744	617750	2007	-	1	-	617948		TRANS_581	TRANS_581-NGFG_01172-2	site-specific_recombinase	615744	617948	2205	615744	617948	2205	-	1	150.873	473.868	HighExpression	127	1	NotSignificant	81	Antisense	0	0.908844	1	1	gi|59801055|ref|YP_207767.1| hypothetical protein NGO0627	0	0.908844	1	1	gi|194098848|ref|YP_002001912.1| hypothetical protein NGK_1287
Supercontig_4.1	NGFG_04249	NGFG_02307	617973	618626	654	+	1	+	617868	618839	TRANS_582	TRANS_582-NGFG_04249-1	transposase	617868	618626	759	617868	618839	972	+	1	1355.47	80.7217	HighExpression	147	1	NotSignificant	81	Antisense	6e-142	0.857708	1	0.9816	gi|59800966|ref|YP_207678.1| IS1016 transposase	2e-141	0.857708	1	0.9724	gi|194099516|ref|YP_002002640.1| IS1016 transposase
Supercontig_4.1	NGFG_01171	NGFG_01171	618845	621595	2751	-	1	-	621625	618800	TRANS_583	TRANS_583-NGFG_01171-1	DNA_gyrase_subunit_A	618845	621625	2781	618800	621625	2826	-	1	119.425	56.9213	HighExpression	62	0.00061	Significant	0	Intergenic	0	0.988134	1	0.9989	gi|59801057|ref|YP_207769.1| DNA gyrase subunit A	0	0.988134	1	0.9978	gi|194098847|ref|YP_002001910.1| DNA gyrase subunit A
Supercontig_4.1	NGFG_01170	NGFG_01170	621693	622193	501	-	0	-				X-NGFG_01170-1	Fe-S_protein_assembly_co-chaperone_HscB	621693	622193	501	621693	622193	501	-	1	12.1738	30.4344	LowExpression	7	0.00110669	Significant	0	Intergenic	6e-85	0.700599	1	1	gi|59801058|ref|YP_207770.1| chaperone protein HscB	2e-123	0.994012	1	1	gi|194098845|ref|YP_002001908.1| chaperone protein HscB
Supercontig_4.1	NGFG_01169	NGFG_01169	622275	622496	222	+	1	+	622250		TRANS_586	TRANS_586-NGFG_01169-1	alternative_ribosome-rescue_factor	622250	622496	247	622250	622496	247	+	1	892.299	69.5881	HighExpression	4	0.0160353	Significant	41	Antisense
Supercontig_4.1	NGFG_01168	NGFG_01168	622456	622776	321	-	0	-				X-NGFG_01168-1	iron-sulfur_cluster_assembly_protein_IscA	622456	622776	321	622456	622776	321	-	1	43.1822	12.091	LowExpression	1	0.00061	Significant	41	Antisense	5e-76	0.990654	1	1	gi|59801060|ref|YP_207772.1| hypothetical protein NGO0632	2e-76	0.990654	0.84127	1	gi|194098844|ref|YP_002001907.1| HesB/YadR/YfhF family protein
Supercontig_4.1	NGFG_01167	NGFG_01167	622863	623249	387	-	1	-			TRANS_588	TRANS_588-NGFG_01167-1	FeS_cluster_assembly_scaffold_protein	622863	623261	399	622863	626078	3216	-	5	77.8189	15.9807	HighExpression	8	0.00889022	Significant	0	Intergenic	2e-92	0.962406	1	1	gi|59801061|ref|YP_207773.1| scaffold protein	2e-92	0.962406	1	1	gi|194098843|ref|YP_002001906.1| scaffold protein
Supercontig_4.1	NGFG_01166	NGFG_01166	623262	623729	468	-	1	-			TRANS_588	TRANS_588-NGFG_01166-1	cell filamentation protein	623262	624066	805	622863	626078	3216	-	5	92.9839	48.2139	HighExpression	15	0.00061	Significant	0	Intergenic						2e-105	0.61118	1	0.9939	gi|194098842|ref|YP_002001905.1| cell filamentation protein
Supercontig_4.1	NGFG_01165	NGFG_01165	624067	624318	252	-	1	-			TRANS_588	TRANS_588-NGFG_01165-1	hypothetical_protein	624067	624356	290	622863	626078	3216	-	5	92.7286	21.0312	HighExpression	5	0.0154603	Significant	0	Intergenic	5e-43	0.434483	0.4375	1	gi|59801062|ref|YP_207774.1| hypothetical protein NGO0635	7e-36	0.32069	0.364706	1	gi|194098841|ref|YP_002001904.1| hypothetical protein NGK_1279
Supercontig_4.1	NGFG_01164	NGFG_01164	624357	625571	1215	-	1	-			TRANS_588	TRANS_588-NGFG_01164-1	cysteine_desulfurase	624357	625599	1243	622863	626078	3216	-	5	35.9083	28.9943	LowExpression	29	0.00061	Significant	0	Intergenic	0	0.97506	1	1	gi|59801063|ref|YP_207775.1| cysteine desulfurase	0	0.97506	1	1	gi|194098840|ref|YP_002001903.1| cysteine desulfurase
Supercontig_4.1	NGFG_01163	NGFG_01163	625600	626046	447	-	1	-	626078		TRANS_588	TRANS_588-NGFG_01163-1	iron-sulfur_cluster_assembly_transcription_factor_IscR	625600	626078	479	622863	626078	3216	-	5	63.0857	59.0343	HighExpression	24	0.892764	NotSignificant	0	Intergenic	1e-86	0.876827	0.945946	1	gi|59801064|ref|YP_207776.1| hypothetical protein NGO0637	1e-86	0.876827	0.945946	1	gi|194098839|ref|YP_002001902.1| Putative HTH-type transcriptional regulator NMB1378
Supercontig_4.1	NGFG_01161	NGFG_01161	626396	627568	1173	+	1	+	626295	627614	TRANS_593	TRANS_593-NGFG_01161-1	L-lactate_dehydrogenase	626295	627568	1274	626295	627614	1320	+	1	58.7536	2.39366	HighExpression	55	0.290269	NotSignificant	0	Intergenic	0	0.918367	1	0.9974	gi|59801066|ref|YP_207778.1| L-lactate dehydrogenase	0	0.918367	1	1	gi|194098837|ref|YP_002001900.1| putative L-lactate dehydrogenase
Supercontig_4.1	NGFG_01160	NGFG_01160	627717	630491	2775	-	1	-		627577	TRANS_594	TRANS_594-NGFG_01160-1	type_III_restriction_enzyme	627717	630491	2775	627577	632720	5144	-	2	51.2501	11.0892	HighExpression	63	0.00061	Significant	0	Intergenic	0	0.998919	1	0.9924	gi|59801067|ref|YP_207779.1| protein RmsR	0	0.998919	1	0.9968	gi|194098836|ref|YP_002001899.1| protein Rmsprotein R
Supercontig_4.1	NGFG_01159	NGFG_01159	630481	632699	2219	-	1	-	632720		TRANS_594	TRANS_594-NGFG_01159-1	type_III_restriction/modification_system_methylase	630481	632720	2240	627577	632720	5144	-	2	180.942	114.357	HighExpression	54	0.00061	Significant	0	Intergenic	6e-84	0.183482	0.181217	0.9927	gi|59801068|ref|YP_207780.1| type III restriction/modification system modification methylase	0	0.612054	1	1	gi|194098835|ref|YP_002001898.1| Twin-argninine leader-binding protein DmsD
Supercontig_4.1	NGFG_01158	NGFG_01158	632916	633836	921	-	1	-			TRANS_595	TRANS_595-NGFG_01158-1	tRNA_pseudouridine_synthase_B	632916	633893	978	632916	634418	1503	-	2	40.8191	21.5434	LowExpression	55	1	NotSignificant	0	Intergenic	0	0.93865	1	0.9935	gi|59801069|ref|YP_207781.1| tRNA pseudouridine synthase B	0	0.93865	1	0.9869	gi|194098833|ref|YP_002001896.1| tRNA pseudouridine synthase B
Supercontig_4.1	NGFG_01157	NGFG_01157	633894	634418	525	-	3	-	634063		TRANS_595	TRANS_595-NGFG_01157-1	hypothetical_protein	633894	634063	170	632916	634418	1503	-	2	308.214	26.0922	HighExpression	4	0.169714	NotSignificant	0	Intergenic	5e-33	0.970588	0.303867	1	gi|59801070|ref|YP_207782.1| hypothetical protein NGO0643	8e-33	0.970588	0.316092	1	gi|194098832|ref|YP_002001895.1| hypothetical protein NGK_1270
Supercontig_4.1	NGFG_01156	NGFG_01156	634429	634800	372	-	1	-	634912		TRANS_596	TRANS_596-NGFG_01156-1	ribosome-binding_factor_A	634429	634912	484	634429	634912	484	-	1	120.286	49.8326	HighExpression	9	0.00204143	Significant	0	Intergenic	1e-86	0.762397	1	0.9919	gi|59801071|ref|YP_207783.1| ribosome-binding factor A	9e-87	0.762397	1	0.9919	gi|194098831|ref|YP_002001894.1| ribosome-binding factor A
Supercontig_4.1	NGFG_01155	NGFG_01155	634983	636227	1245	+	1	+	634925	636295	TRANS_597	TRANS_597-NGFG_01155-1	ATP-dependent_Clp_protease_ATP-binding_subunit_ClpX	634925	636227	1303	634925	636295	1371	+	1	150.423	24.255	HighExpression	43	0.0041175	Significant	0	Intergenic	0	0.953185	1	0.9903	gi|59801072|ref|YP_207784.1| ATP-dependent protease ATP-binding subunit ClpX	0	0.99693	0.979638	0.9931	gi|194098830|ref|YP_002001893.1| ATP-dependent protease ATP-binding subunit ClpX
Supercontig_4.1	NGFG_01154	NGFG_01154	636334	637527	1194	-	0	-			TRANS_598	TRANS_598-NGFG_01154-1	acetylornithine_aminotransferase	636334	637527	1194	636334	637527	1194	-	1	59.2074	2.55404	HighExpression	47	0.107138	NotSignificant	0	Intergenic	0	0.997487	1	0.9975	gi|59801073|ref|YP_207785.1| bifunctional N-succinyldiaminopimelate-aminotransferase/acetylornithine transaminase	0	0.997487	1	0.9975	gi|194098829|ref|YP_002001892.1| bifunctional N-succinyldiaminopimelate-aminotransferase/acetylornithine transaminase protein
Supercontig_4.1	NGFG_01153	NGFG_01153	637931	638431	501	+	1	+	637681		TRANS_599	TRANS_599-NGFG_01153-1	hypothetical_protein	637681	638431	751	637681	638431	751	+	1	2049.88	12.9202	HighExpression	50	1	NotSignificant	0	Intergenic	6e-112	0.663116	1	1	gi|59801074|ref|YP_207786.1| hypothetical protein NGO0647	7e-112	0.663116	1	1	gi|194098826|ref|YP_002001889.1| hypothetical protein NGK_1264
Supercontig_4.1	NGFG_01153	NGFG_01153	637931	638431	501	+	2	+	637714		TRANS_599	TRANS_599-NGFG_01153-2	hypothetical_protein	637714	638431	718	637681	638431	751	+	1	2144.09	13.514	HighExpression	50	1	NotSignificant	0	Intergenic	4e-112	0.693593	1	1	gi|59801074|ref|YP_207786.1| hypothetical protein NGO0647	5e-112	0.693593	1	1	gi|194098826|ref|YP_002001889.1| hypothetical protein NGK_1264
Supercontig_4.1	NGFG_01152	NGFG_01152	638516	639070	555	+	1	+	638490	639117	TRANS_600	TRANS_600-NGFG_01152-1	lipoprotein	638490	639070	581	638490	639117	628	+	1	143.625	9.5432	HighExpression	30	0.957597	NotSignificant	0	Intergenic	2e-86	0.888124	0.934783	1	gi|59801075|ref|YP_207787.1| hypothetical protein NGO0648	2e-93	0.929432	0.878049	1	gi|194098825|ref|YP_002001888.1| Membrane lipoprotein
Supercontig_4.1	NGFG_01150	NGFG_01150	639635	641023	1389	-	1	-	641254	639569	TRANS_602	TRANS_602-NGFG_01150-1	ATP-dependent_RNA_helicase	639635	641254	1620	639569	641254	1686	-	1	198.853	9.06987	HighExpression	96	1	NotSignificant	21	Antisense	0	0.855556	1	1	gi|59801077|ref|YP_207789.1| ATP-dependent RNA helicase	0	0.855556	1	1	gi|194098823|ref|YP_002001886.1| putative ATP-dependent RNA helicase
Supercontig_4.1	NGFG_01149	NGFG_01149	641234	642298	1065	+	0	+				X-NGFG_01149-1	23S_rRNA_(-C5)-methyltransferase	641234	642298	1065	641234	642298	1065	+	1	8.0696	105.425	LowExpression	44	0.220045	NotSignificant	21	Antisense	0	0.997183	1	0.9887	gi|59801078|ref|YP_207790.1| hypothetical protein NGO0651	0	0.887324	1	1	gi|194098822|ref|YP_002001884.1| hypothetical protein NGK_1260
Supercontig_4.1	NGFG_01148	NGFG_01148	642350	642682	333	-	1	-	642714	642303	TRANS_604	TRANS_604-NGFG_01148-1	thioredoxin	642350	642714	365	642303	642714	412	-	1	88.1059	5.31674	HighExpression	8	0.0177314	Significant	0	Intergenic	1e-76	0.90411	1	0.9909	gi|59801079|ref|YP_207791.1| thioredoxin I	1e-84	0.986301	0.930233	0.9917	gi|194098820|ref|YP_002001883.1| putative thioredoxin I
Supercontig_4.1	NGFG_01146	NGFG_01146	642980	643453	474	+	0	+			TRANS_605	TRANS_605-NGFG_01146-1	hypothetical_protein	642980	643453	474	642980	643453	474	+	1	45.0352	4.09411	LowExpression	28	1	NotSignificant	0	Intergenic	2e-115	0.993671	1	1	gi|59801080|ref|YP_207792.1| hypothetical protein NGO0653	2e-115	0.993671	1	1	gi|194098818|ref|YP_002001881.1| Regulator of cell morphogenesis and NO signaling
Supercontig_4.1	NGFG_01145	NGFG_01145	643524	644315	792	-	1	-	644333		TRANS_606	TRANS_606-NGFG_01145-1	NAD+_synthetase	643524	644333	810	643524	644333	810	-	1	26.0117	0.684518	LowExpression	30	0.113236	NotSignificant	0	Intergenic	0	0.996296	0.985348	0.9963	gi|59801081|ref|YP_207793.1| NH(3)-dependent NAD synthetase	0	0.996296	0.964158	0.9963	gi|194098817|ref|YP_002001880.1| putative NH(3)-dependent NAD synthetase
Supercontig_4.1	NGFG_01144	NGFG_01144	644542	645897	1356	+	1	+	644469		TRANS_607	TRANS_607-NGFG_01144-1	exodeoxyribonuclease_7_large_subunit	644469	645897	1429	644469	648025	3557	+	2	122.222	9.70014	HighExpression	90	1	NotSignificant	0	Intergenic	0	0.946816	1	1	gi|59801082|ref|YP_207794.1| exodeoxyribonuclease VII large subunit	0	0.984605	1	1	gi|194098816|ref|YP_002001879.1| exodeoxyribonuclease VII large subunit
Supercontig_4.1	NGFG_01143	NGFG_01143	646397	647938	1542	+	1	+		648025	TRANS_607	TRANS_607-NGFG_01143-1	oxalate/formate_antiporter	645898	647938	2041	644469	648025	3557	+	2	14.398	4.88989	LowExpression	115	1	NotSignificant	0	Intergenic	0	0.754042	1	1	gi|59801083|ref|YP_207795.1| membrane transporter	0	0.754042	1	0.9981	gi|194098814|ref|YP_002001877.1| putative membrane transporter
Supercontig_4.1	NGFG_01141	NGFG_01141	647997	649046	1050	-	1	-	649133	647944	TRANS_609	TRANS_609-NGFG_01141-1	pseudouridine_synthase	647997	649133	1137	647944	649133	1190	-	1	23.8949	4.87651	LowExpression	91	1	NotSignificant	0	Intergenic	0	0.923483	1	1	gi|59801084|ref|YP_207796.1| hypothetical protein NGO0657	0	0.997361	0.908654	1	gi|194098813|ref|YP_002001876.1| pseudouridine synthase
Supercontig_4.1	NGFG_01139	NGFG_01139	649267	649899	633	+	1	+	649247	649954	TRANS_610	TRANS_610-NGFG_01139-1	pyridoxine/pyridoxamine_5-phosphate_oxidase	649247	649899	653	649247	649954	708	+	1	123.543	5.94367	HighExpression	12	0.00110669	Significant	0	Intergenic	2e-129	0.964778	1	1	gi|59801085|ref|YP_207797.1| pyridoxamine 5-phosphate oxidase	2e-129	0.964778	1	1	gi|194098812|ref|YP_002001875.1| pyridoxamine 5-phosphate oxidase
Supercontig_4.1	NGFG_01138	NGFG_01138	650029	651039	1011	-	1	-		649906	TRANS_611	TRANS_611-NGFG_01138-1	CDP-4-dehydro-6-deoxyglucose_reductase	650029	651265	1237	649906	655531	5626	-	5	23.9803	51.0981	LowExpression	89	1	NotSignificant	0	Intergenic	0	0.814875	1	0.9911	gi|59801086|ref|YP_207798.1| iron/sulfur-binding oxidoreductase	0	0.814875	1	0.994	gi|194098810|ref|YP_002001873.1| putative iron/sulfur-binding oxidoreductase
Supercontig_4.1	NGFG_01137	NGFG_01137	651266	652696	1431	-	1	-			TRANS_611	TRANS_611-NGFG_01137-1	aspartyl/glutamyl-tRNA(Asn/Gln)_amidotransferase_subunit_B	651266	652738	1473	649906	655531	5626	-	5	44.9816	25.9727	LowExpression	39	0.00061	Significant	0	Intergenic	0	0.96945	1	1	gi|59801087|ref|YP_207799.1| aspartyl/glutamyl-tRNA amidotransferase subunit B	0	0.96945	1	1	gi|194098809|ref|YP_002001872.1| aspartyl/glutamyl-tRNA amidotransferase subunit B
Supercontig_4.1	NGFG_01136	NGFG_01136	652739	653671	933	-	1	-			TRANS_611	TRANS_611-NGFG_01136-1	hypothetical_protein	652739	653671	933	649906	655531	5626	-	5	69.2332	12.7769	HighExpression	47	0.873033	NotSignificant	0	Intergenic	0	0.996785	1	1	gi|59801088|ref|YP_207800.1| hypothetical protein NGO0661	0	0.996785	1	0.9968	gi|194098808|ref|YP_002001871.1| Hypothetical membrane protein
Supercontig_4.1	NGFG_01135	NGFG_01135	653668	655113	1446	-	1	-			TRANS_611	TRANS_611-NGFG_01135-1	glutamyl-tRNA(Gln)_amidotransferase_subunit_A	653668	655175	1508	649906	655531	5626	-	5	92.4712	34.378	HighExpression	56	0.0330581	Significant	0	Intergenic	0	0.956897	1	0.9979	gi|59801089|ref|YP_207801.1| aspartyl/glutamyl-tRNA amidotransferase subunit A	0	0.956897	1	0.9958	gi|194098807|ref|YP_002001870.1| aspartyl/glutamyl-tRNA amidotransferase subunit A
Supercontig_4.1	NGFG_01134	NGFG_01134	655176	655466	291	-	1	-	655531		TRANS_611	TRANS_611-NGFG_01134-1	aspartyl/glutamyl-tRNA(Asn/Gln)_amidotransferase_subunit_C	655176	655531	356	649906	655531	5626	-	5	376.908	333.299	HighExpression	6	0.0041175	Significant	13	Antisense	5e-65	0.808989	1	1	gi|59801090|ref|YP_207802.1| aspartyl/glutamyl-tRNA amidotransferase subunit C	6e-65	0.808989	1	1	gi|194098806|ref|YP_002001869.1| aspartyl/glutamyl-tRNA amidotransferase subunit C
Supercontig_4.1	NGFG_01133	NGFG_01133	655616	656269	654	+	1	+	655519		TRANS_615	TRANS_615-NGFG_01133-1	multiple_antibiotic_resistance_membrane_protein_MarC	655519	656269	751	655519	658430	2912	+	2	84.904	41.3445	HighExpression	41	1	NotSignificant	13	Antisense	1e-111	0.866844	1	1	gi|59801091|ref|YP_207803.1| hypothetical protein NGO0664	8e-136	0.990679	1	0.996	gi|194098805|ref|YP_002001868.1| hypothetical protein NGK_1243
Supercontig_4.1	NGFG_01132	NGFG_01132	656274	657617	1344	+	1	+		658430	TRANS_615	TRANS_615-NGFG_01132-1	aldehyde_dehydrogenase	656270	657617	1348	655519	658430	2912	+	2	37.2245	25.5019	LowExpression	65	0.684417	NotSignificant	0	Intergenic	0	0.994807	1	1	gi|59801092|ref|YP_207804.1| aldehyde dehydrogenase	0	0.994807	1	0.9978	gi|194098804|ref|YP_002001867.1| putative aldehyde dehydrogenase
Supercontig_4.1	NGFG_01131	NGFG_01131	657666	658094	429	-	1	-	658247	657613	TRANS_617	TRANS_617-NGFG_01131-1	hypothetical_protein	657666	658247	582	657613	658247	635	-	1	194.347	63.8296	HighExpression	25	0.47893	NotSignificant	0	Intergenic	1e-102	0.731959	1	1	gi|59801093|ref|YP_207805.1| hypothetical protein NGO0666	1e-102	0.731959	1	1	gi|194098803|ref|YP_002001866.1| hypothetical protein NGK_1241
Supercontig_4.1	NGFG_01129	NGFG_01129	658440	659696	1257	-	0	-		658381	TRANS_618	TRANS_618-NGFG_01129-1	ribosomal_RNA_small_subunit_methyltransferase_B	658440	659696	1257	658381	659696	1316	-	1	37.2728	7.71921	LowExpression	53	0.225304	NotSignificant	0	Intergenic	0	0.997613	1	0.9976	gi|59801095|ref|YP_207807.1| SUN-family protein	0	0.997613	1	0.9976	gi|194098801|ref|YP_002001864.1| putative SUN-family protein
Supercontig_4.1	NGFG_01128	NGFG_01128	659732	660580	849	-	1	-			TRANS_619	TRANS_619-NGFG_01128-1	hypothetical_protein	659732	660641	910	659732	661585	1854	-	2	46.3065	14.0138	LowExpression	39	0.353229	NotSignificant	0	Intergenic	0	0.952747	1	1	gi|59801096|ref|YP_207808.1| hypothetical protein NGO0669	0	0.92967	1	1	gi|194098800|ref|YP_002001863.1| hypothetical protein NGK_1238
Supercontig_4.1	NGFG_01127	NGFG_01127	660642	661457	816	-	1	-	661585		TRANS_619	TRANS_619-NGFG_01127-1	RNA_methyltransferase._TrmH_family._group_1	660642	661585	944	659732	661585	1854	-	2	103.374	942.699	HighExpression	64	1	NotSignificant	89	Antisense	0	0.861229	1	0.9963	gi|59801097|ref|YP_207809.1| methylase	0	0.861229	1	0.9963	gi|194098799|ref|YP_002001862.1| putative methylase family protein
Supercontig_4.1	NGFG_01125	NGFG_01125	661701	662486	786	+	1	+	661497	662570	TRANS_621	TRANS_621-NGFG_01125-1	inositol-1-monophosphatase	661497	662486	990	661497	662570	1074	+	1	1092.12	161.297	HighExpression	72	1	NotSignificant	265	Antisense	0	0.790909	1	1	gi|59801098|ref|YP_207810.1| hypothetical protein NGO0671	0	0.790909	1	0.9962	gi|194098797|ref|YP_002001860.1| protein SuhB
Supercontig_4.1							1	-	662767	662311	NgncR_071	NgncR_071-Y-1		662311	662767	457	662311	662767	457	-	0	217.174	140.738	HighExpression	33	1	NotSignificant	340	Antisense						6e-33	0.36105	1	0.9636	gi|194098796|ref|YP_002001859.1| hypothetical protein NGK_1234
Supercontig_4.1	NGFG_04248	NGFG_02308	662604	662795	192	+	0	+				X-NGFG_04248-1	hypothetical_protein	662604	662795	192	662604	662795	192	+	1	28.8781	219.474	LowExpression	17	1	NotSignificant	164	Antisense	3e-41	0.984375	1	0.9841	gi|59801099|ref|YP_207811.1| hypothetical protein NGO0672
Supercontig_4.1	NGFG_04247	NGFG_02309	662792	663445	654	+	1	+	662791	663576	TRANS_622	TRANS_622-NGFG_04247-1	transposase	662791	663445	655	662791	663576	786	+	1	8.46503	68.1435	LowExpression	137	1	NotSignificant	0	Intergenic	5e-141	0.993893	1	0.977	gi|59801570|ref|YP_208282.1| IS1016 transposase	3e-143	0.993893	1	0.9862	gi|194100194|ref|YP_002002165.1| IS1016 transposase
Supercontig_4.1	NGFG_01123	NGFG_01123	663473	664543	1071	-	1	-		663376	TRANS_623	TRANS_623-NGFG_01123-1	3-isopropylmalate_dehydrogenase	663473	664576	1104	663376	665308	1933	-	2	111.746	37.9182	HighExpression	38	0.0236764	Significant	0	Intergenic	0	0.967391	1	0.9944	gi|59801101|ref|YP_207813.1| 3-isopropylmalate dehydrogenase	0	0.967391	1	0.9944	gi|194098795|ref|YP_002001857.1| 3-isopropylmalate dehydrogenase
Supercontig_4.1	NGFG_01122	NGFG_01122	664577	665308	732	-	3	-	665299		TRANS_623	TRANS_623-NGFG_01122-1	type_II_restriction_endonuclease_NlaIV	664577	665299	723	663376	665308	1933	-	2	229.299	44.096	HighExpression	18	0.00110669	Significant	0	Intergenic	7e-170	0.995851	0.987654	0.9958	gi|59801102|ref|YP_207814.1| type II restriction endonuclease NlaIV	8e-170	0.995851	0.987654	0.9958	gi|194098794|ref|YP_002001856.1| putative type II restriction endonuclease NlaIV
Supercontig_4.1	NGFG_01121	NGFG_01121	665324	666595	1272	-	1	-	666708		TRANS_625	TRANS_625-NGFG_01121-1	modification_methylase_NlaIV	665324	666708	1385	665324	666708	1385	-	1	103.085	44.0365	HighExpression	10	0.00061	Significant	0	Intergenic	0	0.916245	1	1	gi|59801103|ref|YP_207815.1| DNA modification methylase (N.MgoV)	0	0.916245	1	1	gi|194098793|ref|YP_002001855.1| putative DNA modification methylase (N.MgoV)
Supercontig_4.1	NGFG_01120	NGFG_01120	666762	667523	762	-	1	-		666722	TRANS_626	TRANS_626-NGFG_01120-1	3-isopropylmalate_dehydratase_small_subunit	666762	667523	762	666722	669257	2536	-	3	172.086	11.2784	HighExpression	38	0.84707	NotSignificant	0	Intergenic	2e-161	0.838583	1	1	gi|59801104|ref|YP_207816.1| isopropylmalate isomerase small subunit	1e-174	0.905512	1	1	gi|194098792|ref|YP_002001854.1| isopropylmalate isomerase small subunit
Supercontig_4.1	NGFG_01119	NGFG_01119	667465	667719	255	-	1	-			TRANS_626	TRANS_626-NGFG_01119-1	lipoprotein	667465	667813	349	666722	669257	2536	-	3	296.294	4.76613	HighExpression	17	0.834292	NotSignificant	0	Intergenic	1e-35	0.722063	1	1	gi|59801105|ref|YP_207817.1| hypothetical protein NGO0678	1e-35	0.722063	1	1	gi|194098791|ref|YP_002001853.1| Lipoprotein
Supercontig_4.1	NGFG_01118	NGFG_01118	667814	669223	1410	-	1	-	669257		TRANS_626	TRANS_626-NGFG_01118-1	3-isopropylmalate_dehydratase_large_subunit	667814	669257	1444	666722	669257	2536	-	3	115.192	16.3189	HighExpression	76	1	NotSignificant	0	Intergenic	0	0.974377	1	0.9936	gi|59801106|ref|YP_207818.1| isopropylmalate isomerase large subunit	0	0.974377	1	0.9957	gi|194098790|ref|YP_002001852.1| isopropylmalate isomerase large subunit
Supercontig_4.1	NGFG_01117	NGFG_01117	669475	670824	1350	+	1	+	669442		TRANS_629	TRANS_629-NGFG_01117-1	glutamate-cysteine_ligase	669442	670824	1383	669442	670824	1383	+	1	41.0934	2.40547	LowExpression	31	0.00061	Significant	0	Intergenic	0	0.744035	0.881748	1	gi|59801107|ref|YP_207819.1| hypothetical protein NGO0680	0	0.939262	0.964365	1	gi|194098789|ref|YP_002001851.1| glutamate--cysteine ligase
Supercontig_4.1	NGFG_01116	NGFG_01116	670947	671624	678	+	0	+				X-NGFG_01116-1	DNA_repair_protein_RadC	670947	671624	678	670947	671624	678	+	1	30.2581	13.4935	LowExpression	30	0.511203	NotSignificant	0	Intergenic	1e-147	0.995575	1	1	gi|59801108|ref|YP_207820.1| DNA repair protein RadC	1e-147	0.995575	1	1	gi|194098788|ref|YP_002001850.1| DNA repair protein RadC
Supercontig_4.1	NGFG_01115	NGFG_01115	671697	672422	726	+	1	+	671664	672471	TRANS_631	TRANS_631-NGFG_01115-1	hypothetical_protein	671664	672422	759	671664	672471	808	+	1	74.8776	15.706	HighExpression	36	0.707177	NotSignificant	0	Intergenic	0	0.952569	1	0.9959	gi|59801109|ref|YP_207821.1| hypothetical protein NGO0682	0	0.952569	1	1	gi|194098787|ref|YP_002001849.1| hypothetical protein NGK_1224
Supercontig_4.1	NGFG_01114	NGFG_01114	672574	673854	1281	+	0	+				X-NGFG_01114-1	hypothetical_protein	672574	673854	1281	672574	673854	1281	+	1	50.6415	16.6641	HighExpression	39	0.00159461	Significant	0	Intergenic	0	0.997658	1	0.9953	gi|59801110|ref|YP_207822.1| hypothetical protein NGO0683	0	0.997658	0.981567	0.9953	gi|194098786|ref|YP_002001848.1| Periplasmic protein
Supercontig_4.1	NGFG_01113	NGFG_01113	673860	675038	1179	+	0	+				X-NGFG_01113-1	GTP-binding_protein_HflX	673860	675038	1179	673860	675038	1179	+	1	44.2063	19.2815	LowExpression	81	1	NotSignificant	0	Intergenic	0	0.938931	1	0.9946	gi|59801111|ref|YP_207823.1| GTP binding protein	0	0.997455	1	1	gi|194098785|ref|YP_002001847.1| GTP-binding protein
Supercontig_4.1	NGFG_01112	NGFG_01112	675035	677506	2472	+	0	+				X-NGFG_01112-1	heavy_metal_translocating_P-type_ATPase	675035	677506	2472	675035	677506	2472	+	1	26.8034	14.4671	LowExpression	80	0.00061	Significant	0	Intergenic	0	0.992718	1	0.9902	gi|59801112|ref|YP_207824.1| P-type cation-transporting ATPase	0	0.998786	1	0.9939	gi|194098784|ref|YP_002001846.1| putative P-type cation-transporting ATPase
Supercontig_4.1							1	+	677723	678126	NgncR_072	NgncR_072-Y-1		677723	678126	404	677723	678126	404	+	0	63.8178	59.7005	HighExpression	17	0.511602	NotSignificant	0	Intergenic	2e-11	0.222772	0.6	0.8667	gi|59801113|ref|YP_207825.1| hypothetical protein NGO0686	7e-14	0.215347	0.659091	1	gi|194098783|ref|YP_002001845.1| hypothetical protein NGK_1220
Supercontig_4.1	NGFG_01110	NGFG_01110	678164	678940	777	-	1	-	679024	678085	TRANS_635	TRANS_635-NGFG_01110-1	ferredoxin-NADP+_reductase	678164	679024	861	678085	679024	940	-	1	292.363	14.4894	HighExpression	22	0.00110669	Significant	0	Intergenic	0	0.898955	1	0.9961	gi|59801114|ref|YP_207826.1| ferredoxin-NADP reductase	0	0.898955	1	1	gi|194098782|ref|YP_002001844.1| putative ferredoxin-NADP reductase
Supercontig_4.1							1	+	679033	679301	NgncR_073	NgncR_073-Y-1		679033	679301	269	679033	679301	269	+	0	30.9178	93.7841	LowExpression	14	0.969572	NotSignificant	174	Antisense
Supercontig_4.1	NGFG_01109	NGFG_01109	679128	679922	795	-	1	-	679922	679079	TRANS_637	TRANS_637-NGFG_01109-1	hypothetical_protein	679128	679922	795	679079	679922	844	-	1	129.374	25.1076	HighExpression	30	0.15063	NotSignificant	174	Antisense	2e-180	0.996226	1	1	gi|59801115|ref|YP_207827.1| hypothetical protein NGO0688	6e-180	0.996226	1	0.9962	gi|194098781|ref|YP_002001843.1| hypothetical protein NGK_1218
Supercontig_4.1	NGFG_01108	NGFG_01108	679969	681378	1410	-	1	-	681395		TRANS_638	TRANS_638-NGFG_01108-1	threonine_synthase	679969	681450	1482	679969	681960	1992	-	2	114.109	15.3393	HighExpression	49	0.00332111	Significant	0	Intergenic	0	0.949393	1	1	gi|59801116|ref|YP_207828.1| threonine synthase	0	0.987854	1	1	gi|194098780|ref|YP_002001842.1| threonine synthase
Supercontig_4.1	NGFG_01107	NGFG_01107	681451	681819	369	-	1	-	681960	681406	TRANS_638	TRANS_638-NGFG_01107-1	lipoprotein	681451	681960	510	679969	681960	1992	-	2	132.092	12.5025	HighExpression	26	0.929977	NotSignificant	0	Intergenic	1e-63	0.717647	1	1	gi|59801117|ref|YP_207829.1| hypothetical protein NGO0690	1e-63	0.717647	1	1	gi|194098779|ref|YP_002001841.1| Lipoprotein
Supercontig_4.1	NGFG_01106	NGFG_01106	682070	682366	297	-	0					X-NGFG_01106-1	membrane_protein	682070	682366	297	682070	682366	297	-	1	92.41	0.933434	HighExpression	12	0.522719	NotSignificant	0	Intergenic						6e-35	0.585859	1	1	gi|194098777|ref|YP_002001839.1| membrane protein
Supercontig_4.1	NGFG_01105	NGFG_01105	682249	682641	393	-	0					X-NGFG_01105-1	membrane_protein	682249	682641	393	682249	682641	393	-	1	47.9685	7.0542	HighExpression	9	0.0173941	Significant	0	Intergenic						1e-87	0.992366	0.822086	0.9552	gi|194098776|ref|YP_002001838.1| membrane protein
Supercontig_4.1	NGFG_01104	NGFG_01104	682756	683376	621	-	0					X-NGFG_01104-1	hypothetical_protein	682756	683376	621	682756	683376	621	-	1	54.0174	29.9105	HighExpression	17	0.0163764	Significant	0	Intergenic						3e-107	0.811594	1	0.9881	gi|194098775|ref|YP_002001837.1| putative integral membrane protein
Supercontig_4.1	NGFG_01102	NGFG_01102	683775	684691	917	+	1	+	683439		TRANS_640	TRANS_640-NGFG_01102-1	LysR_family_transcriptional_regulator	683439	684691	1253	683439	685881	2443	+	1	95.36	61.7296	HighExpression	67	1	NotSignificant	0	Intergenic	4e-11	0.284916	0.388889	0.3025	gi|59802131|ref|YP_208843.1| LysR family transcriptional regulator	3e-122	0.476457	1	1	gi|194098773|ref|YP_002001835.1| putative lysR-family transcriptional regulator
Supercontig_4.1	NGFG_01102	NGFG_01102	683775	684691	917	+	2	+	683682	685881	TRANS_640	TRANS_640-NGFG_01102-2	LysR_family_transcriptional_regulator	683682	684691	1010	683439	685881	2443	+	1	104.304	59.2888	HighExpression	61	1	NotSignificant	0	Intergenic	3e-11	0.353465	0.388889	0.3025	gi|59802131|ref|YP_208843.1| LysR family transcriptional regulator	1e-123	0.591089	1	1	gi|194098773|ref|YP_002001835.1| putative lysR-family transcriptional regulator
Supercontig_4.1	NGFG_01100	NGFG_01100	685231	687153	1923	-	3	-	686123	685175	TRANS_641	TRANS_641-NGFG_01100-1	outer_membrane_autotransporter_barrel_domain-containing_protein	685231	687109	1879	685175	689033	3859	-	4	413.853	84.9837	HighExpression	76	0.066	NotSignificant	297	Antisense	0	0.997871	0.716743	0.9984	gi|59801119|ref|YP_207831.1| hypothetical protein NGO0694	0	0.852581	1	0.9925	gi|194098769|ref|YP_002001831.1| hypothetical protein NGK_1206
Supercontig_4.1							1	+	686647	686943	NgncR_074	NgncR_074-Y-1		686647	686943	297	686647	686943	297	+	0	168.952	448.048	HighExpression	16	1	NotSignificant	297	Antisense
Supercontig_4.1	NGFG_01099	NGFG_01099	687110	687976	867	-	1	-			TRANS_641	TRANS_641-NGFG_01099-1	hypothetical_protein	687110	687976	867	685175	689033	3859	-	4	435.51	200.488	HighExpression	23	0.00245402	Significant	387	Antisense	0.0002	0.0622837	0.0206422	1	gi|59801119|ref|YP_207831.1| hypothetical protein NGO0694	6e-132	0.650519	0.994709	0.9947	gi|194098767|ref|YP_002001829.1| hypothetical protein NGK_1204
Supercontig_4.1							1	+	687590	688992	NgncR_075	NgncR_075-Y-1		687590	688992	1403	687590	688992	1403	+	0	223.286	824.181	HighExpression	37	0.00061	Significant	1403	Antisense
Supercontig_4.1	NGFG_01098	NGFG_01098	687906	688507	602	-	1	-			TRANS_641	TRANS_641-NGFG_01098-1	hypothetical_protein	687906	688507	602	685175	689033	3859	-	4	541.565	120.194	HighExpression	16	0.00707045	Significant	602	Antisense						6e-110	0.26412	0.179054	0.9057	gi|194098766|ref|YP_002001828.1| hypothetical protein NGK_1203
Supercontig_4.1	NGFG_01097	NGFG_01097	688346	688882	537	-	1	-	689033		TRANS_641	TRANS_641-NGFG_01097-1	hypothetical_protein	688346	689033	688	685175	689033	3859	-	4	1199.99	228.876	HighExpression	14	0.00061	Significant	647	Antisense						5e-101	0.649709	0.503378	0.9597	gi|194098766|ref|YP_002001828.1| hypothetical protein NGK_1203
Supercontig_4.1	NGFG_01096	NGFG_01096	689153	690463	1311	+	1	+	689125	690530	TRANS_643	TRANS_643-NGFG_01096-1	recombination_factor_protein_R	689125	690463	1339	689125	690530	1406	+	1	39.7522	5.59015	LowExpression	69	0.959275	NotSignificant	0	Intergenic	0	0.976848	1	1	gi|59801120|ref|YP_207832.1| recombination factor protein RarA	0	0.976848	1	1	gi|194098765|ref|YP_002001827.1| recombination factor protein RarA
Supercontig_4.1	NGFG_01095	NGFG_01095	690562	693588	3027	+	1	+	690550		TRANS_644	TRANS_644-NGFG_01095-1	type_I_restriction_enzyme._R_subunit	690550	693588	3039	690550	698258	7709	+	6	53.1836	11.3118	HighExpression	161	1	NotSignificant	0	Intergenic	0	0.995064	1	0.9861	gi|59801121|ref|YP_207833.1| type I restriction enzyme	0	0.995064	1	0.9891	gi|194098764|ref|YP_002001826.1| putative type I restriction enzyme
Supercontig_4.1	NGFG_01094	NGFG_01094	693638	693871	234	+	1	+			TRANS_644	TRANS_644-NGFG_01094-1	hypothetical_protein	693589	693871	283	690550	698258	7709	+	6	55.8378	35.266	HighExpression	11	0.463454	NotSignificant	0	Intergenic	1e-52	0.816254	1	1	gi|59801122|ref|YP_207834.1| hypothetical protein NGO0698, partial	5e-52	0.816254	1	0.987	gi|194098763|ref|YP_002001825.1| hypothetical protein NGK_1200, partial
Supercontig_4.1	NGFG_01093	NGFG_01093	693918	695120	1203	+	1	+			TRANS_644	TRANS_644-NGFG_01093-1	type_I_restriction_enzyme._S_subunit	693872	695120	1249	690550	698258	7709	+	6	35.9578	39.9531	LowExpression	28	0.00061	Significant	0	Intergenic	0	0.960769	1	1	gi|59801123|ref|YP_207835.1| hypothetical protein NGO0699	0	0.960769	1	1	gi|194098762|ref|YP_002001824.1| hypothetical protein NGK_1199
Supercontig_4.1	NGFG_01092	NGFG_01092	695113	695673	561	+	1	+			TRANS_644	TRANS_644-NGFG_01092-1	hypothetical_protein	695113	695673	561	690550	698258	7709	+	6	64.7364	19.7668	HighExpression	20	0.147619	NotSignificant	0	Intergenic	3e-120	0.994652	1	1	gi|59801124|ref|YP_207836.1| hypothetical protein NGO0700
Supercontig_4.1	NGFG_01091	NGFG_01091	695684	696526	843	+	1	+			TRANS_644	TRANS_644-NGFG_01091-1	hypothetical_protein	695674	696526	853	690550	698258	7709	+	6	66.9512	12.3502	HighExpression	22	0.00245402	Significant	0	Intergenic	5e-158	0.98476	1	1	gi|59801125|ref|YP_207837.1| hypothetical protein NGO0701	3e-156	0.98476	1	0.9679	gi|194098761|ref|YP_002001823.1| hypothetical protein NGK_1198
Supercontig_4.1	NGFG_01090	NGFG_01090	696593	698194	1602	+	1	+		698258	TRANS_644	TRANS_644-NGFG_01090-1	type_I_restriction-modification_system._M_subunit	696527	698194	1668	690550	698258	7709	+	6	27.2576	20.4432	LowExpression	48	0.00061	Significant	0	Intergenic	0	0.958633	1	0.9587	gi|59801126|ref|YP_207838.1| hypothetical protein NGO0702	0	0.958633	1	0.9512	gi|194098760|ref|YP_002001822.1| hypothetical protein NGK_1197
Supercontig_4.1	NGFG_01088	NGFG_01088	698505	699842	1338	-	1	-	699867	698219	TRANS_650	TRANS_650-NGFG_01088-1	3.4-dihydroxy-2-butanone_4-phosphate_synthase	698505	699867	1363	698219	699867	1649	-	1	73.2229	16.2717	HighExpression	47	0.0122547	Significant	0	Intergenic	0	0.798973	1	1	gi|59801128|ref|YP_207840.1| bifunctional 3,4-dihydroxy-2-butanone 4-phosphate synthase/GTP cyclohydrolase II-like protein	0	0.798973	1	1	gi|229597260|ref|YP_002001819.2| bifunctional 3,4-dihydroxy-2-butanone 4-phosphate synthase/GTP cyclohydrolase II-like protein
Supercontig_4.1	NGFG_04246	NGFG_02310	700339	700548	210	-	1	-	700762	700289	TRANS_651	TRANS_651-NGFG_04246-1	hypothetical_protein	700339	700762	424	700289	700762	474	-	1	56.2306	0.653844	HighExpression	19	0.646715	NotSignificant	0	Intergenic	1e-09	0.191038	0.259615	0.8889	gi|59801436|ref|YP_208148.1| MafI protein	1e-42	0.679245	0.880734	0.9375	gi|194099868|ref|YP_002003005.1| IS1016 transposase
Supercontig_4.1	NGFG_04245	NGFG_02311	700800	701027	228	-	0					X-NGFG_04245-1	hypothetical_protein	700800	701027	228	700800	701027	228	-	1	74.1711	414.629	HighExpression	10	0.709519	NotSignificant	199	Antisense
Supercontig_4.1	NGFG_01087	NGFG_01087	700878	706759	5882	+	1	+	700829		TRANS_3014	TRANS_3014-NGFG_01087-1	filamentous_hemagglutinin	700829	706759	5931	700829	706759	5931	+	1	30.2424	68.8985	LowExpression	146	0.00061	Significant	1228	Antisense						0	0.223571	0.382353	0.9842	gi|194098752|ref|YP_002001814.1| hemagglutinin/hemolysin-like protein
Supercontig_4.1							1	-	702845	702731	NgncR_076	NgncR_076-Y-1		702731	702845	115	702731	702845	115	-	0	224.195	60.2674	HighExpression	4	0.589642	NotSignificant	115	Antisense
Supercontig_4.1							1	-	703117	702999	NgncR_077	NgncR_077-Y-1		702999	703117	119	702999	703117	119	-	0	990.107	39.6043	HighExpression	8	1	NotSignificant	119	Antisense
Supercontig_4.1							2	-	704073	703519	NgncR_078	NgncR_078-Y-1		703519	704073	555	703519	704313	795	-	0	168.835	31.9688	HighExpression	11	0.00061	Significant	555	Antisense
Supercontig_4.1							1	-	704313	703519	NgncR_078	NgncR_078-Y-2		703519	704313	795	703519	704313	795	-	0	125.538	29.6409	HighExpression	17	0.00061	Significant	795	Antisense
Supercontig_4.1	NGFG_01085	NGFG_01085	707061	708911	1851	+	0					X-NGFG_01085-1	hemolysin_activation_protein_HecB	707061	708911	1851	707061	708911	1851	+	1	23.3646	22.3162	LowExpression	74	0.0560151	NotSignificant	0	Intergenic						0	0.554295	1	1	gi|194098747|ref|YP_002001809.1| putative hemolysin activation protein HecB
Supercontig_4.1	NGFG_01084	NGFG_01084	709082	709330	249	-	3	-	709314	708942	TRANS_656	TRANS_656-NGFG_01084-1	hypothetical_protein	709082	709314	233	708942	709330	389	-	1	1419.46	221.308	HighExpression	5	0.0717713	NotSignificant	0	Intergenic						9e-34	0.682403	1	1	gi|194098746|ref|YP_002001808.1| hypothetical protein NGK_1183
Supercontig_4.1	NGFG_01083	NGFG_01083	709340	709510	171	-	1	-	709668		TRANS_3015	TRANS_3015-NGFG_01083-1	hypothetical_protein	709340	709668	329	709340	709668	329	-	1	144.935	91.0055	HighExpression	4	0.00061	Significant	0	Intergenic						5e-34	0.510638	1	1	gi|194098745|ref|YP_002001807.1| hypothetical protein NGK_1182
Supercontig_4.1	NGFG_01081	NGFG_01081	709673	710713	1041	-	1	-	711114		TRANS_658	TRANS_658-NGFG_01081-1	A/G-specific_adenine_glycosylase	709673	711114	1442	709673	711114	1442	-	1	36.1437	20.1866	LowExpression	64	0.352521	NotSignificant	295	Antisense	0	0.726075	1	0.9943	gi|59801130|ref|YP_207842.1| adenine glycosylase	0	0.719834	1	0.9971	gi|194098743|ref|YP_002001805.1| putative adenine glycosylase
Supercontig_4.1	NGFG_01080	NGFG_01080	710876	711916	1041	+	1	+	710820		TRANS_659	TRANS_659-NGFG_01080-1	alcohol_dehydrogenase	710820	711916	1097	710820	711916	1097	+	1	23.7553	23.5026	LowExpression	44	0.157819	NotSignificant	295	Antisense	0	0.888788	0.961538	1	gi|59801131|ref|YP_207843.1| alcohol dehydrogenase	0	0.946217	1	0.9971	gi|194098742|ref|YP_002001804.1| alcohol dehydrogenase
Supercontig_4.1							1	-	712330	712172	NgncR_079	NgncR_079-Y-1		712172	712330	159	712172	712330	159	-	0	144.717	31.3845	HighExpression	4	0.218333	NotSignificant	0	Intergenic
Supercontig_4.1	NGFG_01078	NGFG_01078	712511	713149	639	-	0	-		712455	TRANS_662	TRANS_662-NGFG_01078-1	2-dehydro-3-deoxyphosphogluconate_aldolase/4-hydroxy-2-oxoglutarate_aldolase	712511	713149	639	712455	713149	695	-	1	37.3111	10.4124	LowExpression	12	0.00110669	Significant	0	Intergenic	4e-143	0.938967	0.943396	1	gi|59801133|ref|YP_207845.1| keto-hydroxyglutarate-aldolase/keto-deoxy-phosphogluconate aldolase	1e-142	0.938967	0.943396	0.995	gi|194098740|ref|YP_002001802.1| keto-hydroxyglutarate-aldolase/keto-deoxy-phosphogluconate aldolase
Supercontig_4.1	NGFG_01077	NGFG_01077	713359	715194	1836	-	1	-	715417	713311	TRANS_663	TRANS_663-NGFG_01077-1	phosphogluconate_dehydratase	713359	715417	2059	713311	715417	2107	-	1	263.362	14.9454	HighExpression	82	0.0421676	Significant	0	Intergenic	0	0.890238	1	0.9984	gi|59801134|ref|YP_207846.1| phosphogluconate dehydratase	0	0.890238	1	0.9984	gi|194098739|ref|YP_002001801.1| phosphogluconate dehydratase
Supercontig_4.1	NGFG_01076	NGFG_01076	715714	717159	1446	+	1	+	715610	717208	TRANS_664	TRANS_664-NGFG_01076-1	glucose-6-phosphate_dehydrogenase	715610	717159	1550	715610	717208	1599	+	1	592.02	261.49	HighExpression	33	0.00061	Significant	0	Intergenic	0	0.930968	1	1	gi|59801135|ref|YP_207847.1| glucose-6-phosphate 1-dehydrogenase	0	0.930968	1	0.9979	gi|194098737|ref|YP_002001799.1| glucose-6-phosphate 1-dehydrogenase
Supercontig_4.1	NGFG_01075	NGFG_01075	717311	718006	696	+	1	+	717262		TRANS_666	TRANS_666-NGFG_01075-1	6-phosphogluconolactonase	717262	718006	745	717262	718973	1712	+	2	166.71	28.6533	HighExpression	18	0.00288405	Significant	0	Intergenic	8e-159	0.930201	1	1	gi|59801136|ref|YP_207848.1| hypothetical protein NGO0716	9e-159	0.930201	1	1	gi|194098736|ref|YP_002001798.1| 6-phosphogluconolactonase
Supercontig_4.1	NGFG_01074	NGFG_01074	717987	718973	987	+	1	+		718960	TRANS_666	TRANS_666-NGFG_01074-1	glucokinase	717987	718973	987	717262	718973	1712	+	2	95.4996	30.3352	HighExpression	39	0.16149	NotSignificant	0	Intergenic	0	0.99696	1	0.997	gi|59801137|ref|YP_207849.1| glucokinase	0	0.99696	1	1	gi|194098735|ref|YP_002001797.1| glucokinase
Supercontig_4.1	NGFG_01073	NGFG_01073	719022	719870	849	+	0	+		719926	TRANS_667	TRANS_667-NGFG_01073-1	RpiR_family_transcriptional_regulator	719022	719870	849	719022	719926	905	+	1	114.614	18.2861	HighExpression	44	0.967655	NotSignificant	0	Intergenic	0	0.996466	1	1	gi|59801138|ref|YP_207850.1| RpiR family transcriptional regulator	0	0.996466	0.959184	1	gi|194098734|ref|YP_002001796.1| putative RpiR-family transcriptional regulator
Supercontig_4.1	NGFG_01072	NGFG_01072	720096	721742	1647	+	0	+		721794	TRANS_668	TRANS_668-NGFG_01072-1	glucose-6-phosphate_isomerase_1	720096	721742	1647	720096	721794	1699	+	1	88.0335	12.456	HighExpression	57	0.00486736	Significant	0	Intergenic	0	0.998179	1	1	gi|59801139|ref|YP_207851.1| glucose-6-phosphate isomerase	0	0.998179	1	0.9982	gi|194098732|ref|YP_002001794.1| glucose-6-phosphate isomerase
Supercontig_4.1	NGFG_01070	NGFG_01070	721959	722972	1014	+	0	+				X-NGFG_01070-1	phage_protein	721959	722972	1014	721959	722972	1014	+	1	8.47547	9.84248	LowExpression	36	0.0415805	Significant	0	Intergenic	0	0.997041	1	1	gi|59801141|ref|YP_207853.1| phage associated protein	0	0.997041	1	0.997	gi|194098730|ref|YP_002001792.1| putative phage associated protein
Supercontig_4.1	NGFG_01069	NGFG_01069	723017	723157	141	+	0	+				X-NGFG_01069-1	hypothetical_protein	723017	723157	141	723017	723157	141	+	1	11.797	11.797	LowExpression	3	0.17055	NotSignificant	0	Intergenic	4e-30	0.978723	1	1	gi|59801142|ref|YP_207854.1| phage associated protein	2e-28	0.978723	1	0.9565	gi|194098729|ref|YP_002001791.1| putative phage associated protein
Supercontig_4.1	NGFG_01068	NGFG_01068	723262	723645	384	+	0	+		723690	TRANS_671	TRANS_671-NGFG_01068-1	hypothetical_protein	723262	723645	384	723262	723690	429	+	1	17.3269	5.05367	LowExpression	17	0.619401	NotSignificant	0	Intergenic	4e-57	0.640625	1	1	gi|59801143|ref|YP_207855.1| phage associated protein	1e-82	0.992188	0.894366	1	gi|194098728|ref|YP_002001790.1| putative phage associated protein
Supercontig_4.1	NGFG_01066	NGFG_02312	724283	724720	438	-	0					X-NGFG_01066-1	hypothetical_protein	724283	724720	438	724283	724720	438	-	1	0	3.79767	LowExpression	13	0.0721938	NotSignificant	0	Intergenic						5e-62	0.993151	1	1	gi|194098724|ref|YP_002001786.1| hypothetical protein NGK_1161
Supercontig_4.1	NGFG_01064	NGFG_01064	724805	725095	291	+	1	+	724785		TRANS_3016	TRANS_3016-NGFG_01064-1	proteic_killer_suppression_protein	724785	725095	311	724785	725403	619	+	2	108.753	3.56566	HighExpression	13	0.568776	NotSignificant	0	Intergenic						3e-57	0.935691	1	1	gi|194098723|ref|YP_002001785.1| plasmid maintenance system killer protein
Supercontig_4.1	NGFG_01063	NGFG_01063	725092	725403	312	+	1	+			TRANS_3016	TRANS_3016-NGFG_01063-1	plasmid_maintenance_system_antidote_protein	725092	725403	312	724785	725403	619	+	2	119.955	1.77711	HighExpression	15	0.83075	NotSignificant	0	Intergenic						7e-74	0.990385	1	1	gi|194098722|ref|YP_002001784.1| Plasmid maintenance system antidote protein, XRE family
Supercontig_4.1	NGFG_01062	NGFG_01062	725419	725748	330	-	0	-				X-NGFG_01062-1	phage_protein	725419	725748	330	725419	725748	330	-	1	0.84009	26.8829	LowExpression	31	1	NotSignificant	0	Intergenic	4e-65	0.845455	0.911765	1	gi|59801145|ref|YP_207857.1| phage associated protein	1e-76	0.990909	1	1	gi|194098721|ref|YP_002001783.1| putative phage associated protein
Supercontig_4.1	NGFG_01061	NGFG_01061	725847	727843	1997	-	0					X-NGFG_01061-1	phage_tail_fiber_protein	725847	727843	1997	725847	727843	1997	-	1	0.694116	4.16469	LowExpression	67	0.00110669	Significant	0	Intergenic						0	0.624937	1	0.9928	gi|194098720|ref|YP_002001782.1| putative tail fiber protein
Supercontig_4.1	NGFG_01060	NGFG_01060	728138	728701	564	-	0					X-NGFG_01060-1	phage_tail_protein_I	728138	728701	564	728138	728701	564	-	1	0.983085	0.983085	LowExpression	21	0.192826	NotSignificant	0	Intergenic						3e-138	0.994681	1	1	gi|194098717|ref|YP_002001779.1| polyprotein
Supercontig_4.1	NGFG_01059	NGFG_01059	728872	729486	615	-	0	-				X-NGFG_01059-1	phage_baseplate_assembly_protein	728872	729486	615	728872	729486	615	-	1	3.15546	2.2539	LowExpression	26	0.422604	NotSignificant	0	Intergenic	1e-05	0.0829268	0.0934066	1	gi|59801146|ref|YP_207858.1| baseplate protein, phage associated protein	6e-136	0.995122	0.772727	0.9951	gi|194098716|ref|YP_002001778.1| Putative baseplate protein phage associated protein
Supercontig_4.1	NGFG_01058	NGFG_01058	729608	729934	327	-	0	-				X-NGFG_01058-1	phage_protein	729608	729934	327	729608	729934	327	-	1	0.847798	11.0214	LowExpression	16	0.848652	NotSignificant	0	Intergenic	4e-73	0.990826	0.36	1	gi|59801147|ref|YP_207859.1| phage associated protein	6e-75	0.990826	1	1	gi|194098715|ref|YP_002001777.1| putative phage associated protein
Supercontig_4.1	NGFG_01057	NGFG_01057	729931	730513	583	-	1	-	730515		TRANS_675	TRANS_675-NGFG_01057-1	phage_baseplate_assembly_protein_V	729931	730515	585	729931	730515	585	-	1	45.0202	7.10846	LowExpression	29	0.858495	NotSignificant	0	Intergenic	4e-94	0.989744	0.643333	0.9845	gi|59801147|ref|YP_207859.1| phage associated protein	2e-41	0.348718	1	1	gi|194098713|ref|YP_002001775.1| P97
Supercontig_4.1	NGFG_01056	NGFG_01056	730616	730855	240	-	1	-	730869		TRANS_676	TRANS_676-NGFG_01056-1	phage_protein	730616	730869	254	730616	730869	254	-	1	64.3959	8.73165	HighExpression	15	1	NotSignificant	0	Intergenic	5e-49	0.826772	1	1	gi|59801148|ref|YP_207860.1| phage associated protein	8e-56	0.933071	1	1	gi|194098711|ref|YP_002001773.1| putative phage associated protein
Supercontig_4.1	NGFG_04244	NGFG_02313	730883	731536	654	-	0	-				X-NGFG_04244-1	transposase	730883	731536	654	730883	731536	654	-	1	169.56	10.1736	HighExpression	142	1	NotSignificant	0	Intergenic	4e-142	0.995413	1	0.9816	gi|59801570|ref|YP_208282.1| IS1016 transposase	2e-141	0.995413	1	0.9862	gi|194100174|ref|YP_002001858.1| IS1016 transposase
Supercontig_4.1	NGFG_01055	NGFG_01055	731558	731842	285	-	1	-	731847	731404	TRANS_3017	TRANS_3017-NGFG_01055-1	phage_protein	731558	731847	290	731404	731847	444	-	1	1709.27	411.065	HighExpression	16	1	NotSignificant	289	Antisense	3e-68	0.972414	1	1	gi|59801150|ref|YP_207862.1| phage associated protein	4e-68	0.972414	1	1	gi|194098709|ref|YP_002001771.1| putative phage associated protein
Supercontig_4.1							1	+	731559	732142	NgncR_080	NgncR_080-Y-1		731559	732142	584	731559	732142	584	+	0	443.853	2045.99	HighExpression	24	0.372928	NotSignificant	552	Antisense
Supercontig_4.1	NGFG_01054	NGFG_01054	731879	732142	264	-	3	-	732141	731851	TRANS_679	TRANS_679-NGFG_01054-1	phage_protein	731879	732141	263	731851	732142	292	-	1	2725.92	544.973	HighExpression	7	0.108987	NotSignificant	263	Antisense	7e-30	0.980989	0.988506	1	gi|59801151|ref|YP_207863.1| phage associated protein	8e-30	0.980989	0.988506	1	gi|194098708|ref|YP_002001770.1| putative phage associated protein
Supercontig_4.1	NGFG_01053	NGFG_01053	732162	732410	249	-	0					X-NGFG_01053-1	hypothetical_protein	732162	732410	249	732162	732410	249	-	1	13.3605	6.68024	LowExpression	9	0.401239	NotSignificant	0	Intergenic
Supercontig_4.1	NGFG_01052	NGFG_01052	732371	733441	1071	-	0					X-NGFG_01052-1	phage_integrase	732371	733441	1071	732371	733441	1071	-	1	13.2014	12.166	LowExpression	75	1	NotSignificant	0	Intergenic	3e-25	0.918768	0.809045	0.2639	gi|59800900|ref|YP_207612.1| phage integrase, phage associated protein	0	0.957983	0.960674	0.9883	gi|194098707|ref|YP_002001769.1| putative phage integrase
Supercontig_4.1	NGFG_01051	NGFG_01051	733650	734429	780	-	1	-	734451		TRANS_680	TRANS_680-NGFG_01051-1	ferredoxin-NADP+_reductase	733650	734451	802	733650	734451	802	-	1	76.3938	14.5183	HighExpression	17	0.00061	Significant	0	Intergenic	0	0.968828	1	1	gi|59801152|ref|YP_207864.1| oxidoreductase	0	0.968828	1	1	gi|194098706|ref|YP_002001768.1| putative oxidoreductase
Supercontig_4.1	NGFG_01049	NGFG_01049	734602	735017	416	-	1	-	735091	734515	TRANS_682	TRANS_682-NGFG_01049-1	hypothetical_protein	734602	735091	490	734515	735091	577	-	1	347.952	38.4727	HighExpression	2	0.00061	Significant	0	Intergenic	2e-62	0.6	1	1	gi|59801154|ref|YP_207866.1| hypothetical protein NGO0736	2e-62	0.6	1	1	gi|194098705|ref|YP_002001767.1| hypothetical protein NGK_1142
Supercontig_4.1	NGFG_01048	NGFG_01048	735329	736387	1059	+	1	+	735109		TRANS_683	TRANS_683-NGFG_01048-1	DNA_polymerase_IV	735109	736387	1279	735109	736387	1279	+	1	644.847	9.97074	HighExpression	70	1	NotSignificant	0	Intergenic	0	0.825645	1	1	gi|59801155|ref|YP_207867.1| DNA polymerase IV	0	0.863174	1	0.9946	gi|194098704|ref|YP_002001766.1| DNA polymerase IV
Supercontig_4.1	NGFG_01048	NGFG_01048	735329	736387	1059	+	2	+	735308		TRANS_683	TRANS_683-NGFG_01048-2	DNA_polymerase_IV	735308	736387	1080	735109	736387	1279	+	1	103.961	8.9843	HighExpression	67	1	NotSignificant	0	Intergenic	0	0.977778	1	1	gi|59801155|ref|YP_207867.1| DNA polymerase IV	0	0.997222	0.975543	0.9972	gi|194098704|ref|YP_002001766.1| DNA polymerase IV
Supercontig_4.1	NGFG_01047	NGFG_01047	736457	738528	2072	-	0	-		736409	TRANS_684	TRANS_684-NGFG_01047-1	ATP-dependent_DNA_helicase_Rep	736457	738528	2072	736409	738528	2120	-	1	18.3304	4.14774	LowExpression	82	0.0349064	Significant	0	Intergenic	8e-63	0.16361	0.165425	0.9469	gi|59801156|ref|YP_207868.1| ATP-dependent DNA helicase	8e-63	0.16361	0.165425	0.9469	gi|194098703|ref|YP_002001765.1| putative ATP-dependent DNA helicase
Supercontig_4.1	NGFG_01046	NGFG_01046	738491	739255	765	-	1	-	739285		TRANS_685	TRANS_685-NGFG_01046-1	3-dehydroquinate_dehydratase	738491	739285	795	738491	739285	795	-	1	38.3588	6.62562	LowExpression	53	1	NotSignificant	0	Intergenic	0	0.958491	1	1	gi|59801157|ref|YP_207869.1| 3-dehydroquinate dehydratase	0	0.958491	1	1	gi|194098702|ref|YP_002001764.1| 3-dehydroquinate dehydratase
Supercontig_4.1	NGFG_01045	NGFG_01045	739455	740501	1047	+	1	+	739380	740551	TRANS_686	TRANS_686-NGFG_01045-1	protein_recA	739380	740501	1122	739380	740551	1172	+	1	157.393	98.5871	HighExpression	57	0.896454	NotSignificant	0	Intergenic	0	0.893048	0.95977	1	gi|59801158|ref|YP_207870.1| recombinase A	0	0.893048	0.95977	1	gi|194098701|ref|YP_002001763.1| recombinase A
Supercontig_4.1	NGFG_01044	NGFG_01044	741154	741489	336	-	1	-	741551	740949	TRANS_687	TRANS_687-NGFG_01044-1	UPF0133_protein	741154	741551	398	740949	741551	603	-	1	68.2626	21.5933	HighExpression	13	0.146733	NotSignificant	0	Intergenic	4e-77	0.836683	1	1	gi|59801159|ref|YP_207871.1| hypothetical protein NGO0742	4e-77	0.836683	1	1	gi|194098699|ref|YP_002001761.1| hypothetical protein NGK_1136
Supercontig_4.1	NGFG_01043	NGFG_01043	741570	743693	2124	-	1	-	743764		TRANS_688	TRANS_688-NGFG_01043-1	DNA_polymerase_III._subunit_gamma_and_tau	741570	743764	2195	741570	743764	2195	-	1	11.8723	6.44133	LowExpression	63	0.00061	Significant	0	Intergenic	0	0.966287	1	1	gi|59801160|ref|YP_207872.1| DNA polymerase III subunits gamma and tau	0	0.997722	0.991848	0.9986	gi|194098698|ref|YP_002001760.1| DNA polymerase III subunits gamma and tau
Supercontig_4.1	NGFG_01042	NGFG_01042	743788	745763	1976	-	1	-	745787		TRANS_689	TRANS_689-NGFG_01042-1	DNA_mismatch_repair_protein_mutL	743788	745787	2000	743788	745787	2000	-	1	10.5347	3.88122	LowExpression	134	1	NotSignificant	0	Intergenic	4e-165	0.357	0.361702	0.9958	gi|59801161|ref|YP_207873.1| DNA mismatch repair protein	3e-165	0.357	0.361702	0.9958	gi|194098697|ref|YP_002001759.1| DNA mismatch repair protein
Supercontig_4.1	NGFG_01041	NGFG_01041	745907	746092	186	+	1	+	745880		TRANS_690	TRANS_690-NGFG_01041-1	hypothetical_protein	745880	746092	213	745880	747484	1605	+	3	339.704	22.1263	HighExpression	2	0.00524642	Significant	0	Intergenic	1e-39	0.859155	1	0.9836	gi|59801162|ref|YP_207874.1| hypothetical protein NGO0745	2e-40	0.859155	1	1	gi|194098696|ref|YP_002001758.1| hypothetical protein NGK_1133
Supercontig_4.1	NGFG_01040	NGFG_01040	746103	746771	669	+	1	+			TRANS_690	TRANS_690-NGFG_01040-1	O-methyltransferase	746093	746771	679	745880	747484	1605	+	3	203.737	17.9648	HighExpression	23	0.0712648	NotSignificant	0	Intergenic	8e-165	0.980854	1	1	gi|59801163|ref|YP_207875.1| O-methyltransferase	9e-165	0.980854	1	1	gi|194098695|ref|YP_002001757.1| putative O-methyltransferase
Supercontig_4.1	NGFG_01039	NGFG_01039	746771	747484	714	+	1	+			TRANS_690	TRANS_690-NGFG_01039-1	hypothetical_protein	746771	747484	714	745880	747484	1605	+	3	63.6774	24.0732	HighExpression	43	1	NotSignificant	0	Intergenic	3e-143	0.945378	0.949367	0.9867	gi|59801164|ref|YP_207876.1| hypothetical protein NGO0747	1e-143	0.945378	0.949367	1	gi|194098694|ref|YP_002001756.1| hypothetical protein NGK_1131
Supercontig_4.1	NGFG_01038	NGFG_01038	747532	748017	486	+	1	+		748085	TRANS_692	TRANS_692-NGFG_01038-1	phosphoribosylaminoimidazole_carboxylase._catalytic_subunit	747532	748017	486	747532	748085	554	+	1	42.7824	22.8173	LowExpression	10	0.00372654	Significant	0	Intergenic	1e-84	0.993827	1	1	gi|59801165|ref|YP_207877.1| phosphoribosylaminoimidazole carboxylase catalytic subunit	2e-84	0.993827	1	1	gi|194098693|ref|YP_002001755.1| phosphoribosylaminoimidazole carboxylase catalytic subunit
Supercontig_4.1	NGFG_04243	NGFG_02314	748459	748914	456	+	1	+	748245	749343	TRANS_694	TRANS_694-NGFG_04243-1	hypothetical_protein	748245	748914	670	748245	749343	1099	+	1	4.13776	9.93062	LowExpression	69	1	NotSignificant	0	Intergenic						5e-17	0.143284	0.842105	1	gi|194100204|ref|YP_002002340.1| hypothetical protein NGK_1715
Supercontig_4.1	NGFG_04242	NGFG_02315	748932	749228	297	-	3	-	749211		TRANS_695	TRANS_695-NGFG_04242-1	hypothetical_protein	748932	749211	280	748932	749228	297	-	1	66.3371	2.97032	HighExpression	69	1	NotSignificant	0	Intergenic	4e-56	0.910714	0.787037	0.9529	gi|59801282|ref|YP_207994.1| hypothetical protein NGO0883	2e-26	0.621429	0.557692	0.7759	gi|194098315|ref|YP_002001373.1| hypothetical protein NGK_0748
Supercontig_4.1	NGFG_01037	NGFG_01037	749939	750847	909	+	0	+				X-NGFG_01037-1	outer_membrane_autotransporter_barrel_domain-containing_protein	749939	750847	909	749939	750847	909	+	1	12.5043	4.26977	LowExpression	30	0.0251313	Significant	0	Intergenic	0	0.9967	1	1	gi|59801166|ref|YP_207878.1| hypothetical protein NGO0751	0	0.937294	1	1	gi|194098689|ref|YP_002001751.1| hypothetical protein NGK_1126
Supercontig_4.1	NGFG_01036	NGFG_01036	751003	751659	657	-	1	-			TRANS_697	TRANS_697-NGFG_01036-1	two-component_system._NarL_family._nitrate/nitrite_response_regulator_NarL	751003	751659	657	751003	753448	2446	-	2	21.9421	1.26589	LowExpression	30	0.618537	NotSignificant	0	Intergenic	1e-159	0.995434	1	1	gi|59801167|ref|YP_207879.1| NarL/NarP	1e-159	0.995434	1	1	gi|194098688|ref|YP_002001750.1| NarL/NarP
Supercontig_4.1	NGFG_01035	NGFG_01035	751656	753425	1770	-	1	-	753448		TRANS_697	TRANS_697-NGFG_01035-1	two-component_system._NarL_family._nitrate/nitrite_sensor_kinase_NarX	751656	753448	1793	751003	753448	2446	-	2	51.797	6.80319	HighExpression	85	0.580618	NotSignificant	0	Intergenic	0	0.985499	1	0.9949	gi|59801168|ref|YP_207880.1| NarX/NarQ	0	0.985499	1	0.9966	gi|194098687|ref|YP_002001749.1| NarX/NarQ
Supercontig_4.1	NGFG_01034	NGFG_01034	753632	754246	615	+	1	+	753564		TRANS_698	TRANS_698-NGFG_01034-1	molybdopterin-guanine_dinucleotide_biosynthesis_protein_A	753564	754246	683	753564	754246	683	+	1	32.0661	5.6826	LowExpression	27	0.258512	NotSignificant	0	Intergenic	2e-153	0.896047	1	1	gi|59801169|ref|YP_207881.1| molybdopterin-guanine dinucleotide biosynthesis protein	2e-153	0.896047	1	1	gi|194098686|ref|YP_002001748.1| Probable molybdopterin-guanine dinucleotide biosynthesis protein A
Supercontig_4.1	NGFG_01033	NGFG_01033	754322	755026	705	+	3	+	754379		TRANS_699	TRANS_699-NGFG_01033-1	riboflavin_synthase._alpha_subunit	754379	755026	648	754322	755897	1576	+	2	44.0659	16.6851	LowExpression	13	0.00061	Significant	0	Intergenic	1e-152	0.949074	1	1	gi|161572975|ref|YP_207882.2| riboflavin synthase subunit alpha	9e-161	0.99537	0.830116	1	gi|194098685|ref|YP_002001747.1| riboflavin synthase subunit alpha
Supercontig_4.1	NGFG_01032	NGFG_01032	755034	755897	864	+	1	+			TRANS_699	TRANS_699-NGFG_01032-1	hypothetical_protein	755027	755897	871	754322	755897	1576	+	2	80.8454	136.864	HighExpression	39	0.506181	NotSignificant	0	Intergenic	0	0.988519	1	1	gi|59801171|ref|YP_207883.1| hypothetical protein NGO0756	0	0.988519	1	0.9965	gi|194098684|ref|YP_002001746.1| hypothetical protein NGK_1121
Supercontig_4.1	NGFG_01031	NGFG_01031	755910	756476	567	-	3	-	756368	755801	TRANS_701	TRANS_701-NGFG_01031-1	hypothetical_protein	755910	756368	459	755801	756476	676	-	1	1147.57	280.854	HighExpression	19	0.458279	NotSignificant	377	Antisense	4e-96	0.941176	1	0.9931	gi|59801172|ref|YP_207884.1| hypothetical protein NGO0757	7e-103	0.993464	0.808511	1	gi|194098683|ref|YP_002001745.1| Periplasmic protein
Supercontig_4.1							1	+	755940	756264	NgncR_081	NgncR_081-Y-1		755940	756264	325	755940	756264	325	+	0	341.206	1295.73	HighExpression	14	0.603181	NotSignificant	325	Antisense
Supercontig_4.1	NGFG_01030	NGFG_01030	756490	757173	684	+	1	+	756317	757418	TRANS_702	TRANS_702-NGFG_01030-1	ribulose-phosphate_3-epimerase	756317	757173	857	756317	757418	1102	+	1	94.7822	211.885	HighExpression	22	0.00159461	Significant	52	Antisense	4e-165	0.791132	0.982609	1	gi|59801173|ref|YP_207885.1| ribulose-phosphate 3-epimerase	6e-166	0.794632	1	1	gi|194098682|ref|YP_002001744.1| putative ribulose-phosphate 3-epimerase
Supercontig_4.1	NGFG_01029	NGFG_01029	757418	758449	1032	-	1	-		757431	TRANS_704	TRANS_704-NGFG_01029-1	Holliday_junction_ATP-dependent_DNA_helicase_ruvB	757418	758530	1113	757418	758867	1450	-	2	52.0584	43.5896	HighExpression	46	0.215583	NotSignificant	0	Intergenic	0	0.924528	1	0.9971	gi|59801175|ref|YP_207887.1| Holliday junction DNA helicase RuvB	0	0.924528	1	0.9971	gi|194098681|ref|YP_002001743.1| Holliday junction DNA helicase RuvB
Supercontig_4.1	NGFG_01028	NGFG_01028	758531	758839	309	-	1	-	758867		TRANS_704	TRANS_704-NGFG_01028-1	hypothetical_protein	758531	758867	337	757418	758867	1450	-	2	139.849	144.785	HighExpression	15	0.667773	NotSignificant	0	Intergenic	1e-60	0.908012	1	0.9902	gi|59801176|ref|YP_207888.1| hypothetical protein NGO0761	2e-61	0.908012	1	1	gi|194098680|ref|YP_002001742.1| hypothetical protein NGK_1117
Supercontig_4.1	NGFG_01027	NGFG_01027	759257	760489	1233	-	0	-				X-NGFG_01027-1	multifunctional_CCA_protein	759257	760489	1233	759257	760489	1233	-	1	38.6728	15.9638	LowExpression	38	0.00372654	Significant	0	Intergenic	0	0.997567	1	0.9951	gi|59801178|ref|YP_207890.1| multifunctional tRNA nucleotidyl transferase/23-cyclic phosphodiesterase/2nucleotidase/phosphatase	0	0.997567	1	0.9927	gi|194098678|ref|YP_002001740.1| multifunctional tRNA nucleotidyl transferase/23-cyclic phosphodiesterase/2nucleotidase/phosphatase
Supercontig_4.1	NGFG_01026	NGFG_01026	760568	762196	1629	-	1	-	762239	760509	TRANS_708	TRANS_708-NGFG_01026-1	ABC_transporter_ATP-binding_protein	760568	762239	1672	760509	762239	1731	-	1	128.998	37.9699	HighExpression	50	0.00110669	Significant	0	Intergenic	0	0.972488	1	1	gi|59801179|ref|YP_207891.1| ABC transporter ATP-binding protein	0	0.997608	0.926667	1	gi|194098677|ref|YP_002001739.1| putative ABC-transporter, ATP-binding protein
Supercontig_4.1	NGFG_01025	NGFG_01025	762346	762720	375	+	1	+	762316		TRANS_709	TRANS_709-NGFG_01025-1	ArsC_family_protein	762316	762720	405	762316	762720	405	+	1	51.3389	6.16066	HighExpression	18	0.628837	NotSignificant	0	Intergenic	1e-91	0.918519	1	1	gi|59801180|ref|YP_207892.1| hypothetical protein NGO0765	1e-91	0.918519	1	1	gi|194098676|ref|YP_002001738.1| hypothetical protein NGK_1113
Supercontig_4.1	NGFG_01024	NGFG_01024	762769	764307	1539	+	1	+	762739	764358	TRANS_710	TRANS_710-NGFG_01024-1	peptidyl-prolyl_cis-trans_isomerase_D	762739	764307	1569	762739	764358	1620	+	1	131.106	10.9549	HighExpression	25	0.00061	Significant	0	Intergenic	0	0.978967	1	0.998	gi|59801181|ref|YP_207893.1| peptidyl-prolyl cis-trans isomerase	0	0.978967	1	1	gi|194098675|ref|YP_002001737.1| putative peptidyl-prolyl cis-trans isomerase
Supercontig_4.1	NGFG_01023	NGFG_01023	764374	764991	618	+	0	+		765038	TRANS_711	TRANS_711-NGFG_01023-1	recombination_protein_recR	764374	764991	618	764374	765038	665	+	1	118.877	45.3078	HighExpression	35	1	NotSignificant	0	Intergenic	3e-135	0.995146	1	0.9951	gi|59801182|ref|YP_207894.1| recombination protein RecR	6e-137	0.995146	0.995146	1	gi|194098674|ref|YP_002001736.1| recombination protein RecR
Supercontig_4.1	NGFG_01022	NGFG_01022	765047	765325	279	-	1	-	765353	764996	TRANS_712	TRANS_712-NGFG_01022-1	hypothetical_protein	765047	765353	307	764996	765353	358	-	1	1678.73	139.969	HighExpression	13	0.589642	NotSignificant	0	Intergenic	7e-38	0.586319	0.722892	1	gi|59801183|ref|YP_207895.1| hypothetical protein NGO0768	1e-52	0.899023	1	1	gi|194098673|ref|YP_002001735.1| hypothetical protein NGK_1110
Supercontig_4.1	NGFG_01020	NGFG_01020	765551	766798	1248	+	1	+	765485		TRANS_713	TRANS_713-NGFG_01020-1	lipoprotein-releasing_system_transmembrane_protein_lolC	765485	766798	1314	765485	767486	2002	+	2	150.641	18.5664	HighExpression	42	0.00204143	Significant	0	Intergenic	0	0.947489	1	0.9928	gi|59801184|ref|YP_207896.1| protein LolC	0	0.947489	1	1	gi|194098671|ref|YP_002001733.1| protein LolC
Supercontig_4.1	NGFG_01019	NGFG_01019	766791	767486	696	+	1	+			TRANS_713	TRANS_713-NGFG_01019-1	lipoprotein-releasing_system_ATP-binding_protein_LolD	766791	767486	696	765485	767486	2002	+	2	71.6974	4.38151	HighExpression	31	0.541977	NotSignificant	0	Intergenic	2e-150	0.99569	1	1	gi|59801185|ref|YP_207897.1| hypothetical protein NGO0770	3e-150	0.99569	1	1	gi|194098670|ref|YP_002001732.1| protein LolD
Supercontig_4.1	NGFG_01018	NGFG_01018	767553	769298	1746	+	1	+	767542		TRANS_714	TRANS_714-NGFG_01018-1	exodeoxyribonuclease_V._alpha_subunit	767542	769298	1757	767542	769298	1757	+	1	64.2189	16.8831	HighExpression	51	0.00061	Significant	0	Intergenic	0	0.992032	1	0.9983	gi|59801186|ref|YP_207898.1| exodeoxyribonuclease V subunit alpha	0	0.997154	0.986486	1	gi|194098669|ref|YP_002001731.1| recombinase D
Supercontig_4.1	NGFG_01016	NGFG_01016	769591	769956	366	-	0					X-NGFG_01016-1	hypothetical_protein	769591	769956	366	769591	769956	366	-	1	15.1492	82.563	LowExpression	24	1	NotSignificant	0	Intergenic	3e-12	0.762295	0.320132	0.3814	gi|59801654|ref|YP_208366.1| N5-glutamine S-adenosyl-L-methionine-dependent methyltransferase	2e-85	0.991803	0.896296	1	gi|194098667|ref|YP_002001729.1| hypothetical protein NGK_1104
Supercontig_4.1	NGFG_04241	NGFG_02316	769985	770986	1002	+	0	+				X-NGFG_04241-1	hypothetical_protein	769985	770986	1002	769985	770986	1002	+	1	51.1852	37.3513	HighExpression	124	1	NotSignificant	198	Antisense	0	0.997006	1	0.991	gi|59801187|ref|YP_207899.1| hypothetical protein NGO0773	0	0.997006	1	0.994	gi|194098666|ref|YP_002001728.1| hypothetical protein NGK_1103
Supercontig_4.1	NGFG_01015	NGFG_01015	770789	771574	786	-	3	-	771486		TRANS_3018	TRANS_3018-NGFG_01015-1	hypothetical_protein	770789	771486	698	770789	771621	833	-	1	120.742	65.5343	HighExpression	31	0.525269	NotSignificant	198	Antisense
Supercontig_4.1	NGFG_01015	NGFG_01015	770789	771574	786	-	1	-	771621		TRANS_3018	TRANS_3018-NGFG_01015-2	hypothetical_protein	770789	771621	833	770789	771621	833	-	1	109.161	71.8867	HighExpression	33	0.200377	NotSignificant	198	Antisense
Supercontig_4.1	NGFG_01014	NGFG_01014	771826	774288	2463	+	1	+	771793		TRANS_717	TRANS_717-NGFG_01014-1	ATP-dependent_protease_La	771793	774288	2496	771793	774288	2496	+	1	55.4238	18.9929	HighExpression	58	0.00061	Significant	0	Intergenic	0	0.947115	0.960976	1	gi|59801189|ref|YP_207901.1| hypothetical protein NGO0775	0	0.947115	0.960976	0.9987	gi|194098664|ref|YP_002001726.1| hypothetical protein NGK_1101
Supercontig_4.1	NGFG_01012	NGFG_01012	774470	774739	270	+	1	+	774346		TRANS_719	TRANS_719-NGFG_01012-1	DNA-binding_protein_HU-beta	774346	774739	394	774346	774787	442	+	1	3074.86	86.5464	HighExpression	5	0.00159461	Significant	0	Intergenic	7e-58	0.677665	1	0.9888	gi|59801191|ref|YP_207903.1| DNA-binding protein Hu	8e-58	0.677665	1	0.9888	gi|194098662|ref|YP_002001724.1| protein DbhA
Supercontig_4.1	NGFG_01012	NGFG_01012	774470	774739	270	+	2	+	774398	774787	TRANS_719	TRANS_719-NGFG_01012-2	DNA-binding_protein_HU-beta	774398	774739	342	774346	774787	442	+	1	3531.03	98.8949	HighExpression	5	0.00332111	Significant	0	Intergenic	3e-58	0.780702	1	0.9888	gi|59801191|ref|YP_207903.1| DNA-binding protein Hu	4e-58	0.780702	1	0.9888	gi|194098662|ref|YP_002001724.1| protein DbhA
Supercontig_4.1	NGFG_01011	NGFG_01011	774915	775349	435	-	1	-		774855	TRANS_720	TRANS_720-NGFG_01011-1	hypothetical_protein	774915	775349	435	774855	776772	1918	-	2	79.6638	19.1193	HighExpression	17	0.368868	NotSignificant	0	Intergenic	4e-81	0.993103	1	1	gi|59801192|ref|YP_207904.1| hypothetical protein NGO0778	5e-81	0.993103	1	1	gi|194098661|ref|YP_002001723.1| Membrane protein
Supercontig_4.1	NGFG_01010	NGFG_01010	775342	776649	1308	-	1	-	776772		TRANS_720	TRANS_720-NGFG_01010-1	homoserine_dehydrogenase	775342	776772	1431	774855	776772	1918	-	2	148.205	18.5982	HighExpression	88	1	NotSignificant	51	Antisense	0	0.91195	1	1	gi|59801193|ref|YP_207905.1| homoserine dehydrogenase	0	0.972746	1	0.9935	gi|194098660|ref|YP_002001722.1| homoserine dehydrogenase
Supercontig_4.1	NGFG_01009	NGFG_01009	776845	777216	372	+	1	+	776722	777254	TRANS_721	TRANS_721-NGFG_01009-1	hypothetical_protein	776722	777216	495	776722	777254	533	+	1	245.866	165.218	HighExpression	14	0.0361308	Significant	51	Antisense	6e-90	0.745455	1	1	gi|59801194|ref|YP_207906.1| hypothetical protein NGO0780	7e-90	0.745455	1	1	gi|194098659|ref|YP_002001721.1| hypothetical protein NGK_1096
Supercontig_4.1	NGFG_01008	NGFG_01008	777293	779215	1923	+	1	+	777266	779528	TRANS_722	TRANS_722-NGFG_01008-1	ABC_transporter_ATP-binding_protein	777266	779215	1950	777266	779528	2263	+	1	151.979	116.863	HighExpression	81	0.0986886	NotSignificant	300	Antisense	0	0.984615	1	0.9984	gi|59801195|ref|YP_207907.1| ABC transporter ATP-binding protein	0	0.984615	1	0.9984	gi|194098658|ref|YP_002001720.1| ABC transporter ATP-binding protein
Supercontig_4.1							1	-	780518	778916	NgncR_082	NgncR_082-Y-1		778916	780518	1603	778916	780518	1603	-	0	831.69	385.666	HighExpression	64	0.0749072	NotSignificant	990	Antisense
Supercontig_4.1	NGFG_01006	NGFG_01006	779688	780200	513	+	0	+				X-NGFG_01006-1	hypothetical_protein	779688	780200	513	779688	780200	513	+	1	355.049	715.502	HighExpression	25	0.807491	NotSignificant	513	Antisense	7e-109	0.994152	1	1	gi|59801197|ref|YP_207909.1| hypothetical protein NGO0783	8e-109	0.994152	1	1	gi|194098656|ref|YP_002001718.1| Periplasmic protein
Supercontig_4.1	NGFG_01005	NGFG_01005	780248	780424	177	+	0	+		780662	TRANS_725	TRANS_725-NGFG_01005-1	hypothetical_protein	780248	780424	177	780248	780662	415	+	1	964.823	2963.38	HighExpression	9	0.94576	NotSignificant	177	Antisense	1e-38	0.983051	1	1	gi|59801198|ref|YP_207910.1| hypothetical protein NGO0784	1e-38	0.983051	0.983051	1	gi|194098655|ref|YP_002001717.1| hypothetical protein NGK_1092
Supercontig_4.1	NGFG_01004	NGFG_01004	780645	781340	696	-	1	-		780563	TRANS_3019	TRANS_3019-NGFG_01004-1	TraD_protein	780645	781340	696	780563	786720	6158	-	4	50.9848	140.208	HighExpression	19	0.0106258	Significant	0	Intergenic						3e-128	0.827586	1	0.9844	gi|194098654|ref|YP_002001716.1| protein TraD
Supercontig_4.1	NGFG_01003	NGFG_01003	781330	783372	2043	-	1	-			TRANS_3019	TRANS_3019-NGFG_01003-1	conjugative_coupling_factor_TraD._PFGI-1_class	781330	783372	2043	780563	786720	6158	-	4	9.09173	35.2813	LowExpression	40	0.00061	Significant	210	Antisense						0	0.998532	1	0.9985	gi|194098653|ref|YP_002001715.1| protein TraD
Supercontig_4.1							1	+	783163	783877	NgncR_083	NgncR_083-Y-1		783163	783877	715	783163	783877	715	+	0	116.708	9.30562	HighExpression	10	0.00061	Significant	715	Antisense
Supercontig_4.1	NGFG_01002	NGFG_01002	783369	785921	2553	-	1	-			TRANS_3019	TRANS_3019-NGFG_01002-1	conjugal_transfer_pilus_assembly_protein_TraI	783369	785921	2553	780563	786720	6158	-	4	11.2933	50.4943	LowExpression	64	0.00061	Significant	509	Antisense						0	0.998825	1	0.9988	gi|194098652|ref|YP_002001714.1| TraI
Supercontig_4.1	NGFG_01001	NGFG_01001	785918	786337	420	-	2	-	786362		TRANS_3019	TRANS_3019-NGFG_01001-1	hypothetical_protein	785918	786362	445	780563	786720	6158	-	4	24.9195	64.7908	LowExpression	5	0.00061	Significant	0	Intergenic						2e-87	0.937079	1	1	gi|194098651|ref|YP_002001713.1| hypothetical protein NGK_1088
Supercontig_4.1	NGFG_01001	NGFG_01001	785918	786337	420	-	1	-	786720		TRANS_3019	TRANS_3019-NGFG_01001-2	hypothetical_protein	785918	786720	803	780563	786720	6158	-	4	17.2621	54.2031	LowExpression	9	0.00061	Significant	0	Intergenic						1e-85	0.519303	1	1	gi|194098651|ref|YP_002001713.1| hypothetical protein NGK_1088
Supercontig_4.1	NGFG_01000	NGFG_01000	786847	787308	462	+	0					X-NGFG_01000-1	LtgX_protein	786847	787308	462	786847	787308	462	+	1	1.20013	29.4032	LowExpression	11	0.0112573	Significant	0	Intergenic						4e-113	0.993506	1	0.9935	gi|194098650|ref|YP_002001712.1| protein LtgX
Supercontig_4.1	NGFG_00999	NGFG_00999	787278	787799	522	+	0					X-NGFG_00999-1	hypothetical_protein	787278	787799	522	787278	787799	522	+	1	4.24873	190.131	LowExpression	15	0.032025	Significant	392	Antisense						1e-128	0.994253	1	0.9942	gi|194098649|ref|YP_002001711.1| hypothetical protein NGK_1086
Supercontig_4.1							1	-	787900	787408	NgncR_084	NgncR_084-Y-1		787408	787900	493	787408	787900	493	-	0	215.373	6.18566	HighExpression	17	0.147946	NotSignificant	438	Antisense
Supercontig_4.1	NGFG_00998	NGFG_00998	787855	788106	252	+	0					X-NGFG_00998-1	conjugal_transfer_pilus_assembly_protein_TraA	787855	788106	252	787855	788106	252	+	1	7.70083	150.716	LowExpression	7	0.146252	NotSignificant	46	Antisense						2e-31	0.630952	0.716216	1	gi|194098648|ref|YP_002001710.1| TraA protein
Supercontig_4.1	NGFG_00997	NGFG_00997	788169	788450	282	+	0					X-NGFG_00997-1	type_IV_conjugative_transfer_system_protein_TraL	788169	788450	282	788169	788450	282	+	1	14.7463	5.89851	LowExpression	5	0.0151357	Significant	0	Intergenic						9e-65	0.989362	1	1	gi|194098647|ref|YP_002001709.1| protein TraL
Supercontig_4.1	NGFG_00996	NGFG_00996	788462	789112	651	+	0					X-NGFG_00996-1	type_IV_conjugative_transfer_system_protein_TraE	788462	789112	651	788462	789112	651	+	1	8.09119	5.53608	LowExpression	13	0.00061	Significant	0	Intergenic						1e-157	0.995392	1	1	gi|194098646|ref|YP_002001708.1| protein TraE
Supercontig_4.1	NGFG_00995	NGFG_00995	789114	789848	735	+	0					X-NGFG_00995-1	type-F_conjugative_transfer_system_secretin_TraK	789114	789848	735	789114	789848	735	+	1	5.28057	7.92085	LowExpression	15	0.00061	Significant	0	Intergenic						3e-136	0.755102	1	0.9946	gi|194098645|ref|YP_002001707.1| protein TraK
Supercontig_4.1	NGFG_00994	NGFG_00994	789850	791163	1314	+	0					X-NGFG_00994-1	conjugal_transfer_pilus_assembly_protein_TraB	789850	791163	1314	789850	791163	1314	+	1	9.91614	24.0519	LowExpression	29	0.00061	Significant	0	Intergenic						0	0.997717	1	0.9977	gi|194098644|ref|YP_002001706.1| protein TraB
Supercontig_4.1	NGFG_00993	NGFG_00993	791173	791892	720	+	0					X-NGFG_00993-1	thiol.disulfide_interchange_protein_DsbC	791173	791892	720	791173	791892	720	+	1	8.47091	32.7285	LowExpression	7	0.00061	Significant	0	Intergenic	2e-47	0.808333	0.739464	0.4388	gi|59801780|ref|YP_208492.1| hypothetical protein NGO1438	3e-128	0.775	1	1	gi|194098643|ref|YP_002001705.1| protein DsbC
Supercontig_4.1	NGFG_00992	NGFG_00992	791889	792470	582	+	0					X-NGFG_00992-1	type_IV_conjugative_transfer_system_protein_TraV	791889	792470	582	791889	792470	582	+	1	12.3848	60.9715	LowExpression	21	0.158271	NotSignificant	380	Antisense						3e-143	0.994845	0.960199	1	gi|194098642|ref|YP_002001704.1| protein TraV
Supercontig_4.1							1	-	792294	791915	NgncR_085	NgncR_085-Y-1		791915	792294	380	791915	792294	380	-	0	77.3325	16.0502	HighExpression	14	0.299723	NotSignificant	380	Antisense
Supercontig_4.1	NGFG_00991	NGFG_00991	792480	795056	2577	+	0					X-NGFG_00991-1	type-IV_secretion_system_protein_TraC	792480	795056	2577	792480	795056	2577	+	1	7.85323	23.4521	LowExpression	56	0.00061	Significant	350	Antisense						0	0.998836	1	1	gi|194098641|ref|YP_002001703.1| protein TraC
Supercontig_4.1							1	-	796529	794707	NgncR_086	NgncR_086-Y-1		794707	796529	1823	794707	796529	1823	-	0	212.142	19.3133	HighExpression	35	0.00061	Significant	1788	Antisense
Supercontig_4.1	NGFG_00990	NGFG_00990	795084	795632	549	+	0					X-NGFG_00990-1	hypothetical_protein	795084	795632	549	795084	795632	549	+	1	21.2088	123.213	LowExpression	14	0.00889022	Significant	549	Antisense						3e-108	0.994536	1	0.9945	gi|194098640|ref|YP_002001702.1| hypothetical protein NGK_1077
Supercontig_4.1	NGFG_00989	NGFG_00989	795632	796177	546	+	0					X-NGFG_00989-1	conjugal_transfer_pilin_signal_peptidase_TrbI	795632	796177	546	795632	796177	546	+	1	22.3409	202.083	LowExpression	7	0.00061	Significant	546	Antisense						2e-136	0.994505	1	1	gi|194098639|ref|YP_002001701.1| protein TrbI
Supercontig_4.1	NGFG_00988	NGFG_00988	796186	796842	657	+	0					X-NGFG_00988-1	type-F_conjugative_transfer_system_protein_TraW	796186	796842	657	796186	796842	657	+	1	29.5374	351.073	LowExpression	14	0.00061	Significant	344	Antisense						8e-161	0.995434	1	0.9954	gi|194098638|ref|YP_002001700.1| protein TraW
Supercontig_4.1	NGFG_00987	NGFG_00987	796839	797957	1119	+	0					X-NGFG_00987-1	conjugal_transfer_pilus_assembly_protein_TraU	796839	797957	1119	796839	797957	1119	+	1	6.93694	4.45946	LowExpression	21	0.00061	Significant	0	Intergenic						0	0.997319	1	0.9973	gi|194098637|ref|YP_002001699.1| protein TraU
Supercontig_4.1	NGFG_00986	NGFG_00986	797972	798724	753	+	0					X-NGFG_00986-1	type-F_conjugative_transfer_system_pilin_assembly_protein_TrbC	797972	798724	753	797972	798724	753	+	1	13.6222	9.94051	LowExpression	21	0.00707045	Significant	0	Intergenic						0	0.996016	0.996016	0.992	gi|194098636|ref|YP_002001698.1| protein TrbC
Supercontig_4.1	NGFG_00985	NGFG_00985	798721	799965	1245	+	0					X-NGFG_00985-1	hypothetical_protein	798721	799965	1245	798721	799965	1245	+	1	32.5105	53.4419	LowExpression	22	0.00061	Significant	287	Antisense						0	0.99759	1	1	gi|194098635|ref|YP_002001697.1| hypothetical protein NGK_1072
Supercontig_4.1							1	-	799663	799377	NgncR_087	NgncR_087-Y-1		799377	799663	287	799377	799663	287	-	0	158.417	86.9362	HighExpression	5	0.0112573	Significant	287	Antisense
Supercontig_4.1	NGFG_00984	NGFG_00984	799962	801545	1584	+	0					X-NGFG_00984-1	conjugal_transfer_mating_pair_stabilization_protein_TraN	799962	801545	1584	799962	801545	1584	+	1	18.902	15.2266	LowExpression	52	0.00332111	Significant	0	Intergenic						6e-08	0.149621	0.18705	0.3165	gi|194098634|ref|YP_002001696.1| protein TraN
Supercontig_4.1	NGFG_00983	NGFG_00983	801532	801957	426	+	0					X-NGFG_00983-1	hypothetical_protein	801532	801957	426	801532	801957	426	+	1	17.5709	4.55542	LowExpression	8	0.00204143	Significant	0	Intergenic						6e-103	0.992958	1	1	gi|194098633|ref|YP_002001695.1| hypothetical protein NGK_1070
Supercontig_4.1	NGFG_00982	NGFG_00982	801969	802745	777	+	0					X-NGFG_00982-1	conjugal_transfer_pilus_assembly_protein_TraF	801969	802745	777	801969	802745	777	+	1	37.4635	8.91988	LowExpression	27	0.0676249	NotSignificant	0	Intergenic						0	0.996139	1	1	gi|194098632|ref|YP_002001694.1| protein TraF
Supercontig_4.1	NGFG_00981	NGFG_00981	802917	804422	1506	+	1	+	802834		TRANS_3020	TRANS_3020-NGFG_00981-1	conjugative_transfer_pilus_assembly_protein_TraH	802834	804422	1589	802834	807479	4646	+	2	505.26	34.3702	HighExpression	24	0.00061	Significant	0	Intergenic						0	0.853367	1	0.9956	gi|194098631|ref|YP_002001693.1| protein TraH
Supercontig_4.1	NGFG_00980	NGFG_00980	804432	807431	3000	+	1	+		807479	TRANS_3020	TRANS_3020-NGFG_00980-1	conjugal_transfer_mating_pair_stabilization_protein_TraG	804423	807431	3009	802834	807479	4646	+	2	112.311	59.334	HighExpression	76	0.00061	Significant	0	Intergenic						0	0.997009	1	0.998	gi|194098630|ref|YP_002001692.1| protein TraG
Supercontig_4.1	NGFG_00979	NGFG_00979	807473	808018	546	+	3	+	807597	807785	TRANS_3021	TRANS_3021-NGFG_00979-1	hypothetical_protein	807597	808018	422	807473	808018	546	+	1	137.958	92.6289	HighExpression	17	0.41832	NotSignificant	0	Intergenic						3e-60	0.604265	1	1	gi|194098629|ref|YP_002001691.1| AtlA protein, partial
Supercontig_4.1	NGFG_00978	NGFG_00978	808022	808180	159	+	0					X-NGFG_00978-1	hypothetical_protein	808022	808180	159	808022	808180	159	+	1	333.025	95.8971	HighExpression	2	0.0404526	Significant	0	Intergenic						2e-31	0.981132	1	1	gi|194098628|ref|YP_002001690.1| hypothetical protein NGK_1065
Supercontig_4.1	NGFG_00976	NGFG_00976	808675	809253	579	-	1	-		808202	TRANS_3022	TRANS_3022-NGFG_00976-1	CspA_protein	808675	809455	781	808202	811623	3422	-	4	2291.67	78.8029	HighExpression	22	0.00636258	Significant	0	Intergenic						3e-127	0.737516	0.989744	0.9171	gi|194098626|ref|YP_002001688.1| CspA protein
Supercontig_4.1	NGFG_00975	NGFG_00975	809456	809728	273	-	1	-			TRANS_3022	TRANS_3022-NGFG_00975-1	hypothetical_protein	809456	809872	417	808202	811623	3422	-	4	2679.89	305.152	HighExpression	17	0.44923	NotSignificant	0	Intergenic						3e-74	0.863309	1	1	gi|194098625|ref|YP_002001687.1| hypothetical protein NGK_1062
Supercontig_4.1	NGFG_00974	NGFG_00974	809873	810487	615	-	1	-			TRANS_3022	TRANS_3022-NGFG_00974-1	hypothetical_protein	809873	810539	667	808202	811623	3422	-	4	1694.14	309.234	HighExpression	21	0.0366467	Significant	0	Intergenic						3e-153	0.917541	1	0.9951	gi|194098624|ref|YP_002001686.1| hypothetical protein NGK_1061
Supercontig_4.1	NGFG_00973	NGFG_00973	810540	811490	951	-	1	-	811623		TRANS_3022	TRANS_3022-NGFG_00973-1	hypothetical_protein	810540	811623	1084	808202	811623	3422	-	4	1479.24	32.9914	HighExpression	25	0.00061	Significant	0	Intergenic						0	0.971402	0.983146	0.9915	gi|194098623|ref|YP_002001685.1| hypothetical protein NGK_1060
Supercontig_4.1	NGFG_00972	NGFG_00972	811729	812163	435	-	1	-			TRANS_3023	TRANS_3023-NGFG_00972-1	hypothetical_protein	811729	812179	451	811729	812622	894	-	2	2026.05	528.642	HighExpression	15	0.128764	NotSignificant	0	Intergenic						1e-37	0.392461	1	0.9831	gi|194098622|ref|YP_002001684.1| hypothetical protein NGK_1059, partial
Supercontig_4.1	NGFG_00971	NGFG_00971	812180	812491	312	-	1	-	812622		TRANS_3023	TRANS_3023-NGFG_00971-1	hypothetical_protein	812180	812622	443	811729	812622	894	-	2	2306.7	128.289	HighExpression	6	0.00061	Significant	0	Intergenic						6e-67	0.697517	1	1	gi|194098621|ref|YP_002001683.1| hypothetical protein NGK_1058
Supercontig_4.1	NGFG_00970	NGFG_00970	812895	813359	465	-	0					X-NGFG_00970-1	hypothetical_protein	812895	813359	465	812895	813359	465	-	1	28.0211	3.57716	LowExpression	18	0.320028	NotSignificant	0	Intergenic						1e-111	0.993548	1	0.987	gi|194098620|ref|YP_002001682.1| hypothetical protein NGK_1057
Supercontig_4.1	NGFG_00969	NGFG_00969	813448	814227	780	-	0					X-NGFG_00969-1	hypothetical_protein	813448	814227	780	813448	814227	780	-	1	33.0543	7.46388	LowExpression	26	0.0441286	Significant	0	Intergenic						0	0.996154	0.877966	0.9961	gi|194098619|ref|YP_002001681.1| hypothetical protein NGK_1056
Supercontig_4.1	NGFG_04240	NGFG_02317	814448	814540	93	-	1	-		814354	TRANS_3024	TRANS_3024-NGFG_04240-1	hypothetical_protein	814448	814540	93	814354	814793	440	-	2	1356.34	14.9048	HighExpression	1	0.125708	NotSignificant	0	Intergenic						2e-12	0.774194	0.585366	1	gi|194098618|ref|YP_002001680.1| hypothetical protein NGK_1055
Supercontig_4.1	NGFG_00968	NGFG_00968	814540	814725	186	-	1	-	814793		TRANS_3024	TRANS_3024-NGFG_00968-1	hypothetical_protein	814540	814793	254	814354	814793	440	-	2	2101.05	15.2804	HighExpression	4	0.00993023	Significant	0	Intergenic						1e-05	0.188976	0.390244	1	gi|194098618|ref|YP_002001680.1| hypothetical protein NGK_1055
Supercontig_4.1	NGFG_00967	NGFG_00967	814798	815313	516	-	0					X-NGFG_00967-1	hypothetical_protein	814798	815313	516	814798	815313	516	-	1	9.67081	18.2671	LowExpression	11	0.00524642	Significant	0	Intergenic						2e-127	0.994186	1	1	gi|194098617|ref|YP_002001679.1| hypothetical protein NGK_1054
Supercontig_4.1	NGFG_00966	NGFG_00966	815405	815986	582	-	0					X-NGFG_00966-1	hypothetical_protein	815405	815986	582	815405	815986	582	-	1	6.66876	15.2429	LowExpression	12	0.00159461	Significant	0	Intergenic						1e-139	0.994845	1	0.9948	gi|194098616|ref|YP_002001678.1| hypothetical protein NGK_1053
Supercontig_4.1	NGFG_00965	NGFG_00965	816222	817743	1522	-	0	-		816174		X-NGFG_00965-1	hypothetical_protein	816222	817743	1522	816174	817743	1570	-	1	17.6684	20.5828	LowExpression	41	0.00061	Significant	0	Intergenic	8e-08	0.10841	0.259067	0.4545	gi|59801330|ref|YP_208042.1| hypothetical protein NGO0934	0	0.72339	0.973475	0.9973	gi|194098614|ref|YP_002001676.1| hypothetical protein NGK_1051
Supercontig_4.1	NGFG_00964	NGFG_00964	817832	818056	225	-	0					X-NGFG_00964-1	hypothetical_protein	817832	818056	225	817832	818056	225	-	1	28.3391	49.2853	LowExpression	9	0.5665	NotSignificant	0	Intergenic						1e-51	0.986667	0.795699	1	gi|194098613|ref|YP_002001675.1| hypothetical protein NGK_1050
Supercontig_4.1	NGFG_04239	NGFG_02318	818292	818408	117	-	1	-		818145	TRANS_3025	TRANS_3025-NGFG_04239-1	hypothetical_protein	818292	818503	212	818145	822481	4337	-	6	372.691	125.538	HighExpression	5	0.112815	NotSignificant	0	Intergenic
Supercontig_4.1	NGFG_04238	NGFG_02319	818504	818614	111	-	1	-			TRANS_3025	TRANS_3025-NGFG_04238-1	hypothetical_protein	818504	818614	111	818145	822481	4337	-	6	412.098	77.4246	HighExpression	1	0.0678439	NotSignificant	0	Intergenic
Supercontig_4.1	NGFG_00963	NGFG_00963	818608	818865	258	-	1	-			TRANS_3025	TRANS_3025-NGFG_00963-1	hypothetical_protein	818608	819112	505	818145	822481	4337	-	6	136.694	130.655	HighExpression	16	0.0757284	NotSignificant	0	Intergenic						5e-56	0.50495	1	0.9765	gi|194098612|ref|YP_002001674.1| hypothetical protein NGK_1049
Supercontig_4.1	NGFG_00962	NGFG_00962	819113	821596	2484	-	1	-			TRANS_3025	TRANS_3025-NGFG_00962-1	hypothetical_protein	819113	821691	2579	818145	822481	4337	-	6	80.1913	26.7663	HighExpression	107	0.0529008	NotSignificant	0	Intergenic						0	0.962001	1	0.9964	gi|194098611|ref|YP_002001673.1| hypothetical protein NGK_1048
Supercontig_4.1	NGFG_00961	NGFG_00961	821692	822183	492	-	1	-			TRANS_3025	TRANS_3025-NGFG_00961-1	acetyltransferase	821692	822184	493	818145	822481	4337	-	6	339.649	71.4162	HighExpression	25	0.919201	NotSignificant	0	Intergenic						6e-37	0.456389	1	0.96	gi|194098610|ref|YP_002001672.1| hypothetical protein NGK_1047, partial
Supercontig_4.1	NGFG_00960	NGFG_00960	822185	822463	279	-	1	-	822481		TRANS_3025	TRANS_3025-NGFG_00960-1	hypothetical_protein	822185	822481	297	818145	822481	4337	-	6	727.145	137.215	HighExpression	9	0.165241	NotSignificant	0	Intergenic						2e-37	0.606061	1	1	gi|194098609|ref|YP_002001671.1| hypothetical protein NGK_1046, partial
Supercontig_4.1	NGFG_04237	NGFG_02320	822702	823109	408	-	3	-	823034	822618	TRANS_3026	TRANS_3026-NGFG_04237-1	hypothetical_protein	822702	823034	333	822618	823109	492	-	1	3709.72	22.4781	HighExpression	14	0.564879	NotSignificant	0	Intergenic						1e-59	0.918919	1	1	gi|194098608|ref|YP_002001670.1| hypothetical protein NGK_1045
Supercontig_4.1							1	+	823331	823446	NgncR_088	NgncR_088-Y-1		823331	823446	116	823331	823446	116	+	0	176.854	186.413	HighExpression	3	0.355023	NotSignificant	66	Antisense
Supercontig_4.1	NGFG_02209	NGFG_02209	823381	823935	555	-	1	-	823942	823296	TRANS_3027	TRANS_3027-NGFG_02209-1	hypothetical_protein	823381	823942	562	823296	823942	647	-	1	115.924	50.3157	HighExpression	14	0.00778848	Significant	66	Antisense
Supercontig_4.1	NGFG_04236	NGFG_02321	824289	824630	342	-	3	-	824555	824204	TRANS_3028	TRANS_3028-NGFG_04236-1	hypothetical_protein	824289	824555	267	824204	824630	427	-	1	2976.85	46.7241	HighExpression	10	0.42693	NotSignificant	0	Intergenic						1e-39	0.898876	1	0.7843	gi|194098608|ref|YP_002001670.1| hypothetical protein NGK_1045
Supercontig_4.1							1	+	824641	825224	NgncR_089	NgncR_089-Y-1		824641	825224	584	824641	825224	584	+	0	73.5798	46.9962	HighExpression	7	0.00061	Significant	369	Antisense
Supercontig_4.1	NGFG_00959	NGFG_00959	824856	825437	582	-	0					X-NGFG_00959-1	hypothetical_protein	824856	825437	582	824856	825437	582	-	1	41.9179	37.6309	LowExpression	11	0.00110669	Significant	369	Antisense						3e-144	0.994845	1	0.9948	gi|194098607|ref|YP_002001669.1| hypothetical protein NGK_1044
Supercontig_4.1	NGFG_00958	NGFG_00958	825447	825962	516	-	0					X-NGFG_00958-1	hypothetical_protein	825447	825962	516	825447	825962	516	-	1	16.118	34.9224	LowExpression	11	0.00486736	Significant	0	Intergenic						9e-109	0.994186	1	0.9942	gi|194098606|ref|YP_002001668.1| hypothetical protein NGK_1043
Supercontig_4.1	NGFG_00956	NGFG_00956	827147	827596	450	-	1	-	827807	826611	TRANS_3029	TRANS_3029-NGFG_00956-1	hypothetical_protein	827147	827807	661	826611	827807	1197	-	1	5694.33	145.535	HighExpression	17	0.00599799	Significant	0	Intergenic
Supercontig_4.1	NGFG_00955	NGFG_00955	827860	828432	573	-	0					X-NGFG_00955-1	hypothetical_protein	827860	828432	573	827860	828432	573	-	1	25.1587	14.5147	LowExpression	8	0.00061	Significant	0	Intergenic						1e-128	0.994764	1	1	gi|194098604|ref|YP_002001666.1| hypothetical protein NGK_1041
Supercontig_4.1	NGFG_00954	NGFG_00954	828536	829075	540	-	0					X-NGFG_00954-1	hypothetical_protein	828536	829075	540	828536	829075	540	-	1	62.12	295.198	HighExpression	8	0.00061	Significant	395	Antisense						9e-119	0.994444	0.952128	1	gi|194098602|ref|YP_002001664.1| hypothetical protein NGK_1039
Supercontig_4.1							1	+	828681	829281	NgncR_090	NgncR_090-Y-1		828681	829281	601	828681	829281	601	+	0	324.742	62.7342	HighExpression	18	0.0306363	Significant	587	Antisense
Supercontig_4.1	NGFG_00953	NGFG_00953	829090	831078	1989	-	0					X-NGFG_00953-1	DNA_topoisomerase_III	829090	831078	1989	829090	831078	1989	-	1	27.4582	56.8677	LowExpression	53	0.00061	Significant	192	Antisense	6e-36	0.895928	0.726562	0.2407	gi|59802183|ref|YP_208895.1| DNA topoisomerase I	0	0.998492	0.974963	0.9985	gi|194098601|ref|YP_002001663.1| protein TopB
Supercontig_4.1	NGFG_00952	NGFG_00952	831321	831752	432	-	1	-	831826		TRANS_3030	TRANS_3030-NGFG_00952-1	single-strand_DNA-binding_protein	831321	831826	506	831321	831826	506	-	1	273.395	18.6281	HighExpression	15	0.0490068	Significant	0	Intergenic						3e-104	0.847826	1	1	gi|194098600|ref|YP_002001662.1| protein SsbB
Supercontig_4.1	NGFG_00951	NGFG_00951	832132	832685	554	-	1	-	832739	832076	TRANS_3031	TRANS_3031-NGFG_00951-1	hypothetical_protein	832132	832739	608	832076	832739	664	-	1	171.445	11.3993	HighExpression	10	0.00061	Significant	0	Intergenic						1e-100	0.414474	0.456522	1	gi|194098599|ref|YP_002001661.1| hypothetical protein NGK_1036
Supercontig_4.1	NGFG_00950	NGFG_00950	832772	833821	1050	-	1	-	833884		TRANS_3032	TRANS_3032-NGFG_00950-1	integrating conjugative element protein	832772	833884	1113	832772	833884	1113	-	1	79.7067	4.98167	HighExpression	16	0.00061	Significant	0	Intergenic						0	0.989218	1	0.9973	gi|194098598|ref|YP_002001660.1| hypothetical protein NGK_1035
Supercontig_4.1	NGFG_00949	NGFG_00949	834012	835529	1518	-	0					X-NGFG_00949-1	hypothetical_protein	834012	835529	1518	834012	835529	1518	-	1	16.9844	13.3319	LowExpression	24	0.00061	Significant	107	Antisense	6e-10	0.203557	0.263298	0.301	gi|59801478|ref|YP_208190.1| phage associated protein	0	0.998024	0.994094	0.998	gi|194098597|ref|YP_002001659.1| hypothetical protein NGK_1034
Supercontig_4.1							1	+	835423	836173	NgncR_091	NgncR_091-Y-1		835423	836173	751	835423	836173	751	+	0	43.5594	10.3361	LowExpression	7	0.00061	Significant	751	Antisense
Supercontig_4.1	NGFG_00948	NGFG_00948	835529	836278	750	-	1	-		835290	TRANS_3033	TRANS_3033-NGFG_00948-1	hypothetical_protein	835529	836280	752	835290	839348	4059	-	4	12.1657	40.1836	LowExpression	8	0.00061	Significant	645	Antisense						0	0.993351	0.992032	1	gi|194098596|ref|YP_002001658.1| hypothetical protein NGK_1033
Supercontig_4.1	NGFG_00947	NGFG_00947	836281	836886	606	-	1	-			TRANS_3033	TRANS_3033-NGFG_00947-1	hypothetical_protein	836281	836886	606	835290	839348	4059	-	4	9.60698	6.40465	LowExpression	15	0.00636258	Significant	0	Intergenic						2e-125	0.856436	1	0.9884	gi|194098595|ref|YP_002001657.1| hypothetical protein NGK_1032
Supercontig_4.1	NGFG_00946	NGFG_00946	836876	838366	1491	-	1	-			TRANS_3033	TRANS_3033-NGFG_00946-1	chromosome_partitioning_protein_ParB_family_protein	836876	838366	1491	835290	839348	4059	-	4	14.317	44.8105	LowExpression	36	0.00061	Significant	754	Antisense						0	0.997988	1	0.998	gi|194098594|ref|YP_002001656.1| ParB family partitioning protein
Supercontig_4.1							1	+	837508	838261	NgncR_092	NgncR_092-Y-1		837508	838261	754	837508	838261	754	+	0	72.4327	19.8547	HighExpression	22	0.00889022	Significant	754	Antisense
Supercontig_4.1	NGFG_00945	NGFG_00945	838363	839250	888	-	1	-	839348		TRANS_3033	TRANS_3033-NGFG_00945-1	hypothetical_protein	838363	839348	986	835290	839348	4059	-	4	26.1485	52.0157	LowExpression	28	0.00061	Significant	762	Antisense	5e-11	0.766734	0.929961	0.2549	gi|59802109|ref|YP_208821.1| parA family protein - ATPase	0	0.897566	1	1	gi|194098593|ref|YP_002001655.1| protein ParA
Supercontig_4.1							1	+	838587	839484	NgncR_093	NgncR_093-Y-1		838587	839484	898	838587	839484	898	+	0	53.0997	30.5632	HighExpression	17	0.00061	Significant	762	Antisense
Supercontig_4.1	NGFG_00943	NGFG_00943	840045	840704	660	-	1	-	840725	840044	TRANS_727	TRANS_727-NGFG_00943-1	uracil-DNA_glycosylase	840045	840725	681	840044	840725	682	-	1	33.3816	11.8057	LowExpression	21	0.0308917	Significant	0	Intergenic	8e-165	0.964758	1	1	gi|59801200|ref|YP_207912.1| uracil-DNA glycosylase	9e-165	0.964758	1	1	gi|194098589|ref|YP_002001651.1| uracil-DNA glycosylase
Supercontig_4.1	NGFG_00942	NGFG_00942	840683	841192	510	+	3	+	840742	841191	TRANS_728	TRANS_728-NGFG_00942-1	hypothetical_protein	840742	841192	451	840683	842208	1526	+	2	809.56	66.3876	HighExpression	22	0.831553	NotSignificant	0	Intergenic	7e-86	0.898004	1	1	gi|59801201|ref|YP_207913.1| hypothetical protein NGO0787	8e-86	0.898004	1	1	gi|194098588|ref|YP_002001650.1| hypothetical protein NGK_1025
Supercontig_4.1	NGFG_00941	NGFG_00941	841207	842154	948	+	1	+	841206	842208	TRANS_728	TRANS_728-NGFG_00941-1	outer_membrane_protein	841193	842154	962	840683	842208	1526	+	2	150.43	81.267	HighExpression	34	0.0490068	Significant	0	Intergenic	0	0.982328	1	1	gi|59801202|ref|YP_207914.1| hypothetical protein NGO0788	0	0.982328	1	1	gi|194098587|ref|YP_002001649.1| membrane protein
Supercontig_4.1	NGFG_00940	NGFG_00940	842261	843331	1071	-	1	-	843357	842160	TRANS_730	TRANS_730-NGFG_00940-1	hypothetical_protein	842261	843357	1097	842160	843357	1198	-	1	41.1928	8.33964	LowExpression	38	0.0289203	Significant	0	Intergenic	0	0.973564	1	0.9972	gi|59801203|ref|YP_207915.1| hypothetical protein NGO0789	0	0.981768	1	0.9972	gi|194098586|ref|YP_002001648.1| Transporter, putative
Supercontig_4.1	NGFG_00938	NGFG_00938	843516	843791	276	+	1	+	843446		TRANS_732	TRANS_732-NGFG_00938-1	UPF0250_protein	843446	843791	346	843446	845512	2067	+	3	320.497	71.3106	HighExpression	25	1	NotSignificant	0	Intergenic	9e-62	0.789017	1	0.956	gi|59801205|ref|YP_207917.1| hypothetical protein NGO0791	2e-64	0.789017	1	1	gi|194098584|ref|YP_002001646.1| hypothetical protein NGK_1021
Supercontig_4.1	NGFG_00937	NGFG_00937	843793	844416	624	+	1	+			TRANS_732	TRANS_732-NGFG_00937-1	octanoyltransferase	843792	844416	625	843446	845512	2067	+	3	338.886	23.0655	HighExpression	11	0.00061	Significant	0	Intergenic	9e-143	0.912	1	1	gi|59801206|ref|YP_207918.1| lipoate-protein ligase B	4e-156	0.9936	1	1	gi|194098583|ref|YP_002001645.1| lipoate-protein ligase B
Supercontig_4.1	NGFG_00936	NGFG_00936	844409	845392	984	+	1	+		845512	TRANS_732	TRANS_732-NGFG_00936-1	lipoyl_synthase	844409	845392	984	843446	845512	2067	+	3	139.742	16.059	HighExpression	18	0.00061	Significant	0	Intergenic	0	0.996951	1	1	gi|59801207|ref|YP_207919.1| lipoyl synthase	0	0.996951	1	1	gi|194098582|ref|YP_002001644.1| lipoyl synthase
Supercontig_4.1	NGFG_00934	NGFG_00934	845868	846332	465	+	1	+	845801		TRANS_734	TRANS_734-NGFG_00934-1	bacterioferritin_A	845801	846332	532	845801	846911	1111	+	2	549.249	57.8431	HighExpression	35	1	NotSignificant	0	Intergenic	8e-113	0.868421	1	1	gi|59801208|ref|YP_207920.1| BfrA	2e-112	0.868421	1	0.9935	gi|194098580|ref|YP_002001642.1| bacterioferritin A
Supercontig_4.1	NGFG_00933	NGFG_00933	846360	846833	474	+	1	+		846911	TRANS_734	TRANS_734-NGFG_00933-1	bacterioferritin_B	846333	846833	501	845801	846911	1111	+	2	839.99	117.311	HighExpression	22	0.553641	NotSignificant	0	Intergenic	1e-101	0.94012	1	1	gi|59801209|ref|YP_207921.1| BfrB	5e-101	0.94012	1	0.9936	gi|194098579|ref|YP_002001641.1| putative bacterioferritin B
Supercontig_4.1							1	+	846986	847103	NgncR_094	NgncR_094-Y-1		846986	847103	118	846986	847103	118	+	0	145611	195.001	HighExpression	6	0.96836	NotSignificant	0	Intergenic
Supercontig_4.1	NGFG_00932	NGFG_00932	847161	847481	321	+	0	+				X-NGFG_00932-1	transcriptional_regulator	847161	847481	321	847161	847481	321	+	1	77.728	3.45458	HighExpression	25	1	NotSignificant	0	Intergenic	3e-74	0.981308	1	1	gi|59801211|ref|YP_207923.1| transcriptional regulator	6e-75	0.990654	1	1	gi|194098577|ref|YP_002001639.1| putative transcriptional regulator
Supercontig_4.1	NGFG_00931	NGFG_00931	847530	850088	2559	+	0	+				X-NGFG_00931-1	[protein-PII]_uridylyltransferase	847530	850088	2559	847530	850088	2559	+	1	35.859	5.41676	LowExpression	88	0.00061	Significant	0	Intergenic	0	0.998828	1	0.9977	gi|59801212|ref|YP_207924.1| uridylyltransferase	0	0.998828	1	0.9988	gi|194098576|ref|YP_002001638.1| putative uridylyltransferase
Supercontig_4.1	NGFG_00930	NGFG_00930	850235	851698	1464	+	1	+	850203	851764	TRANS_740	TRANS_740-NGFG_00930-1	inosine-5-monophosphate_dehydrogenase	850203	851698	1496	850203	851764	1562	+	1	169.377	50.4054	HighExpression	43	0.00061	Significant	0	Intergenic	0	0.976604	1	0.9938	gi|59801213|ref|YP_207925.1| inosine 5-monophosphate dehydrogenase	0	0.976604	1	0.9938	gi|194098575|ref|YP_002001637.1| inosine 5-monophosphate dehydrogenase
Supercontig_4.1	NGFG_00928	NGFG_00928	852034	854409	2376	-	1	-	854461		TRANS_743	TRANS_743-NGFG_00928-1	ribonuclease_R	852034	854461	2428	852034	854461	2428	-	1	73.5321	30.6003	HighExpression	73	0.00061	Significant	12	Antisense	0	0.953871	0.97598	1	gi|59801215|ref|YP_207927.1| ribonuclease	0	0.953871	0.97598	0.9987	gi|194098573|ref|YP_002001635.1| putative ribonuclease
Supercontig_4.1	NGFG_06013	NGFG_06013	854498	854584	87	+	1	+	854450		TRANS_742	TRANS_742-NGFG_06013-1	tRNA-Leu	854450	854584	135	854450	854713	264	+	2	2796.94	88.3028	HighExpression	2	0.082838	NotSignificant	12	Antisense
Supercontig_4.1	NGFG_06014	NGFG_06014	854623	854713	91	+	1	+		854711	TRANS_742	TRANS_742-NGFG_06014-1	tRNA-Ser	854585	854713	129	854450	854713	264	+	2	7878.49	19.3416	HighExpression	10	1	NotSignificant	0	Intergenic
Supercontig_4.1							1	+	854855	854970	NgncR_095	NgncR_095-Y-1		854855	854970	116	854855	854970	116	+	0	494.712	14.3395	HighExpression	11	1	NotSignificant	0	Intergenic	2e-23	0.982759	0.426966	1	gi|59801216|ref|YP_207928.1| hypothetical protein NGO0802	2e-22	0.982759	0.306452	0.9737	gi|194098572|ref|YP_002001634.1| hypothetical protein NGK_1009
Supercontig_4.1	NGFG_00926	NGFG_00926	855110	856921	1812	-	1	-	856953	855059	TRANS_747	TRANS_747-NGFG_00926-1	GTP-binding_protein_TypA/BipA	855110	856953	1844	855059	856953	1895	-	1	139.066	74.4191	HighExpression	84	0.39274	NotSignificant	0	Intergenic	0	0.98102	1	1	gi|59801217|ref|YP_207929.1| GTP-binding protein	0	0.98102	1	1	gi|194098571|ref|YP_002001633.1| putative GTP-binding protein
Supercontig_4.1	NGFG_00925	NGFG_00925	857038	857928	891	-	1	-	857963		TRANS_748	TRANS_748-NGFG_00925-1	carbohydrate_kinase	857038	857963	926	857038	857963	926	-	1	20.6575	17.0649	LowExpression	39	0.305701	NotSignificant	8	Antisense	0	0.958963	1	1	gi|59801218|ref|YP_207930.1| hypothetical protein NGO0804	0	0.958963	1	1	gi|194098570|ref|YP_002001632.1| hypothetical protein NGK_1007
Supercontig_4.1	NGFG_00924	NGFG_00924	857993	858649	657	+	1	+	857956	858754	TRANS_749	TRANS_749-NGFG_00924-1	nickel-dependent_hydrogenase._b-type_cytochrome_subunit	857956	858649	694	857956	858754	799	+	1	118.242	13.1824	HighExpression	43	1	NotSignificant	8	Antisense	7e-101	0.743516	0.891192	0.9942	gi|59801219|ref|YP_207931.1| hypothetical protein NGO0805	2e-121	0.851585	0.90367	1	gi|194098569|ref|YP_002001631.1| Nickel-dependent hydrogenase, b-type cytochrome subunit
Supercontig_4.1	NGFG_00923	NGFG_00923	859078	860160	1083	+	0	+				X-NGFG_00923-1	siroheme_synthase	859078	860160	1083	859078	860160	1083	+	1	3.0718	1.79188	LowExpression	66	1	NotSignificant	0	Intergenic	0	0.99723	1	0.9889	gi|59801220|ref|YP_207932.1| hypothetical protein NGO0806	0	0.99723	1	0.9944	gi|194098567|ref|YP_002001629.1| hypothetical protein NGK_1004
Supercontig_4.1	NGFG_00922	NGFG_00922	860228	860911	684	+	0					X-NGFG_00922-1	sulfite_reductase_[NADPH]_flavoprotein_alpha-component	860228	860911	684	860228	860911	684	+	1	0.810614	0.810614	LowExpression	50	1	NotSignificant	0	Intergenic						9e-152	0.995614	1	0.9868	gi|194098566|ref|YP_002001628.1| putative sulfite reductase subunit alpha
Supercontig_4.1	NGFG_00921	NGFG_00921	860916	861950	1035	+	0					X-NGFG_00921-1	sulfite_reductase_[NADPH]_flavoprotein_alpha-component	860916	861950	1035	860916	861950	1035	+	1	1.33927	3.74997	LowExpression	45	0.356773	NotSignificant	0	Intergenic						0	0.997101	1	0.9826	gi|194098565|ref|YP_002001627.1| putative sulfite reductase subunit alpha
Supercontig_4.1	NGFG_00920	NGFG_00920	861977	862264	288	+	0					X-NGFG_00920-1	sulfite_reductase_[NADPH]_hemoprotein_beta-component	861977	862264	288	861977	862264	288	+	1	3.85041	14.4391	LowExpression	9	0.196869	NotSignificant	0	Intergenic						3e-67	0.989583	0.904762	1	gi|194098564|ref|YP_002001626.1| sulfite reductase hemoprotein, beta-component
Supercontig_4.1	NGFG_00919	NGFG_00919	862345	863742	1398	+	0					X-NGFG_00919-1	sulfite_reductase_[NADPH]_hemoprotein_beta-component	862345	863742	1398	862345	863742	1398	+	1	0.991523	11.3034	LowExpression	59	0.199836	NotSignificant	0	Intergenic						0	0.997854	1	0.9935	gi|194098563|ref|YP_002001625.1| putative sulfite reductase subunit beta
Supercontig_4.1	NGFG_00918	NGFG_00918	863915	865774	1860	+	1	+	863832		TRANS_751	TRANS_751-NGFG_00918-1	dihydroxy-acid_dehydratase	863832	865774	1943	863832	865774	1943	+	1	73.0529	59.3554	HighExpression	106	1	NotSignificant	0	Intergenic	0	0.955739	1	1	gi|59801221|ref|YP_207933.1| dihydroxy-acid dehydratase	0	0.997427	0.967066	0.9985	gi|194098562|ref|YP_002001624.1| dihydroxy-acid dehydratase
Supercontig_4.1	NGFG_04235	NGFG_02322	866194	867033	840	+	1	+		867042	TRANS_755	TRANS_755-NGFG_04235-1	hypothetical_protein	866194	867033	840	866194	867042	849	+	1	50.4954	41.9145	HighExpression	54	1	NotSignificant	0	Intergenic	8e-149	0.732143	1	0.9951	gi|59801224|ref|YP_207936.1| hypothetical protein NGO0812	0	0.95	1	0.9962	gi|194098560|ref|YP_002001622.1| hypothetical protein NGK_0997
Supercontig_4.1	NGFG_00914	NGFG_00914	867129	868379	1251	-	0	-		867042	TRANS_756	TRANS_756-NGFG_00914-1	biotin_synthase	867129	868379	1251	867042	868379	1338	-	1	74.0166	11.3019	HighExpression	71	1	NotSignificant	0	Intergenic	0	0.839329	1	0.9971	gi|59801225|ref|YP_207937.1| biotin synthase	0	0.997602	1	0.9976	gi|194098559|ref|YP_002001621.1| putative biotin synthase
Supercontig_4.1	NGFG_00913	NGFG_00913	868388	869764	1377	-	1	-			TRANS_757	TRANS_757-NGFG_00913-1	UDP-N-acetylmuramate.L-alanyl-gamma-D-glutamyl-meso-diaminopimelate_ligase	868388	869825	1438	868388	871809	3422	-	5	90.8034	5.59087	HighExpression	73	0.902262	NotSignificant	0	Intergenic	0	0.911683	0.954148	1	gi|59801227|ref|YP_207939.1| UDP-N-acetylmuramate: L-alanyl-gamma-D-glutamyl-meso-diaminopimelate ligase	0	0.911683	0.954148	1	gi|194098558|ref|YP_002001620.1| UDP-N-acetylmuramate:L-alanyl-gamma-D-glutamyl-meso-diaminopimelate ligase
Supercontig_4.1	NGFG_00912	NGFG_00912	869826	870131	306	-	1	-			TRANS_757	TRANS_757-NGFG_00912-1	hypothetical_protein	869826	870142	317	868388	871809	3422	-	5	191.525	17.4908	HighExpression	17	1	NotSignificant	0	Intergenic	9e-72	0.955836	1	1	gi|59801228|ref|YP_207940.1| hypothetical protein NGO0816	1e-70	0.955836	1	0.9901	gi|194098557|ref|YP_002001619.1| hypothetical protein NGK_0994
Supercontig_4.1	NGFG_00911	NGFG_00911	870143	870496	354	-	1	-			TRANS_757	TRANS_757-NGFG_00911-1	hypothetical_protein	870143	870757	615	868388	871809	3422	-	5	238.463	77.5342	HighExpression	19	0.041364	Significant	0	Intergenic						1e-49	0.380488	1	0.9744	gi|194098556|ref|YP_002001618.1| hypothetical protein NGK_0993
Supercontig_4.1	NGFG_00910	NGFG_00910	870758	870955	198	-	1	-			TRANS_757	TRANS_757-NGFG_00910-1	hypothetical_protein	870758	870964	207	868388	871809	3422	-	5	123.213	30.8033	HighExpression	13	1	NotSignificant	0	Intergenic	1e-40	0.942029	1	0.9846	gi|59801229|ref|YP_207941.1| hypothetical protein NGO0818	1e-41	0.942029	1	1	gi|194098555|ref|YP_002001617.1| hypothetical protein NGK_0992
Supercontig_4.1	NGFG_00909	NGFG_00909	870965	871750	786	-	1	-	871809		TRANS_757	TRANS_757-NGFG_00909-1	TrmH_family_RNA_methyltransferase	870965	871809	845	868388	871809	3422	-	5	122.047	10.8267	HighExpression	53	1	NotSignificant	0	Intergenic	0	0.926627	1	0.9923	gi|59801230|ref|YP_207942.1| RNA methyltransferase	0	0.926627	1	0.9923	gi|194098554|ref|YP_002001616.1| putative RNA methyltransferase
Supercontig_4.1	NGFG_00908	NGFG_00908	871824	873134	1311	-	1	-		871823	TRANS_762	TRANS_762-NGFG_00908-1	tRNA(Ile)-lysidine_synthase	871824	873207	1384	871823	874318	2496	-	2	257.599	31.0481	HighExpression	26	0.00061	Significant	0	Intergenic	0	0.92341	1	0.9977	gi|59801231|ref|YP_207943.1| hypothetical protein NGO0820	0	0.964595	1	0.9978	gi|194098553|ref|YP_002001615.1| tRNA(Ile)-lysidine synthase
Supercontig_4.1	NGFG_00907	NGFG_00907	873208	874161	954	-	1	-	874318		TRANS_762	TRANS_762-NGFG_00907-1	acetyl-coenzyme_A_carboxylase_carboxyl_transferase_subunit_alpha	873208	874318	1111	871823	874318	2496	-	2	1250.9	116.032	HighExpression	24	0.00061	Significant	257	Antisense	0	0.855986	0.99373	1	gi|59801232|ref|YP_207944.1| acetyl-CoA carboxylase carboxyltransferase subunit alpha	0	0.855986	1	1	gi|194098552|ref|YP_002001614.1| acetyl-CoA carboxylase carboxyltransferase subunit alpha
Supercontig_4.1	NGFG_00906	NGFG_00906	874373	874774	402	+	1	+	874062		TRANS_764	TRANS_764-NGFG_00906-1	hsp15-like_protein	874062	874774	713	874062	874774	713	+	1	329.332	1529.62	HighExpression	41	1	NotSignificant	257	Antisense	2e-76	0.559607	1	1	gi|59801233|ref|YP_207945.1| hypothetical protein NGO0822	2e-76	0.559607	1	1	gi|194098551|ref|YP_002001613.1| Ribosome-associated heat shock protein Hsp15
Supercontig_4.1	NGFG_00905	NGFG_00905	874842	875039	198	-	2	-	875200		TRANS_765	TRANS_765-NGFG_00905-1	FeS_assembly_protein_IscX	874842	875200	359	874842	875357	516	-	1	781.495	2416.3	HighExpression	17	0.794323	NotSignificant	115	Antisense	2e-42	0.543175	1	1	gi|59801234|ref|YP_207946.1| hypothetical protein NGO0823	3e-42	0.543175	1	1	gi|194098550|ref|YP_002001612.1| hypothetical protein NGK_0987
Supercontig_4.1	NGFG_00905	NGFG_00905	874842	875039	198	-	1	-	875357		TRANS_765	TRANS_765-NGFG_00905-2	FeS_assembly_protein_IscX	874842	875357	516	874842	875357	516	-	1	668.36	1835.3	HighExpression	26	0.905284	NotSignificant	272	Antisense	1e-41	0.377907	1	1	gi|59801234|ref|YP_207946.1| hypothetical protein NGO0823	2e-41	0.377907	1	1	gi|194098550|ref|YP_002001612.1| hypothetical protein NGK_0987
Supercontig_4.1	NGFG_00903	NGFG_00903	875252	875599	348	+	1	+	875086		TRANS_3034	TRANS_3034-NGFG_00903-1	hypothetical_protein	875086	875599	514	875086	875599	514	+	1	1592.18	509.154	HighExpression	33	1	NotSignificant	272	Antisense						1e-80	0.671206	1	1	gi|194098548|ref|YP_002001610.1| hypothetical protein NGK_0985
Supercontig_4.1	NGFG_00901	NGFG_00901	875852	876193	342	-	0	-				X-NGFG_00901-1	ferredoxin._2Fe-2S_type._ISC_system_protein	875852	876193	342	875852	876193	342	-	1	77.8189	57.5536	HighExpression	16	0.768775	NotSignificant	0	Intergenic	2e-66	0.991228	1	1	gi|59801235|ref|YP_207947.1| ferredoxin	2e-66	0.991228	1	1	gi|194098546|ref|YP_002001608.1| putative ferredoxin
Supercontig_4.1	NGFG_00900	NGFG_00900	876249	876998	750	-	0	-				X-NGFG_00900-1	hypothetical_protein	876249	876998	750	876249	876998	750	-	1	75.4065	53.9674	HighExpression	54	1	NotSignificant	0	Intergenic	2e-176	0.996	1	0.9881	gi|59801236|ref|YP_207948.1| hypothetical protein NGO0826	2e-178	0.996	0.996	1	gi|194098545|ref|YP_002001607.1| hypothetical protein NGK_0982
Supercontig_4.1	NGFG_00899	NGFG_00899	877037	877573	537	-	0	-				X-NGFG_00899-1	hypothetical_protein	877037	877573	537	877037	877573	537	-	1	32.0079	24.7803	LowExpression	19	0.16149	NotSignificant	0	Intergenic	5e-06	0.117318	0.112299	0.9048	gi|59801237|ref|YP_207949.1| hypothetical protein NGO0827	1e-116	0.977654	1	0.9943	gi|194098544|ref|YP_002001606.1| hypothetical protein NGK_0981
Supercontig_4.1	NGFG_00898	NGFG_00898	877871	879889	2019	-	3	-	879769		TRANS_770	TRANS_770-NGFG_00898-1	Fe-S_protein_assembly_chaperone_HscA	877871	879769	1899	877871	879889	2019	-	1	38.6866	12.7009	LowExpression	42	0.00061	Significant	0	Intergenic	0	0.979463	1	1	gi|59801239|ref|YP_207951.1| chaperone protein HscA	0	0.99842	0.940476	1	gi|194098542|ref|YP_002001604.1| chaperone protein HscA
Supercontig_4.1	NGFG_00897	NGFG_00897	879904	880776	873	+	1	+	879875		TRANS_771	TRANS_771-NGFG_00897-1	squalene_synthase_HpnD	879875	880776	902	879875	882202	2328	+	2	38.7261	11.372	LowExpression	29	0.0183772	Significant	0	Intergenic	0	0.964523	1	0.9966	gi|59801240|ref|YP_207952.1| poly-isoprenyl transferase	0	0.964523	1	0.9966	gi|194098541|ref|YP_002001603.1| putative poly-isoprenyl transferase
Supercontig_4.1	NGFG_00896	NGFG_00896	880851	882164	1314	+	1	+		882202	TRANS_771	TRANS_771-NGFG_00896-1	oxidoreductase	880777	882164	1388	879875	882202	2328	+	2	22.7696	2.59653	LowExpression	119	1	NotSignificant	0	Intergenic	2e-05	0.0410663	0.0415755	1	gi|59801241|ref|YP_207953.1| oxidoreductase	0	0.944524	1	0.9977	gi|194098540|ref|YP_002001602.1| Putative oxidoreductase
Supercontig_4.1	NGFG_00895	NGFG_00895	882246	882965	720	+	1	+	882222		TRANS_772	TRANS_772-NGFG_00895-1	short_chain_dehydrogenase	882222	882965	744	882222	882965	744	+	1	84.5849	23.1025	HighExpression	44	1	NotSignificant	0	Intergenic	2e-179	0.96371	1	1	gi|59801242|ref|YP_207954.1| short chain dehydrogenase	3e-178	0.96371	1	0.9958	gi|194098539|ref|YP_002001601.1| short chain dehydrogenase
Supercontig_4.1	NGFG_00894	NGFG_00894	883131	883802	672	+	1	+	883093		TRANS_773	TRANS_773-NGFG_00894-1	lipoprotein	883093	883802	710	883093	884967	1875	+	3	522.832	24.5993	HighExpression	38	1	NotSignificant	0	Intergenic	2e-154	0.942254	1	0.9955	gi|59801243|ref|YP_207955.1| hypothetical protein NGO0834	4e-154	0.942254	1	0.991	gi|194098538|ref|YP_002001600.1| hypothetical protein NGK_0975
Supercontig_4.1	NGFG_00893	NGFG_00893	883812	884099	288	+	1	+			TRANS_773	TRANS_773-NGFG_00893-1	hypothetical_protein	883803	884099	297	883093	884967	1875	+	3	308.967	14.9349	HighExpression	23	1	NotSignificant	0	Intergenic						3e-68	0.969697	1	1	gi|194098537|ref|YP_002001599.1| hypothetical protein NGK_0974
Supercontig_4.1	NGFG_00892	NGFG_00892	884175	884822	648	+	1	+		884967	TRANS_773	TRANS_773-NGFG_00892-1	lipoprotein	884100	884822	723	883093	884967	1875	+	3	274.546	15.7212	HighExpression	38	1	NotSignificant	0	Intergenic	4e-158	0.892116	1	1	gi|59801244|ref|YP_207956.1| hypothetical protein NGO0835	5e-158	0.892116	1	1	gi|194098536|ref|YP_002001598.1| hypothetical protein NGK_0973
Supercontig_4.1							1	-	884999	884918	NgncR_096	NgncR_096-Y-1		884918	884999	82	884918	884999	82	-	0	382.036	162.281	HighExpression	3	0.714151	NotSignificant	0	Intergenic	0.0005	0.695122	0.404255	0.5789	gi|59801245|ref|YP_207957.1| hypothetical protein NGO0836	0.0006	0.695122	0.404255	0.5789	gi|194098535|ref|YP_002001597.1| hypothetical protein NGK_0972
Supercontig_4.1	NGFG_00890	NGFG_00890	885215	886978	1764	+	1	+	885014		TRANS_777	TRANS_777-NGFG_00890-1	ABC_transporter_ATP-binding_protein/permease	885014	886978	1965	885014	886978	1965	+	1	40.7732	4.09143	LowExpression	133	1	NotSignificant	0	Intergenic	2e-10	0.0396947	0.490566	0.9615	gi|59801589|ref|YP_208301.1| hypothetical protein NGO1230	0	0.624427	0.964623	0.9927	gi|194098533|ref|YP_002001595.1| SbmA protein
Supercontig_4.1	NGFG_00889	NGFG_00889	887082	887750	669	+	1	+	887055		TRANS_778	TRANS_778-NGFG_00889-1	DnaA_regulatory_inactivator_Hda	887055	887750	696	887055	889349	2295	+	3	156.141	19.9159	HighExpression	18	0.00486736	Significant	0	Intergenic	6e-154	0.956897	1	0.9955	gi|59801246|ref|YP_207958.1| DnaA regulatory inactivator Hda	6e-154	0.956897	1	0.9955	gi|194098531|ref|YP_002001593.1| DnaA regulatory inactivator Hda
Supercontig_4.1	NGFG_00888	NGFG_00888	887747	888415	669	+	1	+			TRANS_778	TRANS_778-NGFG_00888-1	HAD_hydrolase._family_IB	887747	888415	669	887055	889349	2295	+	3	72.519	39.3675	HighExpression	30	0.550674	NotSignificant	0	Intergenic	6e-169	0.995516	1	1	gi|59801247|ref|YP_207959.1| hypothetical protein NGO0842	7e-169	0.995516	1	1	gi|194098530|ref|YP_002001592.1| hypothetical protein NGK_0967
Supercontig_4.1	NGFG_04234	NGFG_02323	888420	888707	288	+	1	+		889349	TRANS_778	TRANS_778-NGFG_04234-1	ubiquitin-activating enzyme E1 family protein	888416	888707	292	887055	889349	2295	+	3	74.0546	265.837	HighExpression	22	1	NotSignificant	0	Intergenic	0.0008	0.657534	0.522222	0.2969	gi|59801798|ref|YP_208510.1| hypothetical protein NGO1457	1e-64	0.976027	1	0.9895	gi|194098529|ref|YP_002001591.1| ubiquitin-activating enzyme E1 family protein
Supercontig_4.1	NGFG_00886	NGFG_00886	889005	889901	897	-	1	-	890938	888413	TRANS_780	TRANS_780-NGFG_00886-1	acetylglutamate_kinase	889005	890938	1934	888413	890938	2526	-	1	59.9183	55.188	HighExpression	99	0.935211	NotSignificant	910	Antisense	0	0.462254	1	0.9966	gi|59801249|ref|YP_207961.1| acetylglutamate kinase	0	0.462254	1	1	gi|194098527|ref|YP_002001589.1| acetylglutamate kinase
Supercontig_4.1	NGFG_00884	NGFG_00884	890071	891201	1131	+	1	+	890029		TRANS_781	TRANS_781-NGFG_00884-1	zinc_carboxypeptidase	890029	891201	1173	890029	892184	2156	+	2	92.1736	77.5204	HighExpression	71	1	NotSignificant	910	Antisense	0	0.961637	1	1	gi|59801250|ref|YP_207962.1| hypothetical protein NGO0845	0	0.997442	0.972569	1	gi|194098526|ref|YP_002001588.1| hypothetical protein NGK_0963
Supercontig_4.1	NGFG_00883	NGFG_00883	891275	892126	852	+	1	+		892184	TRANS_781	TRANS_781-NGFG_00883-1	prolipoprotein_diacylglyceryl_transferase	891202	892126	925	890029	892184	2156	+	2	51.8495	50.0512	HighExpression	20	0.00061	Significant	0	Intergenic	0	0.917838	1	1	gi|59801251|ref|YP_207963.1| prolipoprotein diacylglyceryl transferase	0	0.917838	1	1	gi|194098525|ref|YP_002001587.1| prolipoprotein diacylglyceryl transferase
Supercontig_4.1	NGFG_00882	NGFG_00882	892211	892873	663	-	1	-	893058	892134	TRANS_783	TRANS_783-NGFG_00882-1	yecA_family_protein	892211	893058	848	892134	893058	925	-	1	70.6152	16.0192	HighExpression	78	1	NotSignificant	0	Intergenic	9e-149	0.778302	1	1	gi|59801252|ref|YP_207964.1| hypothetical protein NGO0847	2e-149	0.78184	1	1	gi|194098524|ref|YP_002001586.1| hypothetical protein NGK_0961
Supercontig_4.1	NGFG_00881	NGFG_00881	893072	894865	1794	-	1	-	894906		TRANS_784	TRANS_784-NGFG_00881-1	2-isopropylmalate_synthase	893072	894906	1835	893072	894906	1835	-	1	52.5755	3.62589	HighExpression	70	0.0199822	Significant	0	Intergenic	0	0.845232	1	0.9981	gi|59801253|ref|YP_207965.1| 2-isopropylmalate synthase	0	0.976022	1	1	gi|194098523|ref|YP_002001585.1| 2-isopropylmalate synthase
Supercontig_4.1	NGFG_00880	NGFG_00880	895111	896220	1110	+	1	+	895066		TRANS_785	TRANS_785-NGFG_00880-1	glutamate_5-kinase	895066	896220	1155	895066	897655	2590	+	2	33.8436	6.00065	LowExpression	65	1	NotSignificant	0	Intergenic	0.0008	0.109091	0.175732	0.3571	gi|59802282|ref|YP_208994.1| uridylate kinase	0	0.763636	0.99661	0.983	gi|194098521|ref|YP_002001583.1| glutamate 5-kinase
Supercontig_4.1	NGFG_00879	NGFG_00879	896233	897495	1263	+	1	+		897655	TRANS_785	TRANS_785-NGFG_00879-1	gamma-glutamyl_phosphate_reductase	896221	897495	1275	895066	897655	2590	+	2	13.2635	3.26153	LowExpression	79	1	NotSignificant	0	Intergenic	0	0.988235	1	0.9976	gi|59801254|ref|YP_207966.1| gamma-glutamyl phosphate reductase	0	0.988235	1	0.9976	gi|194098519|ref|YP_002001581.1| gamma-glutamyl phosphate reductase
Supercontig_4.1	NGFG_00878	NGFG_00878	897671	900715	3045	-	1	-	900744	897606	TRANS_786	TRANS_786-NGFG_00878-1	DNA_translocase_ftsK_2	897671	900744	3074	897606	900744	3139	-	1	86.0369	6.13261	HighExpression	157	0.934557	NotSignificant	0	Intergenic	0	0.96812	0.978304	1	gi|59801255|ref|YP_207967.1| cell-division protein	0	0.96812	0.978304	0.999	gi|194098518|ref|YP_002001580.1| putative cell-division protein
Supercontig_4.1	NGFG_00877	NGFG_00877	900880	901560	681	+	1	+	900851		TRANS_787	TRANS_787-NGFG_00877-1	hypothetical_protein	900851	901560	710	900851	902119	1269	+	2	161.652	80.8262	HighExpression	30	0.397661	NotSignificant	657	Antisense	2e-114	0.95493	1	0.9956	gi|59801256|ref|YP_207968.1| hypothetical protein NGO0852	3e-114	0.95493	1	0.9956	gi|194098516|ref|YP_002001578.1| membrane protein
Supercontig_4.1							1	-	902016	900904	NgncR_097	NgncR_097-Y-1		900904	902016	1113	900904	902016	1113	-	0	64.0144	125.538	HighExpression	53	0.654836	NotSignificant	1045	Antisense
Supercontig_4.1	NGFG_00876	NGFG_00876	901589	901948	360	+	1	+		902119	TRANS_787	TRANS_787-NGFG_00876-1	protein_CrcB	901561	901948	388	900851	902119	1269	+	2	60.0188	41.4416	HighExpression	23	1	NotSignificant	388	Antisense	2e-77	0.920103	1	1	gi|59801257|ref|YP_207969.1| camphor resistance protein CrcB	2e-77	0.920103	1	1	gi|194098515|ref|YP_002001577.1| camphor resistance protein CrcB
Supercontig_4.1							1	-	902408	902171	NgncR_098	NgncR_098-Y-1		902171	902408	238	902171	902408	238	-	0	639.492	15.1428	HighExpression	6	0.106269	NotSignificant	0	Intergenic	1e-26	0.567227	1	1	gi|59801258|ref|YP_207970.1| hypothetical protein NGO0854	1e-26	0.567227	1	1	gi|194098514|ref|YP_002001576.1| hypothetical protein NGK_0951
Supercontig_4.1	NGFG_00874	NGFG_00874	902553	903089	537	-	1	-		902506	TRANS_792	TRANS_792-NGFG_00874-1	ADP-ribose pyrophosphatase	902553	903122	570	902506	903506	1001	-	2	237.348	5.35005	HighExpression	29	0.915557	NotSignificant	0	Intergenic						8e-130	0.936842	1	0.9944	gi|194098513|ref|YP_002001575.1| ADP-ribose pyrophosphatase
Supercontig_4.1	NGFG_00873	NGFG_00873	903123	903479	357	-	1	-	903506		TRANS_792	TRANS_792-NGFG_00873-1	dihydroneopterin_aldolase	903123	903506	384	902506	903506	1001	-	2	100.351	5.77562	HighExpression	11	0.0735335	NotSignificant	0	Intergenic	1e-69	0.789062	0.855932	1	gi|59801259|ref|YP_207971.1| dihydroneopterin aldolase	1e-69	0.789062	0.855932	1	gi|194098512|ref|YP_002001574.1| putative dihydroneopterin aldolase
Supercontig_4.1	NGFG_00872	NGFG_00872	903535	904137	603	+	1	+	903510	904206	TRANS_793	TRANS_793-NGFG_00872-1	glycerol-3-phosphate_acyltransferase	903510	904137	628	903510	904206	697	+	1	226.463	294.888	HighExpression	17	0.00925055	Significant	0	Intergenic	5e-88	0.898089	0.94	0.9947	gi|59801260|ref|YP_207972.1| hypothetical protein NGO0858	5e-88	0.898089	0.94	0.9947	gi|194098511|ref|YP_002001573.1| hypothetical protein NGK_0948
Supercontig_4.1	NGFG_00871	NGFG_00871	904163	905074	912	+	0	+				X-NGFG_00871-1	hypothetical_protein	904163	905074	912	904163	905074	912	+	1	78.7308	82.3786	HighExpression	61	1	NotSignificant	0	Intergenic	0	0.924342	1	0.9822	gi|59801261|ref|YP_207973.1| hypothetical protein NGO0859	0	0.996711	1	0.9934	gi|194098510|ref|YP_002001572.1| hypothetical protein NGK_0947
Supercontig_4.1	NGFG_00870	NGFG_00870	905182	905514	333	-	1	-		905118	TRANS_795	TRANS_795-NGFG_00870-1	hypothetical_protein	905182	905563	382	905118	905835	718	-	2	1569.03	49.3498	HighExpression	16	0.524694	NotSignificant	0	Intergenic						2e-50	0.863874	1	1	gi|194098509|ref|YP_002001571.1| putative secreted protein
Supercontig_4.1	NGFG_00869	NGFG_00869	905564	905806	243	-	1	-	905835		TRANS_795	TRANS_795-NGFG_00869-1	hypothetical_protein	905564	905835	272	905118	905835	718	-	2	4309.29	832.709	HighExpression	8	0.171881	NotSignificant	253	Antisense	3e-34	0.805147	0.890244	1	gi|59801263|ref|YP_207975.1| hypothetical protein NGO0861	3e-34	0.805147	0.890244	1	gi|194098508|ref|YP_002001570.1| hypothetical protein NGK_0945
Supercontig_4.1	NGFG_00868	NGFG_00868	905866	907029	1164	+	1	+	905583		TRANS_798	TRANS_798-NGFG_00868-1	fructose-1.6-bisphosphatase_class_1	905583	907029	1447	905583	907029	1447	+	1	261.136	729.189	HighExpression	62	0.230957	NotSignificant	253	Antisense	0	0.671735	1	0.9969	gi|59801264|ref|YP_207976.1| fructose-1,6-bisphosphatase	0	0.80235	1	0.9948	gi|194098507|ref|YP_002001569.1| fructose-1,6-bisphosphatase
Supercontig_4.1	NGFG_00867	NGFG_00867	907188	907406	219	-	1	-	907454	907131	TRANS_799	TRANS_799-NGFG_00867-1	hypothetical_protein	907188	907454	267	907131	907454	324	-	1	2209.53	151.594	HighExpression	1	0.00061	Significant	0	Intergenic	7e-36	0.808989	1	1	gi|59801265|ref|YP_207977.1| hypothetical protein NGO0863	2e-39	0.988764	0.6875	0.8864	gi|194098506|ref|YP_002001568.1| hypothetical protein NGK_0943
Supercontig_4.1							1	-	907787	907496	NgncR_099	NgncR_099-Y-1		907496	907787	292	907496	907787	292	-	0	975.052	209.821	HighExpression	18	1	NotSignificant	203	Antisense						4e-12	0.267123	0.203125	0.9615	gi|194098506|ref|YP_002001568.1| hypothetical protein NGK_0943
Supercontig_4.1	NGFG_04314	NGFG_00866	907573	907863	291	+	3	+	907585	907925	TRANS_801	TRANS_801-NGFG_04314-1	glutaredoxin-like_protein	907585	907863	279	907573	907925	353	+	1	250.401	845.601	HighExpression	14	0.908375	NotSignificant	203	Antisense	3e-31	0.903226	0.825243	0.5176	gi|59800795|ref|YP_207507.1| glutaredoxin-like protein GrlA	4e-31	0.903226	0.825243	0.5176	gi|194098085|ref|YP_002001133.1| protein GrlA
Supercontig_4.1	NGFG_00865	NGFG_00865	907986	909851	1866	+	1	+	907985		TRANS_802	TRANS_802-NGFG_00865-1	gamma-glutamyltransferase	907985	909851	1867	907985	909851	1867	+	1	1191.78	446.211	HighExpression	100	1	NotSignificant	1647	Antisense						1e-122	0.289234	0.434783	0.9944	gi|194098504|ref|YP_002001566.1| gamma-glutamyl aminopeptidase, partial
Supercontig_4.1							1	-	908985	908003	NgncR_100	NgncR_100-Y-1		908003	908985	983	908003	908985	983	-	0	668.962	1776.19	HighExpression	51	0.969572	NotSignificant	983	Antisense
Supercontig_4.1							1	-	910293	909188	NgncR_101	NgncR_101-Y-1		909188	910293	1106	909188	910293	1106	-	0	417.85	674.275	HighExpression	64	1	NotSignificant	1063	Antisense
Supercontig_4.1	NGFG_00864	NGFG_00864	910024	910266	243	+	1	+	909895		TRANS_806	TRANS_806-NGFG_00864-1	hypothetical_protein	909895	910266	372	909895	911640	1746	+	2	1067.19	854.047	HighExpression	22	1	NotSignificant	372	Antisense	5e-54	0.645161	1	1	gi|59801266|ref|YP_207978.1| hypothetical protein NGO0865	5e-54	0.645161	1	1	gi|194098503|ref|YP_002001565.1| hypothetical protein NGK_0940
Supercontig_4.1	NGFG_00863	NGFG_00863	910333	911583	1251	+	1	+		911640	TRANS_806	TRANS_806-NGFG_00863-1	serine_hydroxymethyltransferase	910267	911583	1317	909895	911640	1746	+	2	306.911	26.9441	HighExpression	60	0.459641	NotSignificant	27	Antisense	0	0.947608	1	0.9952	gi|59801267|ref|YP_207979.1| serine hydroxymethyltransferase	0	0.947608	1	0.9976	gi|194098502|ref|YP_002001564.1| serine hydroxymethyltransferase
Supercontig_4.1	NGFG_00862	NGFG_00862	911656	912045	390	-	1	-	912348	911600	TRANS_807	TRANS_807-NGFG_00862-1	hypothetical_protein	911656	912348	693	911600	912348	749	-	1	428.046	34.0037	HighExpression	24	0.0825438	NotSignificant	170	Antisense	2e-79	0.502165	0.899225	1	gi|59801268|ref|YP_207980.1| hypothetical protein NGO0867	2e-79	0.502165	0.899225	1	gi|194098501|ref|YP_002001563.1| hypothetical protein NGK_0938
Supercontig_4.1	NGFG_00861	NGFG_00861	912179	912900	722	+	0					X-NGFG_00861-1	hypothetical_protein	912179	912900	722	912179	912900	722	+	1	13.4391	186.228	LowExpression	24	0.0498769	Significant	340	Antisense
Supercontig_4.1							1	-	913196	912731	NgncR_102	NgncR_102-Y-1		912731	913196	466	912731	913196	466	-	0	41.0491	11.8983	LowExpression	19	0.423723	NotSignificant	382	Antisense
Supercontig_4.1	NGFG_00860	NGFG_00860	912985	913772	788	+	0	+				X-NGFG_00860-1	OpcA_protein	912985	913772	788	912985	913772	788	+	1	5.27722	9.49899	LowExpression	39	0.812379	NotSignificant	212	Antisense	6e-19	0.209391	0.209125	0.9818	gi|59801269|ref|YP_207981.1| OpcA	6e-19	0.209391	0.209125	0.9818	gi|194098500|ref|YP_002001562.1| OpcA protein
Supercontig_4.1	NGFG_00859	NGFG_00859	913923	914567	645	+	1	+	913898		TRANS_810	TRANS_810-NGFG_00859-1	dedA_family_membrane_protein	913898	914567	670	913898	914567	670	+	1	114.616	13.6546	HighExpression	31	0.646715	NotSignificant	0	Intergenic	6e-142	0.958209	1	0.9953	gi|59801270|ref|YP_207982.1| hypothetical protein NGO0869	7e-142	0.958209	1	0.9953	gi|194098499|ref|YP_002001561.1| DedA protein
Supercontig_4.1	NGFG_00858	NGFG_00858	914586	916496	1911	+	0	+				X-NGFG_00858-1	ABC_transporter_ATP-binding_protein	914586	916496	1911	914586	916496	1911	+	1	42.6507	23.6465	LowExpression	71	0.0116103	Significant	0	Intergenic	0	0.99843	1	0.9969	gi|59801271|ref|YP_207983.1| ABC transporter ATP-binding protein	0	0.99843	0.990654	0.9953	gi|194098498|ref|YP_002001560.1| putative ATP-binding protein
Supercontig_4.1	NGFG_00857	NGFG_00857	916518	916883	366	+	0	+				X-NGFG_00857-1	hypothetical_protein	916518	916883	366	916518	916883	366	+	1	33.3282	22.7238	LowExpression	28	1	NotSignificant	0	Intergenic	2e-45	0.459016	0.513761	0.9821	gi|59801272|ref|YP_207984.1| hypothetical protein NGO0871	2e-46	0.459016	0.513761	0.9821	gi|194098497|ref|YP_002001559.1| hypothetical protein NGK_0934
Supercontig_4.1	NGFG_00856	NGFG_00856	916995	918470	1476	+	1	+	916953		TRANS_813	TRANS_813-NGFG_00856-1	anthranilate_synthase_component_1	916953	918470	1518	916953	918470	1518	+	1	104.281	67.2072	HighExpression	60	0.0694429	NotSignificant	116	Antisense	0	0.970356	1	1	gi|59801273|ref|YP_207985.1| anthranilate synthase component I	0	0.996047	1	0.998	gi|194098496|ref|YP_002001558.1| anthranilate synthase component I
Supercontig_4.1							1	-	917439	917324	NgncR_103	NgncR_103-Y-1		917324	917439	116	917324	917439	116	-	0	95.5965	243.771	HighExpression	5	0.79111	NotSignificant	116	Antisense
Supercontig_4.1	NGFG_00855	NGFG_00855	918554	919492	939	+	0	+				X-NGFG_00855-1	modification_methylase_NgoMIV	918554	919492	939	918554	919492	939	+	1	60.8193	49.8955	HighExpression	8	0.00061	Significant	105	Antisense	0	0.996805	1	1	gi|59801274|ref|YP_207986.1| DNA modification methylase M.NGOI	0	0.996805	1	0.9968	gi|194098495|ref|YP_002001557.1| DNA modification methylase
Supercontig_4.1							1	-	919740	919388	NgncR_104	NgncR_104-Y-1		919388	919740	353	919388	919740	353	-	0	29.0581	49.4773	LowExpression	8	0.024884	Significant	353	Antisense
Supercontig_4.1	NGFG_00854	NGFG_00854	919493	920353	861	+	0	+				X-NGFG_00854-1	type-2_restriction_enzyme_NgoMIV	919493	920353	861	919493	920353	861	+	1	35.7404	28.3348	LowExpression	31	0.0707572	NotSignificant	248	Antisense	0	0.993031	0.996503	0.9965	gi|59801275|ref|YP_207987.1| type II DNA restriction endonuclease R.NGOI	0	0.996516	1	1	gi|194098494|ref|YP_002001556.1| putative DNA restriction endonuclease
Supercontig_4.1	NGFG_00853	NGFG_00853	920370	921449	1080	+	0	+				X-NGFG_00853-1	phosphoribosylaminoimidazole_carboxylase._ATPase_subunit	920370	921449	1080	920370	921449	1080	+	1	15.4017	4.3638	LowExpression	35	0.012924	Significant	0	Intergenic	0.0008	0.0444444	0.042328	1	gi|59801276|ref|YP_207988.1| phosphoribosylaminoimidazole carboxylase ATPase subunit	0.0008	0.0444444	0.0434783	1	gi|194098493|ref|YP_002001555.1| phosphoribosylaminoimidazole carboxylase ATPase subunit
Supercontig_4.1	NGFG_00852	NGFG_00852	921552	922034	483	+	0	+				X-NGFG_00852-1	acetyltransferase	921552	922034	483	921552	922034	483	+	1	18.3672	15.4973	LowExpression	15	0.0846426	NotSignificant	0	Intergenic	6e-118	0.993789	1	1	gi|59801277|ref|YP_207989.1| hypothetical protein NGO0876	7e-118	0.993789	1	1	gi|194098492|ref|YP_002001554.1| hypothetical protein NGK_0929
Supercontig_4.1	NGFG_00851	NGFG_00851	922187	923188	1002	+	0	+				X-NGFG_00851-1	sulfate_ABC_transporter._sulfate-binding_protein	922187	923188	1002	922187	923188	1002	+	1	7.47027	9.13032	LowExpression	59	1	NotSignificant	0	Intergenic						2e-157	0.637725	1	1	gi|194098490|ref|YP_002001552.1| putative sulfate-binding protein
Supercontig_4.1	NGFG_00848	NGFG_00848	923768	924373	606	+	1	+	923658		TRANS_822	TRANS_822-NGFG_00848-1	hypothetical_protein	923658	924373	716	923658	924373	716	+	1	32.9114	36.7833	LowExpression	23	0.0377626	Significant	0	Intergenic	4e-133	0.842179	1	0.995	gi|59801280|ref|YP_207992.1| hypothetical protein NGO0880	6e-151	0.934358	1	0.9955	gi|194098487|ref|YP_002001549.1| hypothetical protein NGK_0924
Supercontig_4.1							1	+	924426	924868	NgncR_105	NgncR_105-Y-1		924426	924868	443	924426	924868	443	+	0	21889.9	96.3734	HighExpression	3	0.00061	Significant	0	Intergenic
Supercontig_4.1	NGFG_04233	NGFG_02324	925116	925361	246	-	0					X-NGFG_04233-1	transposase	925116	925361	246	925116	925361	246	-	1	12.3965	41.6972	LowExpression	23	1	NotSignificant	0	Intergenic	6e-55	0.987805	0.296703	1	gi|59801307|ref|YP_208019.1| IS150 ORF B	2e-56	0.987805	1	0.9877	gi|194100173|ref|YP_002001548.1| putative IS150 ORF B, partial
Supercontig_4.1	NGFG_04232	NGFG_02325	925358	925936	579	-	0					X-NGFG_04232-1	transposase	925358	925936	579	925358	925936	579	-	1	5.26689	1.91523	LowExpression	18	0.0501261	NotSignificant	0	Intergenic	2e-118	0.974093	0.688645	0.9947	gi|59801307|ref|YP_208019.1| IS150 ORF B	5e-122	0.994819	1	1	gi|194098486|ref|YP_002001547.1| putative IS150 ORF B, partial
Supercontig_4.1	NGFG_04231	NGFG_02200	925941	926342	402	-	0					X-NGFG_04231-1	hypothetical_protein	925941	926342	402	925941	926342	402	-	1	11.7237	10.3444	LowExpression	19	0.769998	NotSignificant	0	Intergenic						3e-83	0.992537	0.963768	0.9925	gi|194100172|ref|YP_002001546.1| hypothetical protein NGK_0921
Supercontig_4.1	NGFG_00847	NGFG_00847	927039	927209	171	-	0	-				X-NGFG_00847-1	rubredoxin	927039	927209	171	927039	927209	171	-	1	12.9698	9.72736	LowExpression	6	0.473125	NotSignificant	0	Intergenic	7e-37	0.982456	1	1	gi|59801284|ref|YP_207996.1| rubredoxin	5e-38	0.982456	0.666667	1	gi|194098484|ref|YP_002001544.1| rebredoxin
Supercontig_4.1	NGFG_00845	NGFG_00845	927342	928424	1083	-	0	-				X-NGFG_00845-1	acyl-CoA_dehydrogenase	927342	928424	1083	927342	928424	1083	-	1	3.83975	2.55983	LowExpression	66	1	NotSignificant	0	Intergenic	0	0.969529	0.972222	0.9829	gi|59801285|ref|YP_207997.1| acyl-CoA dehydrogenase	0	0.969529	0.972222	0.9857	gi|194098483|ref|YP_002001543.1| putative acyl-CoA dehydrogenase
Supercontig_4.1	NGFG_00844	NGFG_00844	928560	929108	549	-	0	-				X-NGFG_00844-1	alkylhydroperoxidase	928560	929108	549	928560	929108	549	-	1	15.1492	4.54475	LowExpression	44	1	NotSignificant	0	Intergenic	1e-123	0.994536	1	0.956	gi|59801286|ref|YP_207998.1| hypothetical protein NGO0887	2e-130	0.994536	1	1	gi|194098482|ref|YP_002001542.1| Macrophage infectivity potentiator-related protein
Supercontig_4.1	NGFG_00843	NGFG_00843	929248	929619	372	-	0	-		929199	TRANS_829	TRANS_829-NGFG_00843-1	hypothetical_protein	929248	929619	372	929199	929619	421	-	1	83.4671	2.98097	HighExpression	24	1	NotSignificant	0	Intergenic	3e-57	0.693548	1	1	gi|59801287|ref|YP_207999.1| hypothetical protein NGO0888, partial	6e-87	0.991935	1	0.9919	gi|194098481|ref|YP_002001541.1| hypothetical protein NGK_0916
Supercontig_4.1	NGFG_00841	NGFG_00841	929804	931495	1692	-	1	-		929734	TRANS_831	TRANS_831-NGFG_00841-1	D-lactate_dehydrogenase	929804	931591	1788	929734	932114	2381	-	2	182.494	16.5904	HighExpression	75	0.143117	NotSignificant	0	Intergenic	0	0.944631	1	0.9982	gi|59801289|ref|YP_208001.1| D-lactate dehydrogenase	0	0.944631	1	0.9964	gi|194098480|ref|YP_002001540.1| D-lactate dehydrogenase
Supercontig_4.1	NGFG_00840	NGFG_00840	931592	932011	420	-	1	-	932114		TRANS_831	TRANS_831-NGFG_00840-1	hypothetical_protein	931592	932114	523	929734	932114	2381	-	2	656.234	69.44	HighExpression	17	0.0811013	NotSignificant	0	Intergenic	5e-98	0.797323	1	0.9928	gi|59801290|ref|YP_208002.1| hypothetical protein NGO0891	3e-79	0.65392	1	1	gi|194098479|ref|YP_002001539.1| hypothetical protein NGK_0914
Supercontig_4.1							1	-	932337	932148	NgncR_106	NgncR_106-Y-1		932148	932337	190	932148	932337	190	-	0	805.426	68.5779	HighExpression	14	1	NotSignificant	0	Intergenic
Supercontig_4.1	NGFG_00839	NGFG_00839	932591	936424	3834	+	1	+	932521		TRANS_835	TRANS_835-NGFG_00839-1	oxidoreductase	932521	936424	3904	932521	936424	3904	+	1	32.3103	5.39689	LowExpression	268	1	NotSignificant	0	Intergenic	0	0.976691	0.995301	0.9961	gi|59801292|ref|YP_208004.1| oxidoreductase	0	0.998975	0.995406	0.9985	gi|194098477|ref|YP_002001537.1| putative oxidoreductase
Supercontig_4.1							1	-	936536	936433	NgncR_107	NgncR_107-Y-1		936433	936536	104	936433	936536	104	-	0	143.946	23.991	HighExpression	14	1	NotSignificant	36	Antisense
Supercontig_4.1	NGFG_00838	NGFG_00838	936501	937501	1001	+	0	+				X-NGFG_00838-1	tRNA-dihydrouridine_synthase_C	936501	937501	1001	936501	937501	1001	+	1	5.81601	18.5558	LowExpression	60	1	NotSignificant	36	Antisense	3e-103	0.497502	0.507508	0.8698	gi|59801293|ref|YP_208005.1| hypothetical protein NGO0894	4e-103	0.497502	0.507508	0.8698	gi|194098476|ref|YP_002001536.1| tRNA-dihydrouridine synthase C
Supercontig_4.1	NGFG_00836	NGFG_00836	937562	937744	183	-	1	-	937778	937518	TRANS_837	TRANS_837-NGFG_00836-1	hypothetical_protein	937562	937778	217	937518	937778	261	-	1	245.291	127.756	HighExpression	5	0.102369	NotSignificant	0	Intergenic	1e-40	0.829493	1	1	gi|59801294|ref|YP_208006.1| hypothetical protein NGO0895	1e-40	0.829493	1	1	gi|194098475|ref|YP_002001535.1| hypothetical protein NGK_0910
Supercontig_4.1	NGFG_04230	NGFG_02326	937917	938048	132	-	1	-	938081	937854	TRANS_839	TRANS_839-NGFG_04230-1	hypothetical_protein	937917	938081	165	937854	938081	228	-	1	45.3649	176.419	LowExpression	7	0.716388	NotSignificant	0	Intergenic	5e-16	0.6	0.767442	0.9697	gi|59801295|ref|YP_208007.1| hypothetical protein NGO0896	8e-17	0.6	0.767442	1	gi|194098474|ref|YP_002001534.1| hypothetical protein NGK_0909
Supercontig_4.1	NGFG_00833	NGFG_00833	938307	939450	1144	-	0					X-NGFG_00833-1	major_outer_membrane_protein_P.IA	938307	939450	1144	938307	939450	1144	-	1	11.3897	14.0554	LowExpression	56	0.75587	NotSignificant	0	Intergenic	3e-58	0.196678	0.183908	0.4474	gi|59802130|ref|YP_208842.1| major outer membrane protein porin P.IB	2e-163	0.256993	0.323432	1	gi|194098472|ref|YP_002001532.1| porin
Supercontig_4.1	NGFG_00831	NGFG_00831	939776	940252	477	-	1	-	940387	939713	TRANS_841	TRANS_841-NGFG_00831-1	transcription_elongation_factor_greA	939776	940387	612	939713	940387	675	-	1	114.606	20.3845	HighExpression	30	0.818417	NotSignificant	0	Intergenic	4e-86	0.77451	1	1	gi|59801297|ref|YP_208009.1| transcription elongation factor GreA	2e-100	0.852941	1	1	gi|194098470|ref|YP_002001530.1| transcription elongation factor GreA
Supercontig_4.1	NGFG_00829	NGFG_00829	940643	941944	1302	+	1	+	940613		TRANS_842	TRANS_842-NGFG_00829-1	3-phosphoshikimate_1-carboxyvinyltransferase	940613	941944	1332	940613	941944	1332	+	1	23.935	7.07644	LowExpression	49	0.0308917	Significant	0	Intergenic	0	0.975225	1	0.9861	gi|59801298|ref|YP_208010.1| 3-phosphoshikimate 1-carboxyvinyltransferase	0	0.975225	1	0.9838	gi|194098468|ref|YP_002001528.1| 3-phosphoshikimate 1-carboxyvinyltransferase
Supercontig_4.1	NGFG_00828	NGFG_00828	942022	942555	534	-	0	-				X-NGFG_00828-1	lipoprotein	942022	942555	534	942022	942555	534	-	1	36.341	17.6513	LowExpression	45	1	NotSignificant	0	Intergenic	7e-119	0.994382	1	1	gi|59801299|ref|YP_208011.1| lipoprotein	1e-118	0.994382	0.907692	1	gi|194098467|ref|YP_002001527.1| putative lipoprotein
Supercontig_4.1	NGFG_00827	NGFG_00827	942612	944189	1578	-	1	-	944193	942611	TRANS_844	TRANS_844-NGFG_00827-1	phospholipase_D-family_protein	942612	944193	1582	942611	944193	1583	-	1	15.7716	12.0916	LowExpression	53	0.00332111	Significant	243	Antisense	0	0.995575	1	0.9981	gi|59801300|ref|YP_208012.1| phopholipase D-family protein	0	0.917826	0.991803	1	gi|194098466|ref|YP_002001526.1| putative phopholipase D-family protein
Supercontig_4.1							1	+	943506	943748	NgncR_108	NgncR_108-Y-1		943506	943748	243	943506	943748	243	+	0	12.5495	14.8312	LowExpression	5	0.0490068	Significant	243	Antisense
Supercontig_4.1	NGFG_00826	NGFG_00826	944250	945791	1542	-	3	-	945655		TRANS_846	TRANS_846-NGFG_00826-1	drug.H+_antiporter-2_(14_Spanner)_(DHA2)_family_drug_resistance_MFS_transporter	944250	945655	1406	944250	945791	1542	-	1	111.996	4.73223	HighExpression	105	1	NotSignificant	0	Intergenic	0	0.996444	0.997863	0.9979	gi|59801301|ref|YP_208013.1| AgrA	0	0.996444	0.910331	0.9957	gi|194098464|ref|YP_002001524.1| putative integral membrane protein
Supercontig_4.1	NGFG_00825	NGFG_00825	945939	946718	780	+	1	+	945895		TRANS_847	TRANS_847-NGFG_00825-1	hypothetical_protein	945895	946718	824	945895	948867	2973	+	3	192.11	29.9435	HighExpression	34	0.284211	NotSignificant	0	Intergenic	0	0.942961	1	0.9961	gi|59801302|ref|YP_208014.1| hypothetical protein NGO0904	0	0.993932	0.957895	0.9927	gi|194098463|ref|YP_002001523.1| hypothetical protein NGK_0898
Supercontig_4.1	NGFG_00824	NGFG_00824	946715	947416	702	+	1	+			TRANS_847	TRANS_847-NGFG_00824-1	hypothetical_protein	946715	947416	702	945895	948867	2973	+	3	56.4728	18.561	HighExpression	39	1	NotSignificant	0	Intergenic	7e-176	0.995726	1	1	gi|59801303|ref|YP_208015.1| hypothetical protein NGO0905	7e-176	0.995726	1	1	gi|194098462|ref|YP_002001522.1| hypothetical protein NGK_0897
Supercontig_4.1	NGFG_00823	NGFG_00823	947413	948867	1455	+	1	+			TRANS_847	TRANS_847-NGFG_00823-1	iron-sulfur_cluster-binding_protein	947413	948867	1455	945895	948867	2973	+	3	52.7785	16.005	HighExpression	66	0.41245	NotSignificant	0	Intergenic	0	0.997938	1	1	gi|59801304|ref|YP_208016.1| hypothetical protein NGO0906	0	0.997938	1	0.9979	gi|194098461|ref|YP_002001521.1| (Fe-S)-binding protein
Supercontig_4.1	NGFG_00822	NGFG_00822	949016	949435	420	-	0	-		948879	TRANS_848	TRANS_848-NGFG_00822-1	toxin_component_of_toxin-antitoxin_system	949016	949435	420	948879	949671	793	-	2	33.0036	16.5018	LowExpression	17	0.43381	NotSignificant	0	Intergenic	2e-90	0.992857	1	1	gi|59801305|ref|YP_208017.1| FitB	3e-90	0.992857	1	1	gi|194098460|ref|YP_002001520.1| trafficking protein B
Supercontig_4.1	NGFG_00821	NGFG_00821	949435	949671	237	-	0	-			TRANS_848	TRANS_848-NGFG_00821-1	antitoxin_component_of_toxin-antitoxin_system	949435	949671	237	948879	949671	793	-	2	30.4134	7.01848	LowExpression	12	0.936394	NotSignificant	0	Intergenic	1e-50	0.987342	1	1	gi|59801306|ref|YP_208018.1| FitA	1e-50	0.987342	0.886364	1	gi|194098459|ref|YP_002001519.1| trafficking protein A
Supercontig_4.1	NGFG_02201	NGFG_02327	949877	950697	821	-	1	-		949741	TRANS_849	TRANS_849-NGFG_02201-1	transposase	949877	950701	825	949741	951904	2164	-	2	16.4658	2.01622	LowExpression	42	0.910227	NotSignificant	0	Intergenic	3e-142	0.312727	0.315018	1	gi|59801307|ref|YP_208019.1| IS150 ORF B	1e-120	0.698182	1	1	gi|194098486|ref|YP_002001547.1| putative IS150 ORF B, partial
[truncated: 1,493 more rows]
