# Supplementary material for: Transcriptional landscape and essential genes of Neisseria gonorrhoeae
Source: Nucleic Acids Res. 2014 Aug 20;42(16):10579–95. doi: 10.1093/nar/gku762 (PMC4176332; doi:10.1093/nar/gku762)
Supplement: SUPPLEMENTARY DATA [file supp_gku762_nar-01255-z-2014-File007.zip › NAR-01255-Z-2014.R1 Suppl files/TableS2.xlsx]

## Sheet: Tabelle1
Genes with internal TSS but without primary TSS		Genes with primary and secondary TSS		Genes with primary and internal TSS		Novel transcripts
TranscriptID	function	TranscriptID	function	TranscriptID	function	TranscriptName	Unique Identifier
NGFG_00035	cell_surface_protein	NGFG_00021	aromatic_amino_acid_transporter	NGFG_00153	triosephosphate_isomerase	NgncR_001	NgncR_001-Y-1
NGFG_00094	polyprenyl_P-hydroxybenzoate_and_phenylacrylic_acid_decarboxylase	NGFG_00043	chaperonin	NGFG_00170	tyrosine_recombinase_xerC	NgncR_002	NgncR_002-Y-1
NGFG_00108	lacto-N-neotetraose biosynthesis glycosyl transferase	NGFG_00049	lipoprotein	NGFG_00240	cytochrome_c_biogenesis_protein	NgncR_003	NgncR_003-Y-1
NGFG_00110	glycosyltransferase	NGFG_00093	D-methionine_ABC_transporter_substrate-binding_protein	NGFG_00259	Cupin_family_protein	NgncR_004	NgncR_004-Y-1
NGFG_00118	lipid_A_export_ATP-binding/permease_MsbA lipid_A_export_ATP-binding/permease_MsbA	NGFG_00097	ATP_synthase_I	NGFG_00362	MafB_family_adhesin_protein	NgncR_005	NgncR_005-Y-1
NGFG_00120	integral_membrane_protein	NGFG_00128	hypothetical_protein	NGFG_00384	tryptophan_synthase_alpha_chain	NgncR_006	NgncR_006-Y-1
NGFG_00147	hypothetical_protein hypothetical_protein	NGFG_00231	shikimate_kinase	NGFG_00420	bile_acid_transporter	NgncR_007	NgncR_007-Y-1
NGFG_00246	D-alanyl-D-alanine_carboxypeptidase/D-alanyl-D-alanine-endopeptidase	NGFG_00257	hypothetical_protein	NGFG_00498	twitching_motility_protein	NgncR_008	NgncR_008-Y-1
NGFG_00350	phosphate_acetyltransferase	NGFG_00324	zinc-binding_alcohol_dehydrogenase	NGFG_00504	uracil_phosphoribosyltransferase	NgncR_009	NgncR_009-Y-1
NGFG_00398	lactoferrin binding protein B	NGFG_00418	competence_lipoprotein_ComL	NGFG_00535	ribosomal_RNA_large_subunit_methyltransferase_E	NgncR_010	NgncR_010-Y-1
NGFG_00491	amino acid metabolite efflux pump	NGFG_00477	bacterioferritin_comigratory_protein	NGFG_00711	ferredoxin	NgncR_011	NgncR_011-Y-1
NGFG_00510	uroporphyrinogen-III_synthase	NGFG_00483	phosphoribosylaminoimidazole-succinocarboxamide_synthase	NGFG_00788	uracil-xanthine_permease	NgncR_012	NgncR_012-Y-1
NGFG_00517	hypothetical_protein	NGFG_00565	PmbA_protein	NGFG_01015	hypothetical_protein	NgncR_013	NgncR_013-Y-1
NGFG_00522	dyp-type_peroxidase	NGFG_00572	glycosyltransferase	NGFG_01172	site-specific_recombinase	NgncR_014	NgncR_014-Y-1
NGFG_00528	divalent_anion.Na+_symporter_(DASS)_family_transporter	NGFG_00660	autotransporter serine protease	NGFG_01566	beta-1.4-glucosyltransferase_LgtF	NgncR_015	NgncR_015-Y-1
NGFG_00593	4-diphosphocytidyl-2-C-methyl-D-erythritol kinase	NGFG_00690	glutamate_dehydrogenase	NGFG_01664	NADH-quinone_oxidoreductase_subunit_A	NgncR_016	NgncR_016-Y-1
NGFG_00683	lipoprotein_NlpD	NGFG_00736	hypothetical_protein	NGFG_01934	outer_membrane_protein	NgncR_017	NgncR_017-Y-1
NGFG_00722	phage_protein	NGFG_00905	FeS_assembly_protein_IscX	NGFG_02157	sulfatase	NgncR_018	NgncR_018-Y-1
NGFG_00723	phage_protein	NGFG_01001	hypothetical_protein	NGFG_02168	disulfide_bond_formation_protein_B	NgncR_019	NgncR_019-Y-1
NGFG_00794	hypothetical_protein	NGFG_01012	DNA-binding_protein_HU-beta	NGFG_04218	hypothetical_protein	NgncR_020	NgncR_020-Y-1
NGFG_00814	citrate_(Si)-synthase	NGFG_01048	DNA_polymerase_IV	NGFG_04287	hypothetical_protein	NgncR_021	NgncR_021-Y-1
NGFG_00816	2-oxoglutarate_dehydrogenase_E2_component_(dihydrolipoamide_succinyltransferase)	NGFG_01102	LysR_family_transcriptional_regulator	NGFG_04289	Trp_repressor_binding_protein	NgncR_022	NgncR_022-Y-1
NGFG_00826	drug.H+_antiporter-2_(14_Spanner)_(DHA2)_family_drug_resistance_MFS_transporter	NGFG_01153	hypothetical_protein	NGFG_04310	replicase	NgncR_023	NgncR_023-Y-1
NGFG_00898	Fe-S_protein_assembly_chaperone_HscA	NGFG_01189	hypothetical_protein			NgncR_024	NgncR_024-Y-1
NGFG_00942	hypothetical_protein	NGFG_01225	metallopeptidase			NgncR_025	NgncR_025-Y-1
NGFG_00979	hypothetical_protein	NGFG_01262	mercury_transport_periplasmic_protein			NgncR_026	NgncR_026-Y-1
NGFG_01031	hypothetical_protein	NGFG_01362	ABC_transporter_ATP-binding_protein			NgncR_027	NgncR_027-Y-1
NGFG_01033	riboflavin_synthase._alpha_subunit	NGFG_01363	major_facilitator_superfamily_sugar_transporter			NgncR_028	NgncR_028-Y-1
NGFG_01054	phage_protein	NGFG_01539	M50_family_peptidase			NgncR_029	NgncR_029-Y-1
NGFG_01084	hypothetical_protein	NGFG_01666	hypothetical_protein			NgncR_030	NgncR_030-Y-1
NGFG_01122	type_II_restriction_endonuclease_NlaIV	NGFG_01787	peptide_deformylase			NgncR_031	NgncR_031-Y-1
NGFG_01157	hypothetical_protein	NGFG_01870	protein-(glutamine-N5)_methyltransferase._release_factor-specific			NgncR_032	NgncR_032-Y-1
NGFG_01175	acyl-CoA_dehydrogenase	NGFG_01879	thiamine_biosynthesis_protein_ThiS			NgncR_033	NgncR_033-Y-1
NGFG_01180	hypothetical_protein	NGFG_01926	argininosuccinate_synthase			NgncR_034	NgncR_034-Y-1
NGFG_01207	uracil-xanthine_permease	NGFG_02092	phosphomethylpyrimidine_kinase			NgncR_035	NgncR_035-Y-1
NGFG_01250	tRNA-modifying_protein_YgfZ	NGFG_02119	type_IV_pilus_assembly_protein_PilC			NgncR_036	NgncR_036-Y-1
NGFG_01258	glycerate_kinase	NGFG_02188	phage_repressor_protein			NgncR_037	NgncR_037-Y-1
NGFG_01341	hypothetical_protein	NGFG_04218	hypothetical_protein			NgncR_038	NgncR_038-Y-1
NGFG_01343	hypothetical_protein	NGFG_04254	hypothetical_protein			NgncR_039	NgncR_039-Y-1
NGFG_01397	UDP-N-acetylmuramate-L-alanine_ligase	NGFG_04288	glucose/galactose_transporter_warning			NgncR_040	NgncR_040-Y-1
NGFG_01464	xaa-Pro_aminopeptidase	NgncR_063				NgncR_041	NgncR_041-Y-1
NGFG_01530	hypothetical_protein	NgncR_083				NgncR_042	NgncR_042-Y-1
NGFG_01585	dinucleoside_polyphosphate_hydrolase	NgncR_153				NgncR_043	NgncR_043-Y-1
NGFG_01610	RelA/SpoT_family_protein					NgncR_044	NgncR_044-Y-1
NGFG_01615	hypothetical_protein					NgncR_045	NgncR_045-Y-1
NGFG_01619	ATP-dependent_DNA_helicase_DinG					NgncR_046	NgncR_046-Y-1
NGFG_01636	carboxylesterase_BioH					NgncR_047	NgncR_047-Y-1
NGFG_01642	hypothetical_protein					NgncR_048	NgncR_048-Y-1
NGFG_01645	exodeoxyribonuclease_7_small_subunit					NgncR_049	NgncR_049-Y-1
NGFG_01657	NADH_dehydrogenase_(quinone)._G_subunit					NgncR_050	NgncR_050-Y-1
NGFG_01672	dihydroorotate_dehydrogenase					NgncR_051	NgncR_051-Y-1
NGFG_01677	RNA_polymerase_sigma-54_factor					NgncR_052	NgncR_052-Y-1
NGFG_01709	site-specific_DNA_methyltransferase					NgncR_053	NgncR_053-Y-1
NGFG_01711	undecaprenyl_pyrophosphate_synthase					NgncR_054	NgncR_054-Y-1
NGFG_01719	hypothetical_protein					NgncR_055	NgncR_055-Y-1
NGFG_01736	preprotein_translocase._SecY_subunit					NgncR_056	NgncR_056-Y-1
NGFG_01767	50S_ribosomal_protein_L7/L12					NgncR_057	NgncR_057-Y-1
NGFG_01785	ribosomal_RNA_small_subunit_methyltransferase_B					NgncR_058	NgncR_058-Y-1
NGFG_01865	thiazole_biosynthesis_adenylyltransferase_ThiF					NgncR_058	NgncR_058-Y-2
NGFG_01905	hypothetical_protein					NgncR_059	NgncR_059-Y-1
NGFG_01951	hypothetical_protein					NgncR_060	NgncR_060-Y-1
NGFG_02018	tRNA-specific_2-thiouridylase_mnmA					NgncR_061	NgncR_061-Y-1
NGFG_02030	hypothetical_protein					NgncR_062	NgncR_062-Y-1
NGFG_02031	phosphoribosylglycinamide_formyltransferase					NgncR_063	NgncR_063-Y-1
NGFG_02040	hypothetical_protein					NgncR_064	NgncR_064-Y-1
NGFG_02053	signal_peptide_peptidase_SppA._36K_type					NgncR_065	NgncR_065-Y-1
NGFG_02058	hypothetical_protein					NgncR_066	NgncR_066-Y-1
NGFG_02100	phage_protein					NgncR_067	NgncR_067-Y-1
NGFG_02113	hypothetical_protein					NgncR_068	NgncR_068-Y-1
NGFG_02128	UbiH/UbiF/VisC/COQ6_family_ubiquinone_biosynthesis_hydroxylase					NgncR_069	NgncR_069-Y-1
NGFG_02175	hypothetical_protein					NgncR_070	NgncR_070-Y-1
NGFG_04070	transposase					NgncR_071	NgncR_071-Y-1
NGFG_04095	hypothetical_protein					NgncR_072	NgncR_072-Y-1
NGFG_04100	hypothetical_protein					NgncR_073	NgncR_073-Y-1
NGFG_04135	hypothetical_protein					NgncR_074	NgncR_074-Y-1
NGFG_04138	transposase					NgncR_075	NgncR_075-Y-1
NGFG_04141	MafB_family_adhesin_protein					NgncR_076	NgncR_076-Y-1
NGFG_04148	hypothetical_protein					NgncR_077	NgncR_077-Y-1
NGFG_04149	hypothetical_protein					NgncR_078	NgncR_078-Y-1
NGFG_04154	phosphoserine_aminotransferase					NgncR_078	NgncR_078-Y-2
NGFG_04161	transposase					NgncR_079	NgncR_079-Y-1
NGFG_04166	hypothetical_protein					NgncR_080	NgncR_080-Y-1
NGFG_04210	hypothetical_protein					NgncR_081	NgncR_081-Y-1
NGFG_04212	hypothetical_protein					NgncR_082	NgncR_082-Y-1
NGFG_04224	hypothetical_protein					NgncR_083	NgncR_083-Y-1
NGFG_04236	hypothetical_protein					NgncR_084	NgncR_084-Y-1
NGFG_04237	hypothetical_protein					NgncR_085	NgncR_085-Y-1
NGFG_04242	hypothetical_protein					NgncR_086	NgncR_086-Y-1
NGFG_04250	hypothetical_protein					NgncR_087	NgncR_087-Y-1
NGFG_04270	hypothetical_protein					NgncR_088	NgncR_088-Y-1
NGFG_04276	hypothetical_protein					NgncR_089	NgncR_089-Y-1
NGFG_04298	transposase					NgncR_090	NgncR_090-Y-1
NGFG_04314	glutaredoxin-like_protein					NgncR_091	NgncR_091-Y-1
						NgncR_092	NgncR_092-Y-1
						NgncR_093	NgncR_093-Y-1
						NgncR_094	NgncR_094-Y-1
						NgncR_095	NgncR_095-Y-1
						NgncR_096	NgncR_096-Y-1
						NgncR_097	NgncR_097-Y-1
						NgncR_098	NgncR_098-Y-1
						NgncR_099	NgncR_099-Y-1
						NgncR_100	NgncR_100-Y-1
						NgncR_101	NgncR_101-Y-1
						NgncR_102	NgncR_102-Y-1
						NgncR_103	NgncR_103-Y-1
						NgncR_104	NgncR_104-Y-1
						NgncR_105	NgncR_105-Y-1
						NgncR_106	NgncR_106-Y-1
						NgncR_107	NgncR_107-Y-1
						NgncR_108	NgncR_108-Y-1
						NgncR_109	NgncR_109-Y-1
						NgncR_110	NgncR_110-Y-1
						NgncR_111	NgncR_111-Y-1
						NgncR_112	NgncR_112-Y-1
						NgncR_113	NgncR_113-Y-1
						NgncR_114	NgncR_114-Y-1
						NgncR_115	NgncR_115-Y-1
						NgncR_116	NgncR_116-Y-1
						NgncR_117	NgncR_117-Y-1
						NgncR_118	NgncR_118-Y-1
						NgncR_119	NgncR_119-Y-1
						NgncR_120	NgncR_120-Y-1
						NgncR_121	NgncR_121-Y-1
						NgncR_122	NgncR_122-Y-1
						NgncR_123	NgncR_123-Y-1
						NgncR_124	NgncR_124-Y-1
						NgncR_125	NgncR_125-Y-1
						NgncR_126	NgncR_126-Y-1
						NgncR_127	NgncR_127-Y-1
						NgncR_128	NgncR_128-Y-1
						NgncR_129	NgncR_129-Y-1
						NgncR_130	NgncR_130-Y-1
						NgncR_131	NgncR_131-Y-1
						NgncR_132	NgncR_132-Y-1
						NgncR_133	NgncR_133-Y-1
						NgncR_134	NgncR_134-Y-1
						NgncR_135	NgncR_135-Y-1
						NgncR_136	NgncR_136-Y-1
						NgncR_137	NgncR_137-Y-1
						NgncR_138	NgncR_138-Y-1
						NgncR_139	NgncR_139-Y-1
						NgncR_140	NgncR_140-Y-1
						NgncR_141	NgncR_141-Y-1
						NgncR_142	NgncR_142-Y-1
						NgncR_142	NgncR_142-Y-2
						NgncR_143	NgncR_143-Y-1
						NgncR_144	NgncR_144-Y-1
						NgncR_145	NgncR_145-Y-1
						NgncR_146	NgncR_146-Y-1
						NgncR_147	NgncR_147-Y-1
						NgncR_148	NgncR_148-Y-1
						NgncR_149	NgncR_149-Y-1
						NgncR_150	NgncR_150-Y-1
						NgncR_151	NgncR_151-Y-1
						NgncR_152	NgncR_152-Y-1
						NgncR_153	NgncR_153-Y-1
						NgncR_154	NgncR_154-Y-1
						NgncR_155	NgncR_155-Y-1
						NgncR_156	NgncR_156-Y-1
						NgncR_157	NgncR_157-Y-1
						NgncR_158	NgncR_158-Y-1
						NgncR_159	NgncR_159-Y-1
						NgncR_160	NgncR_160-Y-1
						NgncR_161	NgncR_161-Y-1
						NgncR_162	NgncR_162-Y-1
						NgncR_163	NgncR_163-Y-1
						NgncR_164	NgncR_164-Y-1
						NgncR_165	NgncR_165-Y-1
						NgncR_166	NgncR_166-Y-1
						NgncR_167	NgncR_167-Y-1
						NgncR_168	NgncR_168-Y-1
						NgncR_169	NgncR_169-Y-1
						NgncR_170	NgncR_170-Y-1
						NgncR_171	NgncR_171-Y-1
						NgncR_172	NgncR_172-Y-1
						NgncR_173	NgncR_173-Y-1
						NgncR_174	NgncR_174-Y-1
						NgncR_175	NgncR_175-Y-1
						NgncR_176	NgncR_176-Y-1
						NgncR_177	NgncR_177-Y-1
						NgncR_178	NgncR_178-Y-1
						NgncR_179	NgncR_179-Y-1
						NgncR_180	NgncR_180-Y-1
						NgncR_181	NgncR_181-Y-1
						NgncR_182	NgncR_182-Y-1
						NgncR_183	NgncR_183-Y-1
						NgncR_184	NgncR_184-Y-1
						NgncR_185	NgncR_185-Y-1
						NgncR_186	NgncR_186-Y-1
						NgncR_187	NgncR_187-Y-1
						NgncR_188	NgncR_188-Y-1
						NgncR_189	NgncR_189-Y-1
						NgncR_190	NgncR_190-Y-1
						NgncR_191	NgncR_191-Y-1
						NgncR_192	NgncR_192-Y-1
						NgncR_193	NgncR_193-Y-1
						NgncR_194	NgncR_194-Y-1
						NgncR_195	NgncR_195-Y-1
						NgncR_196	NgncR_196-Y-1
						NgncR_197	NgncR_197-Y-1
						NgncR_198	NgncR_198-Y-1
						NgncR_199	NgncR_199-Y-1
						NgncR_200	NgncR_200-Y-1
						NgncR_201	NgncR_201-Y-1
						NgncR_202	NgncR_202-Y-1
						NgncR_203	NgncR_203-Y-1
						NgncR_204	NgncR_204-Y-1
						NgncR_205	NgncR_205-Y-1
						NgncR_206	NgncR_206-Y-1
						NgncR_207	NgncR_207-Y-1
						NgncR_208	NgncR_208-Y-1
						NgncR_209	NgncR_209-Y-1
						NgncR_210	NgncR_210-Y-1
						NgncR_211	NgncR_211-Y-1
						NgncR_212	NgncR_212-Y-1
						NgncR_213	NgncR_213-Y-1
						NgncR_214	NgncR_214-Y-1
						NgncR_215	NgncR_215-Y-1
						NgncR_216	NgncR_216-Y-1
						NgncR_217	NgncR_217-Y-1
						NgncR_218	NgncR_218-Y-1
						NgncR_219	NgncR_219-Y-1
						NgncR_220	NgncR_220-Y-1
						NgncR_221	NgncR_221-Y-1
						NgncR_222	NgncR_222-Y-1
						NgncR_223	NgncR_223-Y-1
						NgncR_224	NgncR_224-Y-1
						NgncR_225	NgncR_225-Y-1
						NgncR_226	NgncR_226-Y-1
						NgncR_227	NgncR_227-Y-1
						NgncR_228	NgncR_228-Y-1
						NgncR_229	NgncR_229-Y-1
						NgncR_230	NgncR_230-Y-1
						NgncR_230	NgncR_230-Y-2
						NgncR_231	NgncR_231-Y-1
						NgncR_232	NgncR_232-Y-1
						NgncR_233	NgncR_233-Y-1
						NgncR_234	NgncR_234-Y-1
						NgncR_235	NgncR_235-Y-1
						NgncR_236	NgncR_236-Y-1
						NgncR_237	NgncR_237-Y-1
						NgncR_238	NgncR_238-Y-1
						NgncR_239	NgncR_239-Y-1
						NgncR_240	NgncR_240-Y-1
						NgncR_241	NgncR_241-Y-1
						NgncR_242	NgncR_242-Y-1
						NgncR_243	NgncR_243-Y-1
						NgncR_244	NgncR_244-Y-1
						NgncR_245	NgncR_245-Y-1
						NgncR_246	NgncR_246-Y-1
						NgncR_247	NgncR_247-Y-1
						NgncR_248	NgncR_248-Y-1
						NgncR_249	NgncR_249-Y-1
						NgncR_250	NgncR_250-Y-1
						NgncR_251	NgncR_251-Y-1
						NgncR_252	NgncR_252-Y-1
						NgncR_253	NgncR_253-Y-1
