# Supplementary material for: Transcriptional landscape and essential genes of Neisseria gonorrhoeae
Source: Nucleic Acids Res. 2014 Aug 20;42(16):10579–95. doi: 10.1093/nar/gku762 (PMC4176332; doi:10.1093/nar/gku762)
Supplement: SUPPLEMENTARY DATA [file supp_gku762_nar-01255-z-2014-File007.zip › NAR-01255-Z-2014.R1 Suppl files/TableS3.xlsx]

## Sheet: Tabelle1
Riboswitch family	E-value	Riboswitch start	Riboswitch end	Riboswitch strand	Relative position	CDS strand	TSS	CDS start	CDS end	CDS ID	CDS name
TPP	7.6e-12	2085150	2085249	+	5' UTR	+	2085148	2085340	2087241	NGFG_01842	thiamine_biosynthesis protein_ThiC
TPP	2.1e-11	2055078	2055182	-	5' UTR	-	2055179	2053786	2055012	NGFG_01876	Hydroxymethyl-pyrimidine Transporter permease_CytX
Glycine	1.6e-08	1445566	1445663	-	5' UTR	-	1445657	1444255	1445355	NGFG_01512	aminomethyltransferase
PreQ1	1.2e-06	1708191	1708235	+	5' UTR	+	1708193	1708239	1708712	NGFG_02134	NADPH-dependent_7-cyano-7-deazaguanine reductase
SAM-I-IV-variant	0.079	115888	115998	+	5' UTR	+	115891	116181	117350	NGFG_00245	S-adenosylmethionine_synthase
PreQ1	0.17	137101	137146	+	5' UTR	+	137090	137149	137808	NGFG_00267	queuosine_biosynthesis protein_QueC
