# Supplementary material for: Transcriptional landscape and essential genes of Neisseria gonorrhoeae
Source: Nucleic Acids Res. 2014 Aug 20;42(16):10579–95. doi: 10.1093/nar/gku762 (PMC4176332; doi:10.1093/nar/gku762)
Supplement: SUPPLEMENTARY DATA [file supp_gku762_nar-01255-z-2014-File007.zip › NAR-01255-Z-2014.R1 Suppl files/TableS4.xlsx]

## Sheet: Tabelle1
supercontig	transcriptID	CDS_start	CDS_end	CDS_length	CDS_strand	TSStype	Manual_strand	TSS	TES	TranscriptName.New	Unique Identifier	CDS annotation by Broad Institute	analysis_start	analysis_end	analysis_length	Operon_start	Operon_end	Operon_length	auto_strand	CDSInOperon	Illumina A -tex sense_RPKM	Illumina A -tex antisense_RPKM	IsExpressed	TIS_AB_all	p_vals_AB_all_TIS_adj	IsEssential	Antisense_overlap	IsAntisense	blastX_FA1090_eValue	blastX_FA1090_queryCov	blastX_FA1090_subjectCov	blastX_FA1090_Identity	blastX_FA1090_subjectName	blastX_NCCP11945_eValue	blastX_NCCP11945_queryCov	blastX_NCCP11945_subjectCov	blastX_NCCP11945_Identity	blastX_NCCP11945_subjectName
Supercontig_4.1	NGFG_00143	6442	9078	2637	+	1	+	6407	9150	TRANS_5	TRANS_5-NGFG_00143-1	leucyl-tRNA_synthetase	6407	9078	2672	6407	9150	2744	+	1	58.6208	4.87642	HighExpression	72	0.00061	Significant	0	Intergenic	0	0.985778	1	0.9989	gi|59800478|ref|YP_207190.1| leucyl-tRNA synthetase	0	0.983533	1	1	gi|194097598|ref|YP_002000634.1| leucyl-tRNA synthetase
Supercontig_4.1	NGFG_00144	9307	10099	793	+	0	+				X-NGFG_00144-1	type_II_restriction_enzyme	9307	10099	793	9307	10099	793	+	1	52.4394	21.675	HighExpression	16	0.00061	Significant	0	Intergenic	6e-12	0.102144	0.0873786	1	gi|59800479|ref|YP_207191.1| type II restriction endonuclease	6e-12	0.102144	0.102662	1	gi|194097599|ref|YP_002000635.1| dam-replacing protein
Supercontig_4.1	NGFG_00146	10229	11028	800	+	1	+	10038		TRANS_7	TRANS_7-NGFG_00146-1	DNA_methylase	10038	11028	991	10038	11028	991	+	1	82.5255	16.7849	HighExpression	19	0.00061	Significant	60	Antisense	6e-169	0.68113	1	0.9911	gi|59800480|ref|YP_207192.1| modification methylase	4e-79	0.336024	1	1	gi|194097602|ref|YP_002000638.1| putative modification methylase, partial
Supercontig_4.1						1	-	11744	10969	NgncR_001	NgncR_001-Y-1		10969	11744	776	10969	11744	776	-	0	77.5243	116.465	HighExpression	13	0.00061	Significant	434	Antisense
Supercontig_4.1	NGFG_00147	11033	11488	456	+	3	+	11162		TRANS_9	TRANS_9-NGFG_00147-1	hypothetical_protein	11162	11488	327	11033	11649	617	+	1	186.516	100.04	HighExpression	7	0.0256547	Significant	327	Antisense	3e-77	0.990826	0.715232	1	gi|59800481|ref|YP_207193.1| hypothetical protein NGO0009	4e-77	0.990826	0.857143	1	gi|194097604|ref|YP_002000640.1| hypothetical protein NGK_0015
Supercontig_4.1	NGFG_00169	29944	31008	1065	-	1	-	31036	29890	TRANS_29	TRANS_29-NGFG_00169-1	fructose-bisphosphate_aldolase	29944	31036	1093	29890	31036	1147	-	1	336.328	31.4515	HighExpression	30	0.00061	Significant	0	Intergenic	0	0.971638	1	1	gi|59800503|ref|YP_207215.1| fructose-1,6-bisphosphate aldolase	0	0.99634	0.957784	1	gi|194097631|ref|YP_002000667.1| fructose-1,6-bisphosphate aldolase
Supercontig_4.1	NGFG_00171	32204	34117	1914	+	1	+	32170		TRANS_31	TRANS_31-NGFG_00171-1	1-deoxy-D-xylulose-5-phosphate_synthase	32170	34117	1948	32170	34117	1948	+	1	56.7837	19.3549	HighExpression	51	0.00061	Significant	0	Intergenic	0	0.981006	1	0.9969	gi|59800505|ref|YP_207217.1| 1-deoxy-D-xylulose-5-phosphate synthase	0	0.981006	1	0.9984	gi|194097633|ref|YP_002000669.1| 1-deoxy-D-xylulose-5-phosphate synthase
Supercontig_4.1	NGFG_00174	36476	37756	1281	+	1	+	36423		TRANS_34	TRANS_34-NGFG_00174-1	glutamate-1-semialdehyde_2.1-aminomutase	36423	37756	1334	36423	37756	1334	+	1	55.6954	22.0288	HighExpression	30	0.00061	Significant	0	Intergenic	0	0.958021	1	0.9977	gi|59800508|ref|YP_207220.1| glutamate-1-semialdehyde aminotransferase	0	0.958021	1	0.9953	gi|194097639|ref|YP_002000675.1| glutamate-1-semialdehyde aminotransferase
Supercontig_4.1	NGFG_00175	39054	39617	564	-	0	-				X-NGFG_00175-1	oligoribonuclease	39054	39617	564	39054	39617	564	-	1	72.2567	39.3234	HighExpression	7	0.00061	Significant	0	Intergenic	2e-141	0.994681	1	0.9947	gi|59800509|ref|YP_207221.1| oligoribonuclease	3e-141	0.994681	1	0.9947	gi|194097641|ref|YP_002000679.1| oligoribonuclease
Supercontig_4.1	NGFG_00192	60249	60689	441	+	1	+	60064	60776	TRANS_55	TRANS_55-NGFG_00192-1	homoprotocatechuate_degradation_operon_regulator._HpaR	60064	60689	626	60064	60776	713	+	1	3982.63	104.072	HighExpression	14	0.00159461	Significant	0	Intergenic	8e-67	0.599042	1	0.992	gi|59800523|ref|YP_207235.1| MarR family transcriptional regulator	2e-83	0.699681	1	0.9932	gi|194097667|ref|YP_002000707.1| putative marR-family transcriptional regulator
Supercontig_4.1	NGFG_00200	67745	69040	1296	+	1	+	67711	69088	TRANS_62	TRANS_62-NGFG_00200-1	tyrosyl-tRNA_synthetase	67711	69040	1330	67711	69088	1378	+	1	95.6756	226.37	HighExpression	39	0.00061	Significant	0	Intergenic	0	0.97218	1	1	gi|59800530|ref|YP_207242.1| tyrosyl-tRNA synthase	0	0.97218	1	1	gi|194097676|ref|YP_002000716.1| putative tyrosyl-tRNA synthase
Supercontig_4.1	NGFG_00203	70588	71508	921	+	1	+	70409		TRANS_65	TRANS_65-NGFG_00203-1	riboflavin_biosynthesis_protein_RibF	70409	71508	1100	70409	71508	1100	+	1	50.9095	34.7797	HighExpression	35	0.00778848	Significant	0	Intergenic	0	0.87	1	0.9843	gi|59800531|ref|YP_207243.1| bifunctional riboflavin kinase/FMN adenylyltransferase	0	0.837273	0.965409	0.9772	gi|194097683|ref|YP_002000723.1| bifunctional riboflavin kinase/FMN adenylyltransferase
Supercontig_4.1	NGFG_00204	71650	74439	2790	+	1	+	71549		TRANS_66	TRANS_66-NGFG_00204-1	isoleucyl-tRNA_synthetase	71549	74439	2891	71549	74439	2891	+	1	90.4281	130.991	HighExpression	86	0.00061	Significant	0	Intergenic	0	0.964026	1	0.9968	gi|59800532|ref|YP_207244.1| isoleucyl-tRNA synthetase	0	0.964026	1	0.9946	gi|194097685|ref|YP_002000725.1| isoleucyl-tRNA synthetase
Supercontig_4.1	NGFG_00207	76633	77127	495	+	1	+	76609		TRANS_71	TRANS_71-NGFG_00207-1	lipoprotein_signal_peptidase	76609	77127	519	76609	77127	519	+	1	96.1491	20.2981	HighExpression	13	0.0112573	Significant	0	Intergenic	8e-92	0.947977	1	1	gi|59800534|ref|YP_207246.1| lipoprotein signal peptidase	3e-96	0.99422	0.830918	1	gi|194097689|ref|YP_002000730.1| lipoprotein signal peptidase
Supercontig_4.1	NGFG_00237	106332	108728	2397	+	1	+	106046		TRANS_93	TRANS_93-NGFG_00237-1	penicillin-binding_protein_1A	106046	108728	2683	106046	108728	2683	+	1	668.844	723.092	HighExpression	52	0.00061	Significant	234	Antisense	0	0.892285	1	0.9987	gi|59800560|ref|YP_207272.1| protein PonA	0	0.892285	1	1	gi|194097726|ref|YP_002000767.1| protein PonA
Supercontig_4.1	NGFG_00238	108848	109477	630	-	1	-	109568	108735	TRANS_94	TRANS_94-NGFG_00238-1	ribosome_biogenesis_GTP-binding_protein_YsxC	108848	109568	721	108735	109568	834	-	1	496.015	370.665	HighExpression	14	0.00061	Significant	419	Antisense	3e-149	0.877947	1	1	gi|59800561|ref|YP_207273.1| ribosome biogenesis GTP-binding protein YsxC	1e-147	0.869626	1	1	gi|194097727|ref|YP_002000768.1| ribosome biogenesis GTP-binding protein YsxC
Supercontig_4.1						1	+	109046	109464	NgncR_013	NgncR_013-Y-1		109046	109464	419	109046	109464	419	+	0	512.114	514.099	HighExpression	5	0.00061	Significant	419	Antisense
Supercontig_4.1	NGFG_00239	109684	110307	624	+	1	+	109584	110360	TRANS_95	TRANS_95-NGFG_00239-1	cytochrome_c	109584	110307	724	109584	110360	777	+	1	443.798	40.206	HighExpression	16	0.00061	Significant	0	Intergenic	4e-131	0.857735	1	1	gi|59800562|ref|YP_207274.1| cytochrome precursor	1e-125	0.832873	1	0.995	gi|194097728|ref|YP_002000769.1| putative cytochrome
Supercontig_4.1	NGFG_00243	114942	115790	849	-	1	-	115812		TRANS_98	TRANS_98-NGFG_00243-1	lipid_A_biosynthesis_lauroyl_acyltransferase	114942	115812	871	114942	115812	871	-	1	55.064	4.45605	HighExpression	24	0.00245402	Significant	0	Intergenic	0	0.995408	0.973064	1	gi|59800566|ref|YP_207278.1| lipid A biosynthesis lauroyl acyltransferase	0	0.995408	0.941368	1	gi|194097732|ref|YP_002000773.1| lipid A biosynthesis lauroyl acyltransferase
Supercontig_4.1	NGFG_00245	116181	117350	1170	+	1	+	115891		TRANS_99	TRANS_99-NGFG_00245-1	S-adenosylmethionine_synthase	115891	117350	1460	115891	117350	1460	+	1	127.602	19.7479	HighExpression	32	0.00061	Significant	0	Intergenic	0	0.776712	0.971722	0.9974	gi|161572979|ref|YP_207279.2| S-adenosylmethionine synthetase	0	0.776712	0.971722	1	gi|194097734|ref|YP_002000775.1| S-adenosylmethionine synthetase
Supercontig_4.1	NGFG_00275	143632	145131	1500	-	1	-	145204		TRANS_125	TRANS_125-NGFG_00275-1	peptidase_Do	143632	145204	1573	143632	145204	1573	-	1	103.102	28.7276	HighExpression	56	0.0138588	Significant	542	Antisense	0	0.951685	1	0.998	gi|59800596|ref|YP_207308.1| serine protease	0	0.951685	1	0.998	gi|194097768|ref|YP_002000809.1| putative serine protease
Supercontig_4.1	NGFG_04288	146794	148017	1224	+	1	+	146365		TRANS_132	TRANS_132-NGFG_04288-1	glucose/galactose_transporter_warning	146365	148017	1653	146365	148066	1702	+	1	67.4207	17.9453	HighExpression	38	0.00061	Significant	195	Antisense	0	0.77314	1	1	gi|59800600|ref|YP_207312.1| sugar transporter	0	0.77314	1	1	gi|194097772|ref|YP_002000813.1| putative sugar transporter
Supercontig_4.1	NGFG_04288	146794	148017	1224	+	2	+	146639	148066	TRANS_132	TRANS_132-NGFG_04288-2	glucose/galactose_transporter_warning	146639	148017	1379	146365	148066	1702	+	1	79.4096	13.8715	HighExpression	32	0.00061	Significant	0	Intergenic	0	0.926759	1	1	gi|59800600|ref|YP_207312.1| sugar transporter	0	0.926759	1	1	gi|194097772|ref|YP_002000813.1| putative sugar transporter
Supercontig_4.1						1	+	150956	151106	NgncR_017	NgncR_017-Y-1		150956	151106	151	150956	151106	151	+	0	93.6339	436.958	HighExpression	1	0.0141918	Significant	151	Antisense
Supercontig_4.1	NGFG_00284	151289	152224	936	+	1	+	151262	152571	TRANS_137	TRANS_137-NGFG_00284-1	porphobilinogen_deaminase	151262	152224	963	151262	152983	1722	+	1	68.2279	14.3941	HighExpression	19	0.00061	Significant	0	Intergenic	0	0.968847	1	0.9936	gi|59800604|ref|YP_207316.1| porphobilinogen deaminase	0	0.968847	1	0.9968	gi|194097777|ref|YP_002000818.1| porphobilinogen deaminase
Supercontig_4.1	NGFG_00284	151289	152224	936	+	1	+		152983	TRANS_137	TRANS_137-NGFG_00284-2	porphobilinogen_deaminase	151289	152224	936	151262	152983	1722	+	1	69.6037	13.9207	HighExpression	19	0.00061	Significant	0	Intergenic	0	0.996795	1	0.9936	gi|59800604|ref|YP_207316.1| porphobilinogen deaminase	0	0.996795	1	0.9968	gi|194097777|ref|YP_002000818.1| porphobilinogen deaminase
Supercontig_4.1	NGFG_00300	166155	166493	339	-	0	-				X-NGFG_00300-1	hypothetical_protein	166155	166493	339	166155	166493	339	-	1	89.9566	43.3427	HighExpression	7	0.0160353	Significant	0	Intergenic	1e-80	0.99115	0.888889	1	gi|59800618|ref|YP_207330.1| hypothetical protein NGO0162	6e-81	0.99115	1	1	gi|194097797|ref|YP_002000840.1| hypothetical protein NGK_0215
Supercontig_4.1	NGFG_00301	166538	166915	378	-	0	-				X-NGFG_00301-1	hypothetical_protein	166538	166915	378	166538	166915	378	-	1	99.7441	2.20024	HighExpression	5	0.00110669	Significant	0	Intergenic	8e-89	0.992063	1	0.992	gi|59800619|ref|YP_207331.1| hypothetical protein NGO0163	3e-38	0.492063	1	0.9839	gi|194097798|ref|YP_002000841.1| hypothetical protein NGK_0216, partial
Supercontig_4.1	NGFG_00302	166973	167338	366	-	0	-				X-NGFG_00302-1	hypothetical_protein	166973	167338	366	166973	167338	366	-	1	78.0182	1.51492	HighExpression	5	0.00204143	Significant	0	Intergenic	4e-86	0.991803	1	1	gi|59800620|ref|YP_207332.1| hypothetical protein NGO0164	5e-74	0.868852	1	0.9906	gi|194097799|ref|YP_002000842.1| hypothetical protein NGK_0217
Supercontig_4.1	NGFG_00319	181524	182294	771	-	0	-				X-NGFG_00319-1	twin_arginine-targeting_protein_translocase_TatC	181524	182294	771	181524	182294	771	-	1	64.0038	49.6209	HighExpression	17	0.00061	Significant	0	Intergenic	8e-175	0.996109	1	0.9922	gi|59800636|ref|YP_207348.1| sec-independent protein translocase component	3e-176	0.996109	1	0.9961	gi|194097817|ref|YP_002000860.1| Sec-independent protein translocase component
Supercontig_4.1	NGFG_00320	182307	182993	687	-	0	-				X-NGFG_00320-1	twin_arginine-targeting_protein_translocase_TatB	182307	182993	687	182307	182993	687	-	1	127.114	35.9148	HighExpression	14	0.00061	Significant	0	Intergenic	1e-167	0.995633	1	1	gi|59800637|ref|YP_207349.1| sec-independent protein translocase component	1e-167	0.995633	1	1	gi|194097818|ref|YP_002000861.1| Sec-independent protein translocase protein tatB-like protein
Supercontig_4.1	NGFG_00323	183644	183967	324	-	1	-	183994		TRANS_174	TRANS_174-NGFG_00323-1	phosphoribosyl-ATP_pyrophosphatase	183644	183994	351	183644	183994	351	-	1	172.183	447.833	HighExpression	9	0.0483102	Significant	59	Antisense	4e-74	0.91453	1	1	gi|59800640|ref|YP_207352.1| phosphoribosyl-ATP pyrophosphatase	3e-81	0.991453	0.773333	1	gi|194097821|ref|YP_002000864.1| phosphoribosyl-ATP pyrophosphatase
Supercontig_4.1	NGFG_00325	186038	187156	1119	-	1	-	187229		TRANS_177	TRANS_177-NGFG_00325-1	Histone_deacetylase_family_protein	186038	187229	1192	186038	187229	1192	-	1	72.0984	6.27954	HighExpression	43	0.0294833	Significant	0	Intergenic	0	0.89094	0.951613	0.9944	gi|59800642|ref|YP_207354.1| hypothetical protein NGO0187	0	0.89094	0.951613	0.9944	gi|194097896|ref|YP_002000941.1| Histone deacetylase family protein
Supercontig_4.1	NGFG_00335	197899	199158	1260	-	1	-	199242		TRANS_187	TRANS_187-NGFG_00335-1	transcription_termination_factor_Rho	197899	199242	1344	197899	199242	1344	-	1	96.1229	28.4656	HighExpression	25	0.00061	Significant	0	Intergenic	0	0.935268	1	1	gi|59800652|ref|YP_207364.1| transcription termination factor Rho	0	0.935268	1	1	gi|194097908|ref|YP_002000953.1| transcription termination factor Rho
Supercontig_4.1	NGFG_00337	202897	203718	822	+	1	+	202868	203767	TRANS_190	TRANS_190-NGFG_00337-1	hypothetical_protein	202868	203718	851	202868	203767	900	+	1	73.2981	3.2577	HighExpression	25	0.00925055	Significant	0	Intergenic	0	0.962397	1	1	gi|59800655|ref|YP_207367.1| hypothetical protein NGO0202	0	0.962397	1	1	gi|194097912|ref|YP_002000958.1| hypothetical protein NGK_0333
Supercontig_4.1						1	-	207978	207621	NgncR_024	NgncR_024-Y-1		207621	207978	358	207621	207978	358	-	0	118.481	289.62	HighExpression	8	0.015738	Significant	358	Antisense
Supercontig_4.1	NGFG_00353	218659	219654	996	-	1	-	219704	218604	TRANS_206	TRANS_206-NGFG_00353-1	major_ferric_iron-binding_protein	218659	219704	1046	218604	219704	1101	-	1	124.038	8.48122	HighExpression	26	0.00061	Significant	0	Intergenic	0	0.949331	1	1	gi|59800670|ref|YP_207382.1| ABC transporter periplasmic binding protein, iron related	0	0.949331	1	1	gi|194097929|ref|YP_002000975.1| Major ferric iron-binding protein
Supercontig_4.1	NGFG_00360	223669	224202	534	-	1	-	224230	223626	TRANS_211	TRANS_211-NGFG_00360-1	inorganic_pyrophosphatase	223669	224230	562	223626	224230	605	-	1	355.663	22.1981	HighExpression	16	0.0251313	Significant	0	Intergenic	2e-118	0.94484	1	1	gi|59800676|ref|YP_207388.1| inorganic pyrophosphatase	1e-125	0.992883	0.963731	1	gi|194097937|ref|YP_002000983.1| inorganic pyrophosphatase
Supercontig_4.1						1	-	227398	227250	NgncR_026	NgncR_026-Y-1		227250	227398	149	227250	227398	149	-	0	68.8423	989.841	HighExpression	1	0.015738	Significant	149	Antisense
Supercontig_4.1	NGFG_00369	231840	232367	528	-	1	-	232421	231794	TRANS_222	TRANS_222-NGFG_00369-1	opacity_protein	231840	232421	582	231794	232421	628	-	1	383.93	47.634	HighExpression	17	0.0270948	Significant	0	Intergenic	1e-94	0.804124	0.891429	0.9936	gi|59800686|ref|YP_207398.1| outer membrane protein	3e-94	0.804124	0.891429	0.9936	gi|194097944|ref|YP_002000990.1| outer membrane protein
Supercontig_4.1	NGFG_00373	236647	237933	1287	-	1	-	238035	236594	TRANS_226	TRANS_226-NGFG_00373-1	hypothetical_protein	236647	238035	1389	236594	238035	1442	-	1	284.415	11.3766	HighExpression	31	0.00061	Significant	274	Antisense	0	0.924406	1	1	gi|59800689|ref|YP_207401.1| hypothetical protein NGO0236	0	0.930886	1	0.9954	gi|194097949|ref|YP_002000995.1| hypothetical protein NGK_0370
Supercontig_4.1	NGFG_00381	244532	245293	762	+	0	+				X-NGFG_00381-1	3-deoxy-manno-octulosonate_cytidylyltransferase	244532	245293	762	244532	245293	762	+	1	50.207	2.54673	HighExpression	22	0.0119432	Significant	0	Intergenic	2e-169	0.996063	1	1	gi|59800698|ref|YP_207410.1| 3-deoxy-manno-octulosonate cytidylyltransferase	2e-169	0.996063	1	1	gi|194097958|ref|YP_002001004.1| 3-deoxy-manno-octulosonate cytidylyltransferase
Supercontig_4.1	NGFG_06004	245988	246080	93	+	1	+	245980	246237	TRANS_236	TRANS_236-NGFG_06004-1	tRNA-Ser	245980	246080	101	245980	246237	258	+	1	5187.77	30.1934	HighExpression	0	0.0219701	Significant	0	Intergenic
Supercontig_4.1						1	-	256432	255296	NgncR_029	NgncR_029-Y-1		255296	256432	1137	255296	256432	1137	-	0	60.7126	43.401	HighExpression	26	0.00061	Significant	951	Antisense
Supercontig_4.1	NGFG_00403	261963	263507	1545	-	1	-	263538	261901	TRANS_252	TRANS_252-NGFG_00403-1	amidophosphoribosyltransferase	261963	263538	1576	261901	263538	1638	-	1	61.3916	19.1739	HighExpression	36	0.00061	Significant	0	Intergenic	0	0.978426	1	0.9981	gi|59800714|ref|YP_207426.1| amidophosphoribosyltransferase	0	0.978426	1	0.9942	gi|194097982|ref|YP_002001030.1| amidophosphoribosyltransferase
Supercontig_4.1	NGFG_00407	265245	266519	1275	-	0	-				X-NGFG_00407-1	FolC_protein	265245	266519	1275	265245	266519	1275	-	1	68.927	7.3928	HighExpression	27	0.00061	Significant	0	Intergenic	0	0.997647	1	1	gi|59800717|ref|YP_207429.1| bifunctional folylpolyglutamate synthase/dihydrofolate synthase	0	0.997647	1	1	gi|194097986|ref|YP_002001034.1| FolC protein
Supercontig_4.1	NGFG_00411	268197	268766	570	-	0	-				X-NGFG_00411-1	hypothetical_protein	268197	268766	570	268197	268766	570	-	1	199.411	10.2137	HighExpression	13	0.00486736	Significant	0	Intergenic	3e-103	0.794737	1	1	gi|59800721|ref|YP_207433.1| hypothetical protein NGO0270	1e-133	0.994737	1	0.9947	gi|194097990|ref|YP_002001038.1| hypothetical protein NGK_0413
Supercontig_4.1	NGFG_00412	268763	269332	570	-	0	-				X-NGFG_00412-1	hypothetical_protein	268763	269332	570	268763	269332	570	-	1	142.02	32.5867	HighExpression	12	0.00245402	Significant	0	Intergenic	3e-141	0.994737	1	1	gi|59800722|ref|YP_207434.1| hypothetical protein NGO0271	3e-141	0.994737	1	1	gi|194097991|ref|YP_002001039.1| hypothetical protein NGK_0414
Supercontig_4.1	NGFG_00416	272392	276990	4599	-	1	-	277017	272329	TRANS_263	TRANS_263-NGFG_00416-1	IgA-specific_serine_endopeptidase_autotransporter	272392	277017	4626	272329	277017	4689	-	1	91.6309	36.4366	HighExpression	184	0.00372654	Significant	0	Intergenic	5e-178	0.210117	0.20339	0.9877	gi|59800725|ref|YP_207437.1| IgA-specific metalloendopeptidase	3e-178	0.210117	0.20339	0.9877	gi|194097996|ref|YP_002001044.1| IgA-specific metalloendopeptidase
Supercontig_4.1	NGFG_00418	279665	280435	771	-	2	-	280489	279616	TRANS_265	TRANS_265-NGFG_00418-1	competence_lipoprotein_ComL	279665	280489	825	279616	280657	1042	-	1	406.94	298.736	HighExpression	17	0.00061	Significant	163	Antisense	0	0.970909	1	1	gi|59800727|ref|YP_207439.1| ComL	0	0.970909	1	1	gi|194097999|ref|YP_002001047.1| ComL, competence lipoprotein
Supercontig_4.1	NGFG_00418	279665	280435	771	-	1	-	280657		TRANS_265	TRANS_265-NGFG_00418-2	competence_lipoprotein_ComL	279665	280657	993	279616	280657	1042	-	1	371.873	300.961	HighExpression	22	0.00061	Significant	331	Antisense	0	0.806647	1	1	gi|59800727|ref|YP_207439.1| ComL	0	0.806647	1	1	gi|194097999|ref|YP_002001047.1| ComL, competence lipoprotein
Supercontig_4.1	NGFG_00419	280467	281591	1125	+	1	+	280327		TRANS_266	TRANS_266-NGFG_00419-1	ribosomal_large_subunit_pseudouridine_synthase_D	280327	281591	1265	280327	281591	1265	+	1	229.235	223.318	HighExpression	29	0.00061	Significant	331	Antisense	0	0.839526	0.946524	0.9972	gi|59800728|ref|YP_207440.1| protein RluD	0	0.839526	0.946524	1	gi|194098000|ref|YP_002001048.1| protein RluD
Supercontig_4.1	NGFG_00423	283976	284455	480	+	1	+	283948		TRANS_270	TRANS_270-NGFG_00423-1	rare_lipoprotein_B	283948	284455	508	283948	284455	508	+	1	58.3929	6.54874	HighExpression	12	0.00673103	Significant	0	Intergenic	2e-116	0.938976	1	1	gi|59800731|ref|YP_207443.1| hypothetical protein NGO0282	7e-116	0.938976	1	0.9937	gi|194098006|ref|YP_002001054.1| Rare lipoprotein B, putative
Supercontig_4.1	NGFG_00430	288294	289157	864	-	1	-	289337	288245	TRANS_275	TRANS_275-NGFG_00430-1	alternative_sigma_factor_RpoH	288294	289337	1044	288245	289337	1093	-	1	1044.13	39.8319	HighExpression	33	0.00636258	Significant	0	Intergenic	0	0.833333	1	0.9966	gi|59800736|ref|YP_207448.1| RNA polymerase factor sigma-32	0	0.833333	1	0.9966	gi|194098013|ref|YP_002001061.1| RNA polymerase factor sigma-32
Supercontig_4.1	NGFG_00440	296864	298777	1914	+	0	+				X-NGFG_00440-1	threonyl-tRNA_synthetase	296864	298777	1914	296864	298777	1914	+	1	178.881	33.3139	HighExpression	35	0.00061	Significant	0	Intergenic	0	0.998433	1	0.9953	gi|59800743|ref|YP_207455.1| threonyl-tRNA synthetase	0	0.998433	0.983025	0.9984	gi|194098020|ref|YP_002001068.1| threonyl-tRNA synthetase
Supercontig_4.1	NGFG_00441	298912	299316	405	+	0	+				X-NGFG_00441-1	translation_initiation_factor_IF-3	298912	299316	405	298912	299316	405	+	1	60.9221	22.5891	HighExpression	5	0.00204143	Significant	0	Intergenic	3e-96	0.992593	0.774566	1	gi|59800744|ref|YP_207456.1| translation initiation factor IF-3	8e-96	0.992593	1	1	gi|194098021|ref|YP_002001069.1| translation initiation factor 3
Supercontig_4.1	NGFG_00444	300273	301262	990	+	1	+	300150		TRANS_287	TRANS_287-NGFG_00444-1	phenylalanyl-tRNA_synthetase_alpha_chain	300150	301262	1113	300150	301262	1113	+	1	402.27	10.2124	HighExpression	29	0.00110669	Significant	0	Intergenic	0	0.886792	1	1	gi|161572977|ref|YP_207459.2| phenylalanyl-tRNA synthetase subunit alpha	0	0.946092	1	1	gi|194098025|ref|YP_002001073.1| phenylalanyl-tRNA synthetase subunit alpha
Supercontig_4.1	NGFG_00446	301631	302032	402	+	0					X-NGFG_00446-1	DNA_(cytosine-5-)-methyltransferase	301631	302032	402	301631	302032	402	+	1	71.7212	12.4133	HighExpression	8	0.00524642	Significant	0	Intergenic	3e-15	0.492537	0.206349	0.5303	gi|59802299|ref|YP_209011.1| NgoIM	6e-79	0.835821	1	0.9911	gi|194098027|ref|YP_002001075.1| methylase
Supercontig_4.1	NGFG_00448	302297	303046	750	+	0	+				X-NGFG_00448-1	restriction_endonuclease	302297	303046	750	302297	303046	750	+	1	199.606	29.5712	HighExpression	21	0.00778848	Significant	0	Intergenic	8e-171	0.996	1	0.996	gi|59800750|ref|YP_207462.1| hypothetical protein NGO0303	9e-171	0.996	1	0.996	gi|194098029|ref|YP_002001077.1| hypothetical protein NGK_0452
Supercontig_4.1	NGFG_00449	303137	305500	2364	+	0	+				X-NGFG_00449-1	phenylalanyl-tRNA_synthetase_beta_chain	303137	305500	2364	303137	305500	2364	+	1	48.9022	7.85719	HighExpression	55	0.00061	Significant	0	Intergenic	0	0.998731	1	1	gi|59800751|ref|YP_207463.1| phenylalanyl-tRNA synthetase subunit beta	0	0.998731	1	1	gi|194098030|ref|YP_002001078.1| phenylalanyl-tRNA synthetase subunit beta
Supercontig_4.1	NGFG_00458	310420	311310	891	+	1	+	309906	311360	TRANS_296	TRANS_296-NGFG_00458-1	4-hydroxybenzoate_octaprenyltransferase	309906	311310	1405	309906	311360	1455	+	1	242.108	78.1374	HighExpression	38	0.00061	Significant	276	Antisense	0	0.632028	1	0.9966	gi|59800759|ref|YP_207471.1| 4-hydroxybenzoate octaprenyltransferase	0	0.632028	1	1	gi|194098037|ref|YP_002001085.1| 4-hydroxybenzoate octaprenyltransferase
Supercontig_4.1	NGFG_00464	315654	317327	1674	+	1	+	315602		TRANS_301	TRANS_301-NGFG_00464-1	DNA_repair_protein_RecN	315602	317327	1726	315602	317327	1726	+	1	495.994	34.8545	HighExpression	52	0.00110669	Significant	401	Antisense	0	0.968134	1	0.9964	gi|59800765|ref|YP_207477.1| hypothetical protein NGO0318	0	0.957706	1	0.9982	gi|194098044|ref|YP_002001092.1| RecN
Supercontig_4.1						1	-	317390	316927	NgncR_034	NgncR_034-Y-1		316927	317390	464	316927	317390	464	-	0	80.0621	750.433	HighExpression	13	0.0380398	Significant	401	Antisense
Supercontig_4.1	NGFG_00474	323487	323780	294	-	1	-	323831	323421	TRANS_310	TRANS_310-NGFG_00474-1	RNA_chaperone_Hfq	323487	323831	345	323421	323831	411	-	1	2981.23	167.945	HighExpression	5	0.00110669	Significant	0	Intergenic	3e-67	0.843478	1	1	gi|59800772|ref|YP_207484.1| hypothetical protein NGO0326	3e-62	0.791304	1	1	gi|194098056|ref|YP_002001103.1| hypothetical protein NGK_0479
Supercontig_4.1	NGFG_00477	325174	325608	435	+	2	+	324760		TRANS_312	TRANS_312-NGFG_00477-2	bacterioferritin_comigratory_protein	324760	325608	849	324599	325650	1052	+	1	258.291	81.6342	HighExpression	29	0.0462671	Significant	112	Antisense	2e-113	0.547703	0.928144	1	gi|59800774|ref|YP_207486.1| hypothetical protein NGO0328	2e-105	0.515901	1	1	gi|194098058|ref|YP_002001106.1| Bacterioferritin comigratory protein
Supercontig_4.1	NGFG_00477	325174	325608	435	+	2	+	325100	325650	TRANS_312	TRANS_312-NGFG_00477-3	bacterioferritin_comigratory_protein	325100	325608	509	324599	325650	1052	+	1	289.212	8.71449	HighExpression	15	0.0438655	Significant	0	Intergenic	3e-115	0.913556	0.928144	1	gi|59800774|ref|YP_207486.1| hypothetical protein NGO0328	2e-107	0.860511	1	1	gi|194098058|ref|YP_002001106.1| Bacterioferritin comigratory protein
Supercontig_4.1	NGFG_00478	325660	326535	876	+	0	+				X-NGFG_00478-1	tyrosine_recombinase_xerD	325660	326535	876	325660	326535	876	+	1	48.7368	18.6719	HighExpression	17	0.00061	Significant	0	Intergenic	0	0.996575	1	0.9966	gi|59800775|ref|YP_207487.1| hypothetical protein NGO0329	0	0.996575	1	0.9966	gi|194098059|ref|YP_002001107.1| XerD protein
Supercontig_4.1	NGFG_00482	327678	328541	864	-	1	-	328580	327625	TRANS_316	TRANS_316-NGFG_00482-1	dTDP-4-dehydrorhamnose_reductase	327678	328580	903	327625	328580	956	-	1	239.161	11.6664	HighExpression	28	0.0116103	Significant	3	Intergenic	0	0.953488	1	0.9965	gi|59800778|ref|YP_207490.1| reductase	0	0.940199	1	0.9965	gi|194098063|ref|YP_002001111.1| putative reductase
Supercontig_4.1	NGFG_00483	328734	329597	864	+	1	+	328578		TRANS_317	TRANS_317-NGFG_00483-1	phosphoribosylaminoimidazole-succinocarboxamide_synthase	328578	329597	1020	328578	329649	1072	+	1	168.512	17.9384	HighExpression	14	0.00061	Significant	3	Intergenic	0	0.938235	1	0.9969	gi|59800779|ref|YP_207491.1| phosphoribosylaminoimidazolesuccinocarboxamide synthase	0	0.938235	1	0.9969	gi|194098064|ref|YP_002001112.1| phosphoribosylaminoimidazole-succinocarboxamide synthase
Supercontig_4.1	NGFG_00483	328734	329597	864	+	2	+	328676	329649	TRANS_317	TRANS_317-NGFG_00483-2	phosphoribosylaminoimidazole-succinocarboxamide_synthase	328676	329597	922	328578	329649	1072	+	1	185.221	5.4123	HighExpression	12	0.00061	Significant	0	Intergenic	0	0.995662	0.959248	0.9967	gi|59800779|ref|YP_207491.1| phosphoribosylaminoimidazolesuccinocarboxamide synthase	0	0.995662	0.959248	0.9967	gi|194098064|ref|YP_002001112.1| phosphoribosylaminoimidazole-succinocarboxamide synthase
Supercontig_4.1	NGFG_04271	329834	331954	2121	+	1	+	329695	332001	TRANS_318	TRANS_318-NGFG_04271-1	polyribonucleotide_nucleotidyltransferase	329695	331954	2260	329695	332001	2307	+	1	1147.68	12.1441	HighExpression	44	0.00061	Significant	0	Intergenic	0	0.938496	1	0.9986	gi|59800780|ref|YP_207492.1| polynucleotide phosphorylase	0	0.937168	1	0.9986	gi|194098066|ref|YP_002001114.1| polynucleotide phosphorylase
Supercontig_4.1	NGFG_00503	345162	345473	312	+	1	+	345121	345518	TRANS_332	TRANS_332-NGFG_00503-1	Grx4_family_monothiol_glutaredoxin	345121	345473	353	345121	345518	398	+	1	356.551	5.49748	HighExpression	5	0.00204143	Significant	0	Intergenic	1e-74	0.875354	1	1	gi|59800795|ref|YP_207507.1| glutaredoxin-like protein GrlA	1e-74	0.875354	1	1	gi|194098085|ref|YP_002001133.1| protein GrlA
Supercontig_4.1						1	-	346863	346623	NgncR_038	NgncR_038-Y-1		346623	346863	241	346623	346863	241	-	0	97.7782	1342.44	HighExpression	1	0.00061	Significant	178	Antisense
Supercontig_4.1						1	+	354903	355073	NgncR_041	NgncR_041-Y-1		354903	355073	171	354903	355073	171	+	0	335.594	275.609	HighExpression	0	0.00204143	Significant	171	Antisense
Supercontig_4.1	NGFG_00531	373133	373711	579	-	0	-				X-NGFG_00531-1	peptidyl-tRNA_hydrolase	373133	373711	579	373133	373711	579	-	1	52.6689	9.09735	HighExpression	14	0.00778848	Significant	0	Intergenic	3e-134	0.994819	1	1	gi|59800823|ref|YP_207535.1| peptidyl-tRNA hydrolase	3e-134	0.994819	1	1	gi|194098115|ref|YP_002001163.1| peptidyl-tRNA hydrolase
Supercontig_4.1	NGFG_00534	374688	376655	1968	-	1	-	376685	374649	TRANS_352	TRANS_352-NGFG_00534-1	cell_division_protease_FtsH	374688	376685	1998	374649	376685	2037	-	1	84.3622	38.5735	HighExpression	41	0.00061	Significant	0	Intergenic	0	0.983483	1	0.9985	gi|59800826|ref|YP_207538.1| hypothetical protein NGO0382	0	0.983483	1	0.9924	gi|194098118|ref|YP_002001166.1| cell division protein FtsH
Supercontig_4.1	NGFG_00539	380340	381113	774	+	1	+	380239		TRANS_357	TRANS_357-NGFG_00539-1	GTP_cyclohydrolase_folE2	380239	381113	875	380239	381113	875	+	1	59.8817	22.1784	HighExpression	19	0.00061	Significant	0	Intergenic	0	0.881143	1	1	gi|59800831|ref|YP_207543.1| GTP cyclohydrolase	0	0.994286	1	0.9966	gi|194098124|ref|YP_002001172.1| putative GTP cyclohydrolase
Supercontig_4.1	NGFG_04269	391422	392261	840	-	1	-	392298	391370	TRANS_367	TRANS_367-NGFG_04269-1	heat_shock_protein_HtpX	391422	392298	877	391370	392298	929	-	1	228.865	19.2828	HighExpression	18	0.00061	Significant	0	Intergenic	0	0.95439	1	0.9964	gi|59800843|ref|YP_207555.1| heat shock protein HtpX	0	0.95439	1	0.9964	gi|194098137|ref|YP_002001185.1| heat shock protein HtpX
Supercontig_4.1	NGFG_00554	392476	393123	648	+	1	+	392432		TRANS_368	TRANS_368-NGFG_00554-1	adenylate_kinase	392432	393123	692	392432	393123	692	+	1	219.941	4.40683	HighExpression	14	0.00061	Significant	0	Intergenic	1e-133	0.880058	0.944186	1	gi|59800844|ref|YP_207556.1| adenylate kinase	2e-133	0.880058	0.944186	1	gi|194098139|ref|YP_002001187.1| adenylate kinase
Supercontig_4.1	NGFG_00556	394443	395405	963	+	0	+				X-NGFG_00556-1	RfaE._domain_I	394443	395405	963	394443	395405	963	+	1	80.8947	17.5608	HighExpression	14	0.00061	Significant	0	Intergenic	0	0.996885	1	1	gi|59800846|ref|YP_207558.1| sugar kinase / ADP-heptose synthase	0	0.996885	1	1	gi|194098141|ref|YP_002001189.1| putative sugar kinase / ADP-heptose synthase
Supercontig_4.1	NGFG_00557	395469	396473	1005	+	0	+				X-NGFG_00557-1	ADP-L-glycero-D-manno-heptose-6-epimerase	395469	396473	1005	395469	396473	1005	+	1	114.478	23.1715	HighExpression	16	0.00061	Significant	117	Antisense	0	0.997015	1	0.997	gi|59800847|ref|YP_207559.1| ADP-L-glycero-D-manno-heptose-6-epimerase	0	0.997015	0.954286	0.997	gi|194098142|ref|YP_002001190.1| ADP-L-glycero-D-manno-heptose-6-epimerase
Supercontig_4.1						1	-	395653	395537	NgncR_043	NgncR_043-Y-1		395537	395653	117	395537	395653	117	-	0	127.952	125.583	HighExpression	0	0.0132062	Significant	117	Antisense
Supercontig_4.1	NGFG_00569	412015	413373	1359	+	1	+	411868		TRANS_383	TRANS_383-NGFG_00569-1	poly(A)_polymerase	411868	413373	1506	411868	413373	1506	+	1	139.535	20.2492	HighExpression	53	0.0122547	Significant	0	Intergenic	0	0.900398	1	0.9978	gi|59800858|ref|YP_207570.1| hypothetical protein NGO0415	0	0.900398	1	0.9978	gi|194098159|ref|YP_002001207.1| PcnB
Supercontig_4.1	NGFG_00575	417062	417628	567	-	0	-				X-NGFG_00575-1	deoxycytidine_triphosphate_deaminase	417062	417628	567	417062	417628	567	-	1	53.2946	58.184	HighExpression	8	0.00061	Significant	0	Intergenic	3e-140	0.994709	1	1	gi|59800864|ref|YP_207576.1| deoxycytidine triphosphate deaminase	3e-140	0.994709	1	1	gi|194098166|ref|YP_002001214.1| deoxycytidine triphosphate deaminase
Supercontig_4.1	NGFG_00578	419094	420596	1503	-	0	-				X-NGFG_00578-1	GTP-binding_protein_EngA	419094	420596	1503	419094	420596	1503	-	1	50.3551	19.9207	HighExpression	29	0.00061	Significant	0	Intergenic	0	0.91018	0.940206	0.9978	gi|59800867|ref|YP_207579.1| GTP-binding protein EngA	0	0.91018	0.940206	1	gi|194098169|ref|YP_002001217.1| GTP-binding protein EngA
Supercontig_4.1						1	+	424875	425423	NgncR_047	NgncR_047-Y-1		424875	425423	549	424875	425423	549	+	0	276.22	66.1514	HighExpression	10	0.00061	Significant	253	Antisense
Supercontig_4.1	NGFG_00588	429598	430389	792	+	1	+	429550	430441	TRANS_404	TRANS_404-NGFG_00588-1	3-methyl-2-oxobutanoate_hydroxymethyltransferase	429550	430389	840	429550	430441	892	+	1	83.499	11.8813	HighExpression	22	0.00204143	Significant	0	Intergenic	7e-167	0.939286	1	1	gi|59800878|ref|YP_207590.1| 3-methyl-2-oxobutanoate hydroxymethyltransferase	8e-167	0.939286	1	1	gi|194098182|ref|YP_002001230.1| 3-methyl-2-oxobutanoate hydroxymethyltransferase
Supercontig_4.1	NGFG_00590	430512	431348	837	+	1	+	430470		TRANS_405	TRANS_405-NGFG_00590-1	pantoate-beta-alanine_ligase	430470	431348	879	430470	431348	879	+	1	59.9245	10.4079	HighExpression	25	0.00486736	Significant	0	Intergenic	0	0.948805	1	0.9928	gi|59800879|ref|YP_207591.1| pantoate--beta-alanine ligase	0	0.883959	1	0.9923	gi|194098184|ref|YP_002001232.1| pantoate--beta-alanine ligase
Supercontig_4.1	NGFG_00593	434244	435089	846	+	3	+	434842	435258	TRANS_3010	TRANS_3010-NGFG_00593-1	4-diphosphocytidyl-2-C-methyl-D-erythritol kinase	434842	435089	248	434244	435258	1015	+	1	1155.87	48.0681	HighExpression	3	0.00636258	Significant	0	Intergenic	7e-54	0.979839	0.288256	0.9877	gi|59800881|ref|YP_207593.1| 4-diphosphocytidyl-2-C-methyl-D-erythritol kinase	9e-54	0.979839	0.288256	0.9877	gi|194098187|ref|YP_002001235.1| 4-diphosphocytidyl-2-C-methyl-D-erythritol kinase
Supercontig_4.1	NGFG_00605	445467	446873	1407	+	1	+	445433		TRANS_420	TRANS_420-NGFG_00605-1	replicative_DNA_helicase	445433	446873	1441	445433	446873	1441	+	1	206.431	21.355	HighExpression	22	0.00061	Significant	0	Intergenic	0	0.974323	1	0.9893	gi|59800890|ref|YP_207602.1| replicative DNA helicase	0	0.965996	0.993576	0.9741	gi|194098199|ref|YP_002001247.1| replicative DNA helicase
Supercontig_4.1	NGFG_00616	452111	453298	1188	+	1	+	452035		TRANS_426	TRANS_426-NGFG_00616-1	succinyldiaminopimelate_transaminase	452035	453298	1264	452035	453298	1264	+	1	80.2738	6.79915	HighExpression	47	0.0456937	Significant	0	Intergenic	0	0.9375	1	0.9924	gi|59800898|ref|YP_207610.1| succinyldiaminopimelate transaminase	0	0.9375	1	0.9848	gi|194098209|ref|YP_002001257.1| succinyldiaminopimelate transaminase
Supercontig_4.1	NGFG_00617	453609	454388	780	+	1	+	453584		TRANS_427	TRANS_427-NGFG_00617-1	UPF0246_protein	453584	454388	805	453584	454388	805	+	1	125.356	3.09946	HighExpression	22	0.00524642	Significant	0	Intergenic	0	0.965217	1	0.9846	gi|59800899|ref|YP_207611.1| hypothetical protein NGO0461	0	0.965217	1	0.9961	gi|194098210|ref|YP_002001258.1| hypothetical protein NGK_0633
Supercontig_4.1	NGFG_00630	463787	464449	663	-	1	-	464480		TRANS_443	TRANS_443-NGFG_00630-1	phage_repressor_protein	463787	464480	694	463787	464480	694	-	1	218.908	16.3781	HighExpression	11	0.00061	Significant	0	Intergenic	2e-172	0.994236	0.966387	1	gi|59800917|ref|YP_207629.1| lambda repressor protein cI, phage associated protein	3e-164	0.951009	1	1	gi|194098221|ref|YP_002001276.1| Putative lambda repressor protein cI phage associated protein
Supercontig_4.1	NGFG_01304	470561	471721	1161	+	1	+	470499		TRANS_3011	TRANS_3011-NGFG_01304-1	hypothetical_protein	470499	471721	1223	470499	471721	1223	+	1	185.878	26.0682	HighExpression	30	0.00061	Significant	0	Intergenic						0	0.983647	1	1	gi|194099001|ref|YP_002002068.1| hypothetical protein NGK_1443
Supercontig_4.1	NGFG_01287	485193	485639	447	-	1	-	485659	484010	TRANS_465	TRANS_465-NGFG_01287-1	phage_protein	485193	485659	467	484010	485659	1650	-	1	1470.45	11.8728	HighExpression	12	0.024884	Significant	0	Intergenic	1e-57	0.591006	1	0.914	gi|59800947|ref|YP_207659.1| phage associated protein	1e-108	0.950749	1	0.9932	gi|194098984|ref|YP_002002051.1| putative phage associated protein
Supercontig_4.1	NGFG_01270	499430	500464	1035	+	1	+	499390	500511	TRANS_481	TRANS_481-NGFG_01270-1	phosphoribosylformylglycinamidine_cyclo-ligase	499390	500464	1075	499390	500511	1122	+	1	118.629	11.8629	HighExpression	21	0.00061	Significant	0	Intergenic	0	0.96	1	0.9942	gi|59800964|ref|YP_207676.1| phosphoribosylaminoimidazole synthetase	0	0.996279	0.944444	0.9944	gi|194098965|ref|YP_002002031.1| phosphoribosylaminoimidazole synthetase
Supercontig_4.1	NGFG_04254	514689	514922	234	-	1	-	515628		TRANS_493	TRANS_493-NGFG_04254-1	hypothetical_protein	514689	515628	940	514689	515628	940	-	1	449.466	536.174	HighExpression	23	0.00110669	Significant	863	Antisense
Supercontig_4.1	NGFG_04254	514689	514922	234	-	2	-	515313	514691	TRANS_493	TRANS_493-NGFG_04254-2	hypothetical_protein	514689	515313	625	514689	515628	940	-	1	485.263	372.597	HighExpression	16	0.00673103	Significant	548	Antisense
Supercontig_4.1	NGFG_01256	516415	517008	594	+	0	+				X-NGFG_01256-1	fur_family_transcriptional_regulator._zinc_uptake_regulator	516415	517008	594	516415	517008	594	+	1	134.414	19.6021	HighExpression	17	0.0210234	Significant	0	Intergenic	6e-98	0.79798	1	1	gi|59800976|ref|YP_207688.1| hypothetical protein NGO0542	7e-98	0.79798	1	1	gi|194098947|ref|YP_002002012.1| Cation uptake regulator
Supercontig_4.1	NGFG_01253	518902	520677	1776	+	1	+	518667		TRANS_498	TRANS_498-NGFG_01253-1	adenine-specific_DNA-methyltransferase	518667	520677	2011	518667	520677	2011	+	1	123.657	96.4997	HighExpression	73	0.00599799	Significant	987	Antisense	0	0.978618	0.954876	0.997	gi|59800979|ref|YP_207691.1| type III restriction-modification system methyltransferase	0	0.880159	0.986622	0.9966	gi|194098944|ref|YP_002002009.1| Putative type III restriction-modification system methyltransferase
Supercontig_4.1						1	-	519698	518712	NgncR_059	NgncR_059-Y-1		518712	519698	987	518712	519698	987	-	0	186.786	199.707	HighExpression	32	0.015738	Significant	987	Antisense
Supercontig_4.1	NGFG_01250	524871	525737	867	-	3	-	525715	524829	TRANS_501	TRANS_501-NGFG_01250-1	tRNA-modifying_protein_YgfZ	524871	525715	845	524829	525737	909	-	1	90.5508	19.685	HighExpression	23	0.00372654	Significant	0	Intergenic	0	0.994083	0.972222	0.9964	gi|59800982|ref|YP_207694.1| hypothetical protein NGO0548	0	0.994083	0.972222	0.9893	gi|194098941|ref|YP_002002006.1| hypothetical protein NGK_1381
Supercontig_4.1	NGFG_01236	540573	542123	1551	+	1	+	540548	542171	TRANS_514	TRANS_514-NGFG_01236-1	hypothetical_protein	540548	542123	1576	540548	542171	1624	+	1	160.955	8.44355	HighExpression	24	0.00061	Significant	0	Intergenic	0	0.982234	1	1	gi|59800994|ref|YP_207706.1| hypothetical protein NGO0561	0	0.989848	1	0.9981	gi|194098923|ref|YP_002001988.1| hypothetical protein NGK_1363
Supercontig_4.1	NGFG_01234	542547	544331	1785	-	1	-	544875	542475	TRANS_516	TRANS_516-NGFG_01234-1	dihydrolipoyl_dehydrogenase	542547	544875	2329	542475	544875	2401	-	1	106.178	41.3047	HighExpression	46	0.00061	Significant	2204	Antisense	0	0.765135	1	0.9983	gi|59800995|ref|YP_207707.1| dihydrolipoamide dehydrogenase	0	0.765135	1	0.9983	gi|194098922|ref|YP_002001987.1| putative dihydrolipoamide dehydrogenase
Supercontig_4.1	NGFG_01231	549956	551668	1713	+	1	+	549914	551713	TRANS_520	TRANS_520-NGFG_01231-1	prolyl-tRNA_synthetase	549914	551668	1755	549914	551713	1800	+	1	124.635	11.0576	HighExpression	52	0.00061	Significant	0	Intergenic	0	0.974359	1	0.9965	gi|59800999|ref|YP_207711.1| prolyl-tRNA synthetase	0	0.998291	0.974958	0.9983	gi|194098918|ref|YP_002001983.1| prolyl-tRNA synthetase
Supercontig_4.1	NGFG_01222	560214	560972	759	-	1	-	561372	560160	TRANS_528	TRANS_528-NGFG_01222-1	carbonic_anhydrase	560214	561372	1159	560160	561372	1213	-	1	70.8025	6.93673	HighExpression	41	0.032565	Significant	116	Antisense	0	0.652286	1	1	gi|59801007|ref|YP_207719.1| Cah	0	0.652286	1	1	gi|194098908|ref|YP_002001973.1| carbonic anhydrase
Supercontig_4.1						1	+	564241	564796	NgncR_062	NgncR_062-Y-1		564241	564796	556	564241	564796	556	+	0	96.2327	98.7257	HighExpression	14	0.00743806	Significant	556	Antisense
Supercontig_4.1	NGFG_01216	568668	569618	951	+	1	+	568643	569627	TRANS_535	TRANS_535-NGFG_01216-1	thioredoxin-disulfide_reductase	568643	569618	976	568643	569627	985	+	1	122.708	61.6382	HighExpression	11	0.00061	Significant	111	Antisense	0	0.971311	1	1	gi|59801011|ref|YP_207723.1| thioredoxin reductase	0	0.971311	1	1	gi|194098901|ref|YP_002001966.1| putative thioredoxin reductase
Supercontig_4.1						1	-	570826	569784	NgncR_064	NgncR_064-Y-1		569784	570826	1043	569784	570826	1043	-	0	182.605	619.581	HighExpression	11	0.00061	Significant	1043	Antisense
Supercontig_4.1	NGFG_01203	581256	582521	1266	-	0	-		581213	TRANS_549	TRANS_549-NGFG_01203-1	4-hydroxy-3-methylbut-2-en-1-yl_diphosphate_synthase	581256	582521	1266	581213	582521	1309	-	1	55.4022	39.6355	HighExpression	21	0.00061	Significant	0	Intergenic	0	0.99763	1	1	gi|59801024|ref|YP_207736.1| 4-hydroxy-3-methylbut-2-en-1-yl diphosphate synthase	0	0.99763	1	1	gi|194098885|ref|YP_002001949.1| 4-hydroxy-3-methylbut-2-en-1-yl diphosphate synthase
Supercontig_4.1	NGFG_01201	583301	584395	1095	-	0	-				X-NGFG_01201-1	ribosomal_RNA_large_subunit_methyltransferase_N	583301	584395	1095	583301	584395	1095	-	1	96.4608	46.0784	HighExpression	36	0.0085672	Significant	0	Intergenic	0	0.961644	0.964286	1	gi|59801026|ref|YP_207738.1| hypothetical protein NGO0596	0	0.961644	0.964286	1	gi|194098883|ref|YP_002001947.1| hypothetical protein NGK_1322
Supercontig_4.1	NGFG_01200	584539	584964	426	-	1	-	584997	584413	TRANS_552	TRANS_552-NGFG_01200-1	nucleoside_diphosphate_kinase	584539	584997	459	584413	584997	585	-	1	311.053	42.2791	HighExpression	8	0.00159461	Significant	0	Intergenic	2e-73	0.673203	1	1	gi|59801027|ref|YP_207739.1| nucleoside diphosphate kinase, partial	3e-102	0.921569	1	1	gi|194098881|ref|YP_002001945.1| nucleoside diphosphate kinase
Supercontig_4.1	NGFG_01199	585022	586173	1152	-	1	-	586219	585020	TRANS_553	TRANS_553-NGFG_01199-1	ATPase	585022	586219	1198	585020	586219	1200	-	1	228.634	65.7206	HighExpression	33	0.00061	Significant	0	Intergenic	0	0.959098	1	1	gi|59801028|ref|YP_207740.1| hypothetical protein NGO0598	0	0.959098	1	1	gi|194098880|ref|YP_002001944.1| Nucleotide-binding protein
Supercontig_4.1	NGFG_01196	588799	589206	408	+	0	+				X-NGFG_01196-1	MerR_family_transcriptional_regulator	588799	589206	408	588799	589206	408	+	1	62.5126	25.1409	HighExpression	3	0.00061	Significant	0	Intergenic	1e-98	0.992647	1	1	gi|59801030|ref|YP_207742.1| MerR family transcriptional regulator	1e-98	0.992647	1	1	gi|194098876|ref|YP_002001940.1| putative MerR-family transcriptional regulator
Supercontig_4.1						1	+	590980	591380	NgncR_067	NgncR_067-Y-1		590980	591380	401	590980	591380	401	+	0	191.503	472.19	HighExpression	3	0.00061	Significant	401	Antisense
Supercontig_4.1	NGFG_01189	597213	597878	666	+	1	+	596938		TRANS_564	TRANS_564-NGFG_01189-1	hypothetical_protein	596938	597878	941	596938	597878	941	+	1	382.406	246.001	HighExpression	29	0.0109856	Significant	128	Antisense	4e-150	0.650372	0.923077	1	gi|59801037|ref|YP_207749.1| hypothetical protein NGO0609	4e-150	0.650372	0.923077	1	gi|194098868|ref|YP_002001932.1| hypothetical protein NGK_1307
Supercontig_4.1	NGFG_01189	597213	597878	666	+	2	+	597051		TRANS_564	TRANS_564-NGFG_01189-2	hypothetical_protein	597051	597878	828	596938	597878	941	+	1	329.462	143.972	HighExpression	20	0.00110669	Significant	15	Antisense	9e-151	0.73913	0.923077	1	gi|59801037|ref|YP_207749.1| hypothetical protein NGO0609	1e-150	0.73913	0.923077	1	gi|194098868|ref|YP_002001932.1| hypothetical protein NGK_1307
Supercontig_4.1	NGFG_01189	597213	597878	666	+	2	+	597185		TRANS_564	TRANS_564-NGFG_01189-3	hypothetical_protein	597185	597878	694	596938	597878	941	+	1	201.331	5.59253	HighExpression	19	0.0109856	Significant	0	Intergenic	2e-151	0.881844	0.923077	1	gi|59801037|ref|YP_207749.1| hypothetical protein NGO0609	2e-151	0.881844	0.923077	1	gi|194098868|ref|YP_002001932.1| hypothetical protein NGK_1307
Supercontig_4.1	NGFG_01187	598846	599613	768	+	0	+				X-NGFG_01187-1	1-acyl-sn-glycerol-3-phosphate_acyltransferase	598846	599613	768	598846	599613	768	+	1	54.8684	34.6537	HighExpression	16	0.00110669	Significant	0	Intergenic	1e-174	0.953125	0.956863	1	gi|59801039|ref|YP_207751.1| 1-acyl-SN-glycerol-3-phosphate acyltransferase	2e-174	0.953125	0.956863	1	gi|194098866|ref|YP_002001930.1| 1-acyl-sn-glycerol-3-phosphate acyltransferase
Supercontig_4.1	NGFG_01185	600718	602997	2280	+	1	+	600663		TRANS_568	TRANS_568-NGFG_01185-1	ribonucleoside-diphosphate_reductase_subunit_alpha	600663	602997	2335	600663	602997	2335	+	1	167.525	19.9463	HighExpression	40	0.00061	Significant	0	Intergenic	0	0.975161	1	0.9974	gi|59801041|ref|YP_207753.1| ribonucleotide-diphosphate reductase subunit alpha	0	0.981585	1	0.9961	gi|194098863|ref|YP_002001927.1| ribonucleotide-diphosphate reductase subunit alpha
Supercontig_4.1	NGFG_01182	604895	605173	279	-	1	-	605201	604849	TRANS_571	TRANS_571-NGFG_01182-1	cell_division_protein_FtsB	604895	605201	307	604849	605201	353	-	1	84.8847	5.41817	HighExpression	4	0.00204143	Significant	0	Intergenic	7e-65	0.899023	1	1	gi|59801044|ref|YP_207756.1| hypothetical protein NGO0616	8e-65	0.899023	1	1	gi|194098860|ref|YP_002001924.1| Cell division protein ftsB-like protein
Supercontig_4.1	NGFG_01181	605341	606627	1287	-	1	-	606661	605272	TRANS_572	TRANS_572-NGFG_01181-1	enolase	605341	606661	1321	605272	606661	1390	-	1	162.225	51.2067	HighExpression	23	0.00061	Significant	1292	Antisense	0	0.971991	1	0.9977	gi|59801045|ref|YP_207757.1| phosphopyruvate hydratase	0	0.971991	1	0.9977	gi|194098859|ref|YP_002001923.1| phosphopyruvate hydratase
Supercontig_4.1						1	+	605370	609061	NgncR_070	NgncR_070-Y-1		605370	609061	3692	605370	609061	3692	+	0	47.7568	127.802	HighExpression	120	0.00061	Significant	3483	Antisense
Supercontig_4.1	NGFG_01171	618845	621595	2751	-	1	-	621625	618800	TRANS_583	TRANS_583-NGFG_01171-1	DNA_gyrase_subunit_A	618845	621625	2781	618800	621625	2826	-	1	119.425	56.9213	HighExpression	62	0.00061	Significant	0	Intergenic	0	0.988134	1	0.9989	gi|59801057|ref|YP_207769.1| DNA gyrase subunit A	0	0.988134	1	0.9978	gi|194098847|ref|YP_002001910.1| DNA gyrase subunit A
Supercontig_4.1	NGFG_01169	622275	622496	222	+	1	+	622250		TRANS_586	TRANS_586-NGFG_01169-1	alternative_ribosome-rescue_factor	622250	622496	247	622250	622496	247	+	1	892.299	69.5881	HighExpression	4	0.0160353	Significant	41	Antisense
Supercontig_4.1	NGFG_01156	634429	634800	372	-	1	-	634912		TRANS_596	TRANS_596-NGFG_01156-1	ribosome-binding_factor_A	634429	634912	484	634429	634912	484	-	1	120.286	49.8326	HighExpression	9	0.00204143	Significant	0	Intergenic	1e-86	0.762397	1	0.9919	gi|59801071|ref|YP_207783.1| ribosome-binding factor A	9e-87	0.762397	1	0.9919	gi|194098831|ref|YP_002001894.1| ribosome-binding factor A
Supercontig_4.1	NGFG_01155	634983	636227	1245	+	1	+	634925	636295	TRANS_597	TRANS_597-NGFG_01155-1	ATP-dependent_Clp_protease_ATP-binding_subunit_ClpX	634925	636227	1303	634925	636295	1371	+	1	150.423	24.255	HighExpression	43	0.0041175	Significant	0	Intergenic	0	0.953185	1	0.9903	gi|59801072|ref|YP_207784.1| ATP-dependent protease ATP-binding subunit ClpX	0	0.99693	0.979638	0.9931	gi|194098830|ref|YP_002001893.1| ATP-dependent protease ATP-binding subunit ClpX
Supercontig_4.1	NGFG_01148	642350	642682	333	-	1	-	642714	642303	TRANS_604	TRANS_604-NGFG_01148-1	thioredoxin	642350	642714	365	642303	642714	412	-	1	88.1059	5.31674	HighExpression	8	0.0177314	Significant	0	Intergenic	1e-76	0.90411	1	0.9909	gi|59801079|ref|YP_207791.1| thioredoxin I	1e-84	0.986301	0.930233	0.9917	gi|194098820|ref|YP_002001883.1| putative thioredoxin I
Supercontig_4.1	NGFG_01139	649267	649899	633	+	1	+	649247	649954	TRANS_610	TRANS_610-NGFG_01139-1	pyridoxine/pyridoxamine_5-phosphate_oxidase	649247	649899	653	649247	649954	708	+	1	123.543	5.94367	HighExpression	12	0.00110669	Significant	0	Intergenic	2e-129	0.964778	1	1	gi|59801085|ref|YP_207797.1| pyridoxamine 5-phosphate oxidase	2e-129	0.964778	1	1	gi|194098812|ref|YP_002001875.1| pyridoxamine 5-phosphate oxidase
Supercontig_4.1	NGFG_01121	665324	666595	1272	-	1	-	666708		TRANS_625	TRANS_625-NGFG_01121-1	modification_methylase_NlaIV	665324	666708	1385	665324	666708	1385	-	1	103.085	44.0365	HighExpression	10	0.00061	Significant	0	Intergenic	0	0.916245	1	1	gi|59801103|ref|YP_207815.1| DNA modification methylase (N.MgoV)	0	0.916245	1	1	gi|194098793|ref|YP_002001855.1| putative DNA modification methylase (N.MgoV)
Supercontig_4.1	NGFG_01114	672574	673854	1281	+	0	+				X-NGFG_01114-1	hypothetical_protein	672574	673854	1281	672574	673854	1281	+	1	50.6415	16.6641	HighExpression	39	0.00159461	Significant	0	Intergenic	0	0.997658	1	0.9953	gi|59801110|ref|YP_207822.1| hypothetical protein NGO0683	0	0.997658	0.981567	0.9953	gi|194098786|ref|YP_002001848.1| Periplasmic protein
Supercontig_4.1	NGFG_01110	678164	678940	777	-	1	-	679024	678085	TRANS_635	TRANS_635-NGFG_01110-1	ferredoxin-NADP+_reductase	678164	679024	861	678085	679024	940	-	1	292.363	14.4894	HighExpression	22	0.00110669	Significant	0	Intergenic	0	0.898955	1	0.9961	gi|59801114|ref|YP_207826.1| ferredoxin-NADP reductase	0	0.898955	1	1	gi|194098782|ref|YP_002001844.1| putative ferredoxin-NADP reductase
Supercontig_4.1	NGFG_01105	682249	682641	393	-	0					X-NGFG_01105-1	membrane_protein	682249	682641	393	682249	682641	393	-	1	47.9685	7.0542	HighExpression	9	0.0173941	Significant	0	Intergenic						1e-87	0.992366	0.822086	0.9552	gi|194098776|ref|YP_002001838.1| membrane protein
Supercontig_4.1	NGFG_01104	682756	683376	621	-	0					X-NGFG_01104-1	hypothetical_protein	682756	683376	621	682756	683376	621	-	1	54.0174	29.9105	HighExpression	17	0.0163764	Significant	0	Intergenic						3e-107	0.811594	1	0.9881	gi|194098775|ref|YP_002001837.1| putative integral membrane protein
Supercontig_4.1						1	+	687590	688992	NgncR_075	NgncR_075-Y-1		687590	688992	1403	687590	688992	1403	+	0	223.286	824.181	HighExpression	37	0.00061	Significant	1403	Antisense
Supercontig_4.1	NGFG_01088	698505	699842	1338	-	1	-	699867	698219	TRANS_650	TRANS_650-NGFG_01088-1	3.4-dihydroxy-2-butanone_4-phosphate_synthase	698505	699867	1363	698219	699867	1649	-	1	73.2229	16.2717	HighExpression	47	0.0122547	Significant	0	Intergenic	0	0.798973	1	1	gi|59801128|ref|YP_207840.1| bifunctional 3,4-dihydroxy-2-butanone 4-phosphate synthase/GTP cyclohydrolase II-like protein	0	0.798973	1	1	gi|229597260|ref|YP_002001819.2| bifunctional 3,4-dihydroxy-2-butanone 4-phosphate synthase/GTP cyclohydrolase II-like protein
Supercontig_4.1						2	-	704073	703519	NgncR_078	NgncR_078-Y-1		703519	704073	555	703519	704313	795	-	0	168.835	31.9688	HighExpression	11	0.00061	Significant	555	Antisense
Supercontig_4.1						1	-	704313	703519	NgncR_078	NgncR_078-Y-2		703519	704313	795	703519	704313	795	-	0	125.538	29.6409	HighExpression	17	0.00061	Significant	795	Antisense
Supercontig_4.1	NGFG_01083	709340	709510	171	-	1	-	709668		TRANS_3015	TRANS_3015-NGFG_01083-1	hypothetical_protein	709340	709668	329	709340	709668	329	-	1	144.935	91.0055	HighExpression	4	0.00061	Significant	0	Intergenic						5e-34	0.510638	1	1	gi|194098745|ref|YP_002001807.1| hypothetical protein NGK_1182
Supercontig_4.1	NGFG_01077	713359	715194	1836	-	1	-	715417	713311	TRANS_663	TRANS_663-NGFG_01077-1	phosphogluconate_dehydratase	713359	715417	2059	713311	715417	2107	-	1	263.362	14.9454	HighExpression	82	0.0421676	Significant	0	Intergenic	0	0.890238	1	0.9984	gi|59801134|ref|YP_207846.1| phosphogluconate dehydratase	0	0.890238	1	0.9984	gi|194098739|ref|YP_002001801.1| phosphogluconate dehydratase
Supercontig_4.1	NGFG_01076	715714	717159	1446	+	1	+	715610	717208	TRANS_664	TRANS_664-NGFG_01076-1	glucose-6-phosphate_dehydrogenase	715610	717159	1550	715610	717208	1599	+	1	592.02	261.49	HighExpression	33	0.00061	Significant	0	Intergenic	0	0.930968	1	1	gi|59801135|ref|YP_207847.1| glucose-6-phosphate 1-dehydrogenase	0	0.930968	1	0.9979	gi|194098737|ref|YP_002001799.1| glucose-6-phosphate 1-dehydrogenase
Supercontig_4.1	NGFG_01072	720096	721742	1647	+	0	+		721794	TRANS_668	TRANS_668-NGFG_01072-1	glucose-6-phosphate_isomerase_1	720096	721742	1647	720096	721794	1699	+	1	88.0335	12.456	HighExpression	57	0.00486736	Significant	0	Intergenic	0	0.998179	1	1	gi|59801139|ref|YP_207851.1| glucose-6-phosphate isomerase	0	0.998179	1	0.9982	gi|194098732|ref|YP_002001794.1| glucose-6-phosphate isomerase
Supercontig_4.1	NGFG_01051	733650	734429	780	-	1	-	734451		TRANS_680	TRANS_680-NGFG_01051-1	ferredoxin-NADP+_reductase	733650	734451	802	733650	734451	802	-	1	76.3938	14.5183	HighExpression	17	0.00061	Significant	0	Intergenic	0	0.968828	1	1	gi|59801152|ref|YP_207864.1| oxidoreductase	0	0.968828	1	1	gi|194098706|ref|YP_002001768.1| putative oxidoreductase
Supercontig_4.1	NGFG_01049	734602	735017	416	-	1	-	735091	734515	TRANS_682	TRANS_682-NGFG_01049-1	hypothetical_protein	734602	735091	490	734515	735091	577	-	1	347.952	38.4727	HighExpression	2	0.00061	Significant	0	Intergenic	2e-62	0.6	1	1	gi|59801154|ref|YP_207866.1| hypothetical protein NGO0736	2e-62	0.6	1	1	gi|194098705|ref|YP_002001767.1| hypothetical protein NGK_1142
Supercontig_4.1	NGFG_01030	756490	757173	684	+	1	+	756317	757418	TRANS_702	TRANS_702-NGFG_01030-1	ribulose-phosphate_3-epimerase	756317	757173	857	756317	757418	1102	+	1	94.7822	211.885	HighExpression	22	0.00159461	Significant	52	Antisense	4e-165	0.791132	0.982609	1	gi|59801173|ref|YP_207885.1| ribulose-phosphate 3-epimerase	6e-166	0.794632	1	1	gi|194098682|ref|YP_002001744.1| putative ribulose-phosphate 3-epimerase
Supercontig_4.1	NGFG_01026	760568	762196	1629	-	1	-	762239	760509	TRANS_708	TRANS_708-NGFG_01026-1	ABC_transporter_ATP-binding_protein	760568	762239	1672	760509	762239	1731	-	1	128.998	37.9699	HighExpression	50	0.00110669	Significant	0	Intergenic	0	0.972488	1	1	gi|59801179|ref|YP_207891.1| ABC transporter ATP-binding protein	0	0.997608	0.926667	1	gi|194098677|ref|YP_002001739.1| putative ABC-transporter, ATP-binding protein
Supercontig_4.1	NGFG_01024	762769	764307	1539	+	1	+	762739	764358	TRANS_710	TRANS_710-NGFG_01024-1	peptidyl-prolyl_cis-trans_isomerase_D	762739	764307	1569	762739	764358	1620	+	1	131.106	10.9549	HighExpression	25	0.00061	Significant	0	Intergenic	0	0.978967	1	0.998	gi|59801181|ref|YP_207893.1| peptidyl-prolyl cis-trans isomerase	0	0.978967	1	1	gi|194098675|ref|YP_002001737.1| putative peptidyl-prolyl cis-trans isomerase
Supercontig_4.1	NGFG_01018	767553	769298	1746	+	1	+	767542		TRANS_714	TRANS_714-NGFG_01018-1	exodeoxyribonuclease_V._alpha_subunit	767542	769298	1757	767542	769298	1757	+	1	64.2189	16.8831	HighExpression	51	0.00061	Significant	0	Intergenic	0	0.992032	1	0.9983	gi|59801186|ref|YP_207898.1| exodeoxyribonuclease V subunit alpha	0	0.997154	0.986486	1	gi|194098669|ref|YP_002001731.1| recombinase D
Supercontig_4.1	NGFG_01014	771826	774288	2463	+	1	+	771793		TRANS_717	TRANS_717-NGFG_01014-1	ATP-dependent_protease_La	771793	774288	2496	771793	774288	2496	+	1	55.4238	18.9929	HighExpression	58	0.00061	Significant	0	Intergenic	0	0.947115	0.960976	1	gi|59801189|ref|YP_207901.1| hypothetical protein NGO0775	0	0.947115	0.960976	0.9987	gi|194098664|ref|YP_002001726.1| hypothetical protein NGK_1101
Supercontig_4.1	NGFG_01012	774470	774739	270	+	1	+	774346		TRANS_719	TRANS_719-NGFG_01012-1	DNA-binding_protein_HU-beta	774346	774739	394	774346	774787	442	+	1	3074.86	86.5464	HighExpression	5	0.00159461	Significant	0	Intergenic	7e-58	0.677665	1	0.9888	gi|59801191|ref|YP_207903.1| DNA-binding protein Hu	8e-58	0.677665	1	0.9888	gi|194098662|ref|YP_002001724.1| protein DbhA
Supercontig_4.1	NGFG_01012	774470	774739	270	+	2	+	774398	774787	TRANS_719	TRANS_719-NGFG_01012-2	DNA-binding_protein_HU-beta	774398	774739	342	774346	774787	442	+	1	3531.03	98.8949	HighExpression	5	0.00332111	Significant	0	Intergenic	3e-58	0.780702	1	0.9888	gi|59801191|ref|YP_207903.1| DNA-binding protein Hu	4e-58	0.780702	1	0.9888	gi|194098662|ref|YP_002001724.1| protein DbhA
Supercontig_4.1	NGFG_01009	776845	777216	372	+	1	+	776722	777254	TRANS_721	TRANS_721-NGFG_01009-1	hypothetical_protein	776722	777216	495	776722	777254	533	+	1	245.866	165.218	HighExpression	14	0.0361308	Significant	51	Antisense	6e-90	0.745455	1	1	gi|59801194|ref|YP_207906.1| hypothetical protein NGO0780	7e-90	0.745455	1	1	gi|194098659|ref|YP_002001721.1| hypothetical protein NGK_1096
Supercontig_4.1						1	+	783163	783877	NgncR_083	NgncR_083-Y-1		783163	783877	715	783163	783877	715	+	0	116.708	9.30562	HighExpression	10	0.00061	Significant	715	Antisense
Supercontig_4.1						1	-	796529	794707	NgncR_086	NgncR_086-Y-1		794707	796529	1823	794707	796529	1823	-	0	212.142	19.3133	HighExpression	35	0.00061	Significant	1788	Antisense
Supercontig_4.1						1	-	799663	799377	NgncR_087	NgncR_087-Y-1		799377	799663	287	799377	799663	287	-	0	158.417	86.9362	HighExpression	5	0.0112573	Significant	287	Antisense
Supercontig_4.1	NGFG_00978	808022	808180	159	+	0					X-NGFG_00978-1	hypothetical_protein	808022	808180	159	808022	808180	159	+	1	333.025	95.8971	HighExpression	2	0.0404526	Significant	0	Intergenic						2e-31	0.981132	1	1	gi|194098628|ref|YP_002001690.1| hypothetical protein NGK_1065
Supercontig_4.1	NGFG_02209	823381	823935	555	-	1	-	823942	823296	TRANS_3027	TRANS_3027-NGFG_02209-1	hypothetical_protein	823381	823942	562	823296	823942	647	-	1	115.924	50.3157	HighExpression	14	0.00778848	Significant	66	Antisense
Supercontig_4.1						1	+	824641	825224	NgncR_089	NgncR_089-Y-1		824641	825224	584	824641	825224	584	+	0	73.5798	46.9962	HighExpression	7	0.00061	Significant	369	Antisense
Supercontig_4.1	NGFG_00956	827147	827596	450	-	1	-	827807	826611	TRANS_3029	TRANS_3029-NGFG_00956-1	hypothetical_protein	827147	827807	661	826611	827807	1197	-	1	5694.33	145.535	HighExpression	17	0.00599799	Significant	0	Intergenic
Supercontig_4.1	NGFG_00954	828536	829075	540	-	0					X-NGFG_00954-1	hypothetical_protein	828536	829075	540	828536	829075	540	-	1	62.12	295.198	HighExpression	8	0.00061	Significant	395	Antisense						9e-119	0.994444	0.952128	1	gi|194098602|ref|YP_002001664.1| hypothetical protein NGK_1039
Supercontig_4.1						1	+	828681	829281	NgncR_090	NgncR_090-Y-1		828681	829281	601	828681	829281	601	+	0	324.742	62.7342	HighExpression	18	0.0306363	Significant	587	Antisense
Supercontig_4.1	NGFG_00952	831321	831752	432	-	1	-	831826		TRANS_3030	TRANS_3030-NGFG_00952-1	single-strand_DNA-binding_protein	831321	831826	506	831321	831826	506	-	1	273.395	18.6281	HighExpression	15	0.0490068	Significant	0	Intergenic						3e-104	0.847826	1	1	gi|194098600|ref|YP_002001662.1| protein SsbB
Supercontig_4.1	NGFG_00951	832132	832685	554	-	1	-	832739	832076	TRANS_3031	TRANS_3031-NGFG_00951-1	hypothetical_protein	832132	832739	608	832076	832739	664	-	1	171.445	11.3993	HighExpression	10	0.00061	Significant	0	Intergenic						1e-100	0.414474	0.456522	1	gi|194098599|ref|YP_002001661.1| hypothetical protein NGK_1036
Supercontig_4.1	NGFG_00950	832772	833821	1050	-	1	-	833884		TRANS_3032	TRANS_3032-NGFG_00950-1	integrating conjugative element protein	832772	833884	1113	832772	833884	1113	-	1	79.7067	4.98167	HighExpression	16	0.00061	Significant	0	Intergenic						0	0.989218	1	0.9973	gi|194098598|ref|YP_002001660.1| hypothetical protein NGK_1035
Supercontig_4.1						1	+	837508	838261	NgncR_092	NgncR_092-Y-1		837508	838261	754	837508	838261	754	+	0	72.4327	19.8547	HighExpression	22	0.00889022	Significant	754	Antisense
Supercontig_4.1						1	+	838587	839484	NgncR_093	NgncR_093-Y-1		838587	839484	898	838587	839484	898	+	0	53.0997	30.5632	HighExpression	17	0.00061	Significant	762	Antisense
Supercontig_4.1	NGFG_00930	850235	851698	1464	+	1	+	850203	851764	TRANS_740	TRANS_740-NGFG_00930-1	inosine-5-monophosphate_dehydrogenase	850203	851698	1496	850203	851764	1562	+	1	169.377	50.4054	HighExpression	43	0.00061	Significant	0	Intergenic	0	0.976604	1	0.9938	gi|59801213|ref|YP_207925.1| inosine 5-monophosphate dehydrogenase	0	0.976604	1	0.9938	gi|194098575|ref|YP_002001637.1| inosine 5-monophosphate dehydrogenase
Supercontig_4.1	NGFG_00928	852034	854409	2376	-	1	-	854461		TRANS_743	TRANS_743-NGFG_00928-1	ribonuclease_R	852034	854461	2428	852034	854461	2428	-	1	73.5321	30.6003	HighExpression	73	0.00061	Significant	12	Antisense	0	0.953871	0.97598	1	gi|59801215|ref|YP_207927.1| ribonuclease	0	0.953871	0.97598	0.9987	gi|194098573|ref|YP_002001635.1| putative ribonuclease
Supercontig_4.1	NGFG_00881	893072	894865	1794	-	1	-	894906		TRANS_784	TRANS_784-NGFG_00881-1	2-isopropylmalate_synthase	893072	894906	1835	893072	894906	1835	-	1	52.5755	3.62589	HighExpression	70	0.0199822	Significant	0	Intergenic	0	0.845232	1	0.9981	gi|59801253|ref|YP_207965.1| 2-isopropylmalate synthase	0	0.976022	1	1	gi|194098523|ref|YP_002001585.1| 2-isopropylmalate synthase
Supercontig_4.1	NGFG_00872	903535	904137	603	+	1	+	903510	904206	TRANS_793	TRANS_793-NGFG_00872-1	glycerol-3-phosphate_acyltransferase	903510	904137	628	903510	904206	697	+	1	226.463	294.888	HighExpression	17	0.00925055	Significant	0	Intergenic	5e-88	0.898089	0.94	0.9947	gi|59801260|ref|YP_207972.1| hypothetical protein NGO0858	5e-88	0.898089	0.94	0.9947	gi|194098511|ref|YP_002001573.1| hypothetical protein NGK_0948
Supercontig_4.1	NGFG_00867	907188	907406	219	-	1	-	907454	907131	TRANS_799	TRANS_799-NGFG_00867-1	hypothetical_protein	907188	907454	267	907131	907454	324	-	1	2209.53	151.594	HighExpression	1	0.00061	Significant	0	Intergenic	7e-36	0.808989	1	1	gi|59801265|ref|YP_207977.1| hypothetical protein NGO0863	2e-39	0.988764	0.6875	0.8864	gi|194098506|ref|YP_002001568.1| hypothetical protein NGK_0943
Supercontig_4.1	NGFG_00855	918554	919492	939	+	0	+				X-NGFG_00855-1	modification_methylase_NgoMIV	918554	919492	939	918554	919492	939	+	1	60.8193	49.8955	HighExpression	8	0.00061	Significant	105	Antisense	0	0.996805	1	1	gi|59801274|ref|YP_207986.1| DNA modification methylase M.NGOI	0	0.996805	1	0.9968	gi|194098495|ref|YP_002001557.1| DNA modification methylase
Supercontig_4.1						1	+	924426	924868	NgncR_105	NgncR_105-Y-1		924426	924868	443	924426	924868	443	+	0	21889.9	96.3734	HighExpression	3	0.00061	Significant	0	Intergenic
Supercontig_4.1	NGFG_00813	962060	962308	249	-	0	-				X-NGFG_00813-1	hypothetical_protein	962060	962308	249	962060	962308	249	-	1	924.1	44.5349	HighExpression	2	0.00159461	Significant	0	Intergenic	1e-53	0.987952	1	1	gi|59801315|ref|YP_208027.1| hypothetical protein NGO0919	1e-53	0.987952	1	1	gi|194098446|ref|YP_002001505.1| hypothetical protein NGK_0880
Supercontig_4.1	NGFG_00806	967556	968293	738	-	1	-	968335	967458	TRANS_861	TRANS_861-NGFG_00806-1	peroxiredoxin	967556	968335	780	967458	968335	878	-	1	3946.97	23.8133	HighExpression	22	0.00707045	Significant	780	Antisense	0	0.942308	1	1	gi|59801322|ref|YP_208034.1| peroxiredoxin family protein/glutaredoxin	0	0.942308	1	1	gi|194098439|ref|YP_002001498.1| Peroxiredoxin 2 family protein/glutaredoxin
Supercontig_4.1	NGFG_00804	968572	970848	2277	-	1	-	970895	968518	TRANS_862	TRANS_862-NGFG_00804-1	5-methyltetrahydropteroyltriglutamate-homocysteine_methyltransferase	968572	970895	2324	968518	970895	2378	-	1	295.362	3.69799	HighExpression	72	0.00061	Significant	0	Intergenic	0	0.978485	1	0.9987	gi|59801324|ref|YP_208036.1| 5-methyltetrahydropteroyltriglutamate/homocysteine S-methyltransferase	0	0.95654	1	0.9987	gi|194098437|ref|YP_002001496.1| 5-methyltetrahydropteroyltriglutamate/homocysteine S-methyltransferase
Supercontig_4.1	NGFG_00796	975715	976275	561	-	1	-	976308	975664	TRANS_866	TRANS_866-NGFG_00796-1	elongation_factor_P	975715	976308	594	975664	976308	645	-	1	487.252	177.819	HighExpression	6	0.00061	Significant	594	Antisense	9e-136	0.939394	1	0.9946	gi|59801331|ref|YP_208043.1| elongation factor P	3e-136	0.939394	1	1	gi|194098427|ref|YP_002001486.1| elongation factor P
Supercontig_4.1	NGFG_00787	982908	983783	876	+	1	+	982871		TRANS_874	TRANS_874-NGFG_00787-1	dihydrodipicolinate_synthase	982871	983783	913	982871	983783	913	+	1	271.157	36.7413	HighExpression	30	0.0226475	Significant	0	Intergenic	0	0.956188	1	0.9897	gi|59801338|ref|YP_208050.1| dihydrodipicolinate synthase	0	0.939759	1	0.9965	gi|194098417|ref|YP_002001476.1| dihydrodipicolinate synthase
Supercontig_4.1	NGFG_00779	991601	992818	1218	-	1	-	992871	991544	TRANS_883	TRANS_883-NGFG_00779-1	aspartate_kinase	991601	992871	1271	991544	992871	1328	-	1	73.5063	5.01675	HighExpression	29	0.00061	Significant	0	Intergenic	0	0.95594	1	1	gi|59801345|ref|YP_208057.1| aspartate kinase	0	0.95594	1	1	gi|194098407|ref|YP_002001465.1| aspartate kinase
Supercontig_4.1	NGFG_00772	997727	999445	1719	+	1	+	997663	999550	TRANS_891	TRANS_891-NGFG_00772-1	arginyl-tRNA_synthetase	997663	999445	1783	997663	999550	1888	+	1	100.91	21.6124	HighExpression	51	0.00061	Significant	6	Antisense	0	0.94055	0.977273	0.9946	gi|59801352|ref|YP_208064.1| arginyl-tRNA synthetase	0	0.94055	0.977273	0.9964	gi|194098399|ref|YP_002001457.1| arginyl-tRNA synthetase
Supercontig_4.1	NGFG_00765	1003533	1004204	672	-	1	-	1004237	1003472	TRANS_896	TRANS_896-NGFG_00765-1	ribose-5-phosphate_isomerase_A	1003533	1004237	705	1003472	1004237	766	-	1	71.1753	4.32557	HighExpression	15	0.00061	Significant	0	Intergenic	5e-163	0.948936	1	1	gi|59801356|ref|YP_208068.1| ribose-5-phosphate isomerase A	6e-163	0.948936	1	1	gi|194098393|ref|YP_002001451.1| ribose-5-phosphate isomerase A
Supercontig_4.1	NGFG_00762	1005481	1006215	735	-	0	-				X-NGFG_00762-1	DNA_polymerase_III._epsilon_subunit	1005481	1006215	735	1005481	1006215	735	-	1	64.1212	6.41212	HighExpression	13	0.00061	Significant	0	Intergenic	0	0.995918	1	0.9959	gi|59801359|ref|YP_208071.1| DNA polymerase III subunit epsilon	0	0.995918	1	1	gi|194098390|ref|YP_002001448.1| putative DNA polymerase III, epsilon chain
Supercontig_4.1	NGFG_00757	1010215	1012020	1806	-	1	-	1012049	1010167	TRANS_903	TRANS_903-NGFG_00757-1	Thiol.disulfide_interchange_protein_DsbD	1010215	1012049	1835	1010167	1012049	1883	-	1	212.568	5.89208	HighExpression	54	0.00061	Significant	0	Intergenic	0	0.997275	0.995106	0.9984	gi|59801364|ref|YP_208076.1| thiol:disulfide interchange protein	0	0.997275	0.995106	0.9984	gi|194098382|ref|YP_002001440.1| thiol:disulfide interchange protein
Supercontig_4.1	NGFG_00755	1012690	1013502	813	-	0	-		1012632	TRANS_905	TRANS_905-NGFG_00755-1	squalene_synthase_HpnC	1012690	1013502	813	1012632	1013502	871	-	1	72.6322	9.54789	HighExpression	26	0.0265153	Significant	0	Intergenic	0	0.99631	0.981818	0.9963	gi|59801366|ref|YP_208078.1| transferase	0	0.99631	0.981818	1	gi|194098380|ref|YP_002001438.1| putative transferase
Supercontig_4.1						1	+	1018877	1020052	NgncR_119	NgncR_119-Y-1		1018877	1020052	1176	1018877	1020052	1176	+	0	249.884	429.753	HighExpression	43	0.0481156	Significant	969	Antisense
Supercontig_4.1	NGFG_00747	1019076	1019522	447	-	1	-	1019568	1018894	TRANS_3040	TRANS_3040-NGFG_00747-1	SsrA-binding_protein	1019076	1019568	493	1018894	1019568	675	-	1	641.621	438.619	HighExpression	13	0.0166929	Significant	493	Antisense	1e-109	0.912779	1	1	gi|59801371|ref|YP_208083.1| SsrA-binding protein	1e-109	0.912779	1	1	gi|194098370|ref|YP_002001428.1| SsrA-binding protein
Supercontig_4.1	NGFG_00746	1019577	1020587	1011	-	1	-	1020607		TRANS_3041	TRANS_3041-NGFG_00746-1		1019577	1020607	1031	1019577	1020607	1031	-	1	237.434	36.8385	HighExpression	30	0.00110669	Significant	476	Antisense	0	0.977692	1	0.997	gi|59801372|ref|YP_208084.1| ADP-heptose--LPS heptosyltransferase II	0	0.977692	1	0.994	gi|194098369|ref|YP_002001427.1| ADP-heptose--LPS heptosyltransferase II
Supercontig_4.1	NGFG_00735	1027760	1030510	2751	+	1	+	1027721	1030567	TRANS_925	TRANS_925-NGFG_00735-1	protein_translocase_subunit_secA	1027721	1030510	2790	1027721	1030567	2847	+	1	137.82	49.3847	HighExpression	57	0.00061	Significant	217	Antisense	0	0.984946	1	0.9978	gi|59801380|ref|YP_208092.1| preprotein translocase subunit SecA	0	0.984946	1	0.9989	gi|194098359|ref|YP_002001417.1| preprotein translocase subunit SecA
Supercontig_4.1	NGFG_00734	1030656	1032428	1773	+	0	+				X-NGFG_00734-1	DNA_primase	1030656	1032428	1773	1030656	1032428	1773	+	1	57.3849	31.7415	HighExpression	38	0.00061	Significant	248	Antisense	0	0.998308	1	0.9983	gi|59801381|ref|YP_208093.1| DNA primase	0	0.998308	0.951613	0.9983	gi|194098358|ref|YP_002001416.1| DNA primase
Supercontig_4.1						1	-	1033156	1032181	NgncR_122	NgncR_122-Y-1		1032181	1033156	976	1032181	1033156	976	-	0	171.848	278.934	HighExpression	25	0.00061	Significant	790	Antisense
Supercontig_4.1	NGFG_00733	1032615	1034543	1929	+	0	+		1034582	TRANS_928	TRANS_928-NGFG_00733-1	RNA_polymerase_sigma_factor_rpoD	1032615	1034543	1929	1032615	1034582	1968	+	1	121.728	66.5409	HighExpression	33	0.00061	Significant	542	Antisense	0	0.998445	1	0.9984	gi|59801382|ref|YP_208094.1| RNA polymerase sigma factor RpoD	0	0.998445	1	1	gi|194098357|ref|YP_002001415.1| RNA polymerase sigma factor RpoD
Supercontig_4.1	NGFG_00711	1052357	1053853	1497	-	3	-	1053615		TRANS_955	TRANS_955-NGFG_00711-1	ferredoxin	1052357	1053615	1259	1052357	1054057	1701	-	1	449.865	47.3427	HighExpression	44	0.0183772	Significant	0	Intergenic	0	0.996029	0.839357	1	gi|59801402|ref|YP_208114.1| ferredoxin	0	0.996029	0.762774	1	gi|194098329|ref|YP_002001387.1| putative ferredoxin
Supercontig_4.1	NGFG_00711	1052357	1053853	1497	-	1	-	1054057		TRANS_955	TRANS_955-NGFG_00711-2	ferredoxin	1052357	1054057	1701	1052357	1054057	1701	-	1	376.974	46.1235	HighExpression	57	0.00204143	Significant	0	Intergenic	0	0.878307	1	1	gi|59801402|ref|YP_208114.1| ferredoxin	0	0.96649	1	0.9982	gi|194098329|ref|YP_002001387.1| putative ferredoxin
Supercontig_4.1	NGFG_00709	1054387	1056366	1980	+	1	+	1054340	1056419	TRANS_957	TRANS_957-NGFG_00709-1	transketolase	1054340	1056366	2027	1054340	1056419	2080	+	1	113.108	32.9612	HighExpression	50	0.00061	Significant	0	Intergenic	0	0.975333	1	1	gi|59801404|ref|YP_208116.1| transketolase	0	0.975333	1	1	gi|194098326|ref|YP_002001384.1| transketolase
Supercontig_4.1	NGFG_00704	1059787	1061190	1404	-	1	-	1061228		TRANS_961	TRANS_961-NGFG_00704-1	major_facilitator_family_transporter_drug_resistance_translocase	1059787	1061228	1442	1059787	1061228	1442	-	1	444.683	13.0733	HighExpression	52	0.018685	Significant	0	Intergenic	0	0.957004	1	0.9957	gi|59801408|ref|YP_208120.1| hypothetical protein NGO1032	0	0.979889	1	0.9979	gi|194098321|ref|YP_002001379.1| Drug resistance translocase family protein
Supercontig_4.1	NGFG_00695	1068665	1069675	1011	-	1	-	1069792		TRANS_972	TRANS_972-NGFG_00695-1	tryptophanyl-tRNA_synthetase	1068665	1069792	1128	1068665	1069792	1128	-	1	239.135	12.2886	HighExpression	30	0.00110669	Significant	0	Intergenic	0	0.893617	1	1	gi|59801417|ref|YP_208129.1| tryptophanyl-tRNA synthetase	0	0.893617	1	1	gi|194098308|ref|YP_002001366.1| tryptophanyl-tRNA synthetase
Supercontig_4.1	NGFG_00683	1079282	1080493	1212	-	3	-	1080331	1079220	TRANS_984	TRANS_984-NGFG_00683-1	lipoprotein_NlpD	1079282	1080331	1050	1079220	1080493	1274	-	1	325.019	8.18488	HighExpression	24	0.00061	Significant	0	Intergenic	9e-156	0.997143	0.866005	0.9971	gi|59801427|ref|YP_208139.1| hypothetical protein NGO1056	6e-158	0.997143	0.928191	1	gi|194098292|ref|YP_002001350.1| hypothetical protein NGK_0725
Supercontig_4.1	NGFG_00671	1092591	1092794	204	+	0					X-NGFG_00671-1	hypothetical_protein	1092591	1092794	204	1092591	1092794	204	+	1	1125.23	35.3332	HighExpression	3	0.0294833	Significant	0	Intergenic
Supercontig_4.1	NGFG_00670	1092815	1093174	360	+	0					X-NGFG_00670-1	hypothetical_protein	1092815	1093174	360	1092815	1093174	360	+	1	562.931	50.8255	HighExpression	4	0.00061	Significant	0	Intergenic						2e-82	0.991667	1	0.9832	gi|194098279|ref|YP_002001336.1| hypothetical protein NGK_0711
Supercontig_4.1	NGFG_00667	1094962	1095306	345	+	0					X-NGFG_00667-1	hypothetical_protein	1094962	1095306	345	1094962	1095306	345	+	1	314.194	4.01782	HighExpression	4	0.00245402	Significant	0	Intergenic
Supercontig_4.1	NGFG_04214	1096221	1096631	411	+	1	+	1096149		TRANS_3045	TRANS_3045-NGFG_04214-1	hypothetical_protein	1096149	1096631	483	1096149	1096631	483	+	1	633.668	29.2727	HighExpression	8	0.00061	Significant	0	Intergenic						4e-09	0.136646	0.0761246	1	gi|194098276|ref|YP_002001333.1| protein MafB5
Supercontig_4.1	NGFG_02220	1098546	1098848	303	+	0	+				X-NGFG_02220-1	hypothetical_protein	1098546	1098848	303	1098546	1098848	303	+	1	67.7063	9.1495	HighExpression	2	0.00061	Significant	0	Intergenic	6e-69	0.990099	1	1	gi|59801439|ref|YP_208151.1| hypothetical protein NGO1069
Supercontig_4.1	NGFG_04211	1099349	1099522	174	-	1	-	1099763	1098913	TRANS_3047	TRANS_3047-NGFG_04211-1	hypothetical_protein	1099349	1099763	415	1098913	1099763	851	-	1	68.8064	165.002	HighExpression	9	0.0119432	Significant	224	Antisense
Supercontig_4.1	NGFG_00664	1099540	1099857	318	+	0	+				X-NGFG_00664-1	hypothetical_protein	1099540	1099857	318	1099540	1099857	318	+	1	443.742	54.9229	HighExpression	5	0.00673103	Significant	224	Antisense	2e-61	0.990566	1	1	gi|59801440|ref|YP_208152.1| hypothetical protein NGO1070
Supercontig_4.1	NGFG_00661	1100523	1100846	324	+	0	+				X-NGFG_00661-1	hypothetical_protein	1100523	1100846	324	1100523	1100846	324	+	1	83.8535	43.638	HighExpression	1	0.00061	Significant	0	Intergenic	4e-63	0.861111	0.869159	1	gi|59801442|ref|YP_208154.1| hypothetical protein NGO1073	5e-63	0.861111	0.869159	1	gi|194098269|ref|YP_002001326.1| hypothetical protein NGK_0701
Supercontig_4.1	NGFG_02188	1139236	1139952	717	+	1	+	1138862		TRANS_1040	TRANS_1040-NGFG_02188-1	phage_repressor_protein	1138862	1139952	1091	1138862	1139952	1091	+	1	261.983	20.8367	HighExpression	15	0.00061	Significant	0	Intergenic	2e-137	0.585701	0.995349	0.8738	gi|59801483|ref|YP_208195.1| phage repressor protein, phage associated protein	6e-123	0.467461	0.726496	0.9824	gi|194099447|ref|YP_002002559.1| Putative phage repressor protein phage associated protein
Supercontig_4.1	NGFG_02188	1139236	1139952	717	+	2	+	1139215		TRANS_1040	TRANS_1040-NGFG_02188-2	phage_repressor_protein	1139215	1139952	738	1138862	1139952	1091	+	1	151.011	28.5494	HighExpression	11	0.00061	Significant	0	Intergenic	2e-139	0.865854	0.995349	0.8738	gi|59801483|ref|YP_208195.1| phage repressor protein, phage associated protein	8e-125	0.691057	0.726496	0.9824	gi|194099447|ref|YP_002002559.1| Putative phage repressor protein phage associated protein
Supercontig_4.1						1	-	1140920	1139957	NgncR_133	NgncR_133-Y-1		1139957	1140920	964	1139957	1140920	964	-	0	510.46	1989.5	HighExpression	24	0.00061	Significant	833	Antisense
Supercontig_4.1	NGFG_02185	1141028	1141246	219	-	1	-	1141474		TRANS_1043	TRANS_1043-NGFG_02185-1	phage_protein	1141028	1141474	447	1141028	1141474	447	-	1	535.854	3723.07	HighExpression	11	0.0160353	Significant	0	Intergenic	2e-30	0.483221	1	1	gi|59801486|ref|YP_208198.1| phage associated protein	2e-30	0.483221	1	1	gi|194099444|ref|YP_002002556.1| putative phage associated protein
Supercontig_4.1	NGFG_06018	1147387	1147471	85	-	1	-	1147475	1147204	TRANS_1055	TRANS_1055-NGFG_06018-1	tRNA-Leu	1147387	1147475	89	1147204	1147475	272	-	1	837.919	52.954	HighExpression	0	0.0330581	Significant	0	Intergenic
Supercontig_4.1	NGFG_02082	1159334	1160104	771	-	1	-	1160172	1159282	TRANS_1070	TRANS_1070-NGFG_02082-1	hypothetical_protein	1159334	1160172	839	1159282	1160172	891	-	1	120.937	9.58244	HighExpression	21	0.00110669	Significant	0	Intergenic	2e-178	0.915375	1	1	gi|59801517|ref|YP_208229.1| hypothetical protein NGO1150	3e-178	0.915375	1	1	gi|194099505|ref|YP_002002629.1| hypothetical protein NGK_2004
Supercontig_4.1	NGFG_01993	1200198	1201652	1455	+	1	+	1200058	1201712	TRANS_1113	TRANS_1113-NGFG_01993-1	magnesium_transporter	1200058	1201652	1595	1200058	1201712	1655	+	1	224.391	2.08574	HighExpression	39	0.00061	Significant	0	Intergenic	0	0.885893	0.97314	1	gi|59801548|ref|YP_208260.1| protein MgtE	0	0.885893	0.97314	0.9979	gi|194099479|ref|YP_002002600.1| protein MgtE
Supercontig_4.1						1	-	1210527	1209407	NgncR_145	NgncR_145-Y-1		1209407	1210527	1121	1209407	1210527	1121	-	0	97.9331	211.941	HighExpression	33	0.00159461	Significant	1121	Antisense
Supercontig_4.1	NGFG_02011	1223305	1224084	780	-	1	-	1224113	1222825	TRANS_1134	TRANS_1134-NGFG_02011-1	phosphatidylserine_decarboxylase_proenzyme	1223305	1224113	809	1222825	1224113	1289	-	1	77.4462	6.16828	HighExpression	19	0.00159461	Significant	0	Intergenic	2e-179	0.960445	1	1	gi|59801565|ref|YP_208277.1| phosphatidylserine decarboxylase	2e-178	0.960445	1	0.9961	gi|194097890|ref|YP_002000935.1| phosphatidylserine decarboxylase
Supercontig_4.1	NGFG_02014	1227750	1228883	1134	+	0	+				X-NGFG_02014-1	DNA_(cytosine-5-)-methyltransferase	1227750	1228883	1134	1227750	1228883	1134	+	1	48.6497	28.1141	HighExpression	19	0.00061	Significant	0	Intergenic	0	0.997354	1	1	gi|59801568|ref|YP_208280.1| DNA cytosine methyltransferase M.NgoMIII	0	0.997354	1	1	gi|194097887|ref|YP_002000932.1| DNA cytosine methyltransferase M.NgoMIII
Supercontig_4.1	NGFG_02016	1230171	1231805	1635	-	1	-	1231826	1230103	TRANS_1143	TRANS_1143-NGFG_02016-1	CTP_synthase	1230171	1231826	1656	1230103	1231826	1724	-	1	94.5863	11.7187	HighExpression	39	0.00061	Significant	0	Intergenic	0	0.985507	1	1	gi|59801571|ref|YP_208283.1| CTP synthetase	0	0.985507	1	1	gi|194097881|ref|YP_002000926.1| CTP synthetase
Supercontig_4.1	NGFG_02023	1237081	1238802	1722	-	1	-	1238840		TRANS_1150	TRANS_1150-NGFG_02023-1	glutaminyl-tRNA_synthetase	1237081	1238840	1760	1237081	1238840	1760	-	1	177.837	10.0811	HighExpression	44	0.00061	Significant	0	Intergenic	0	0.976705	1	0.9983	gi|59801577|ref|YP_208289.1| glutaminyl-tRNA synthetase	0	0.976705	1	1	gi|194097874|ref|YP_002000919.1| glutaminyl-tRNA synthetase
Supercontig_4.1	NGFG_02034	1245529	1246935	1407	-	1	-	1247010	1245480	TRANS_1161	TRANS_1161-NGFG_02034-1	aminopeptidase_A	1245529	1247010	1482	1245480	1247010	1531	-	1	258.71	164.243	HighExpression	55	0.0297435	Significant	331	Antisense	0	0.947368	1	0.9979	gi|59801586|ref|YP_208298.1| AmpA	0	0.947368	1	0.9979	gi|194097863|ref|YP_002000908.1| AmpA
Supercontig_4.1	NGFG_02037	1249605	1252190	2586	+	1	+	1249529	1252260	TRANS_1165	TRANS_1165-NGFG_02037-1	aconitate_hydratase_2	1249529	1252190	2662	1249529	1252260	2732	+	1	576.538	21.2453	HighExpression	110	0.0430722	Significant	0	Intergenic	0	0.970323	1	1	gi|59801590|ref|YP_208302.1| bifunctional aconitate hydratase 2/2-methylisocitrate dehydratase	0	0.970323	1	1	gi|194097858|ref|YP_002000903.1| bifunctional aconitate hydratase 2/2-methylisocitrate dehydratase
Supercontig_4.1	NGFG_06025	1257822	1257906	85		1	-	1257916	1257649	TRANS_1172	TRANS_1172-NGFG_06025-1	tRNA-Leu	1257822	1257916	95	1257649	1257916	268	-	1	3697.37	11.6728	HighExpression	0	0.0274011	Significant	0	Intergenic
Supercontig_4.1	NGFG_02054	1268228	1268791	564	-	1	-	1268820		TRANS_1186	TRANS_1186-NGFG_02054-1	CDP-diacylglycerol-glycerol-3-phosphate_3-phosphatidyltransferase	1268228	1268820	593	1268228	1268820	593	-	1	221.129	1.40251	HighExpression	14	0.00599799	Significant	0	Intergenic	2e-104	0.946037	1	0.9947	gi|59801606|ref|YP_208318.1| hypothetical protein NGO1247	5e-105	0.946037	1	1	gi|194097840|ref|YP_002000885.1| protein PgsA
Supercontig_4.1	NGFG_02062	1273809	1276466	2658	+	1	+	1273786	1276910	TRANS_1193	TRANS_1193-NGFG_02062-1	alanyl-tRNA_synthetase	1273786	1276466	2681	1273786	1276910	3125	+	1	77.2438	28.0229	HighExpression	68	0.00061	Significant	0	Intergenic	0	0.977993	1	0.9966	gi|59801613|ref|YP_208325.1| alanyl-tRNA synthetase	0	0.977993	1	1	gi|194097831|ref|YP_002000876.1| alanyl-tRNA synthetase
Supercontig_4.1	NGFG_02065	1278899	1279582	684	-	1	-	1279610	1278842	TRANS_1199	TRANS_1199-NGFG_02065-1	2.3-bisphosphoglycerate-dependent_phosphoglycerate_mutase	1278899	1279610	712	1278842	1279610	769	-	1	107.076	28.4238	HighExpression	20	0.0085672	Significant	115	Antisense	2e-157	0.956461	1	1	gi|59801617|ref|YP_208329.1| phosphoglyceromutase	2e-157	0.956461	1	1	gi|194097828|ref|YP_002000873.1| phosphoglyceromutase
Supercontig_4.1	NGFG_04154	1304920	1306200	1281	-	3	-	1306052	1304709	TRANS_1219	TRANS_1219-NGFG_04154-1	phosphoserine_aminotransferase	1304920	1306052	1133	1304709	1306200	1492	-	1	69.491	11.5003	HighExpression	18	0.00061	Significant	0	Intergenic	0	0.974404	1	1	gi|59801637|ref|YP_208349.1| phosphoserine aminotransferase	0	0.995587	0.897375	0.9707	gi|194099044|ref|YP_002002125.1| phosphoserine aminotransferase
Supercontig_4.1	NGFG_02167	1316689	1317417	729	+	1	+	1316360	1317474	TRANS_1227	TRANS_1227-NGFG_02167-1	UPF0082_protein	1316360	1317417	1058	1316360	1317474	1115	+	1	88.0428	64.1978	HighExpression	14	0.00061	Significant	126	Antisense	9e-164	0.6862	1	0.9959	gi|59801645|ref|YP_208357.1| hypothetical protein NGO1291	2e-162	0.6862	1	0.9917	gi|194099052|ref|YP_002002133.1| hypothetical protein NGK_1508
Supercontig_4.1						1	+	1318616	1318703	NgncR_162	NgncR_162-Y-1		1318616	1318703	88	1318616	1318703	88	+	0	1.11845e+06	239.426	HighExpression	0	0.0318157	Significant	0	Intergenic
Supercontig_4.1	NGFG_02170	1318986	1319450	465	-	1	-	1319502		TRANS_1232	TRANS_1232-NGFG_02170-1	lrp/AsnC_family_transcriptional_regulator._leucine-responsive_regulatory_protein	1318986	1319502	517	1318986	1319502	517	-	1	326.563	323.882	HighExpression	13	0.0148522	Significant	0	Intergenic	7e-111	0.893617	1	0.9935	gi|59801648|ref|YP_208360.1| AsnC family transcriptional regulator	6e-125	0.992263	0.982759	1	gi|194099057|ref|YP_002002138.1| putative AsnC-family transcriptional regulator
Supercontig_4.1	NGFG_02171	1319672	1320730	1059	+	1	+	1319620		TRANS_1233	TRANS_1233-NGFG_02171-1	alanine_racemase	1319620	1320730	1111	1319620	1320730	1111	+	1	181.659	31.1915	HighExpression	18	0.00061	Significant	0	Intergenic	0	0.950495	1	0.9943	gi|59801649|ref|YP_208361.1| hypothetical protein NGO1295	0	0.950495	1	0.9972	gi|194099058|ref|YP_002002139.1| hypothetical protein NGK_1514
Supercontig_4.1	NGFG_02176	1323914	1324825	912	-	1	-	1324837	1323861	TRANS_1238	TRANS_1238-NGFG_02176-1	protein-(glutamine-N5)_methyltransferase._ribosomal_protein_L3-specific	1323914	1324837	924	1323861	1324837	977	-	1	680.773	24.0026	HighExpression	28	0.00486736	Significant	0	Intergenic	0	0.983766	1	1	gi|59801654|ref|YP_208366.1| N5-glutamine S-adenosyl-L-methionine-dependent methyltransferase	0	0.983766	1	1	gi|194099064|ref|YP_002002145.1| N5-glutamine S-adenosyl-L-methionine-dependent methyltransferase
Supercontig_4.1	NGFG_01611	1333815	1334999	1185	+	1	+	1333502		TRANS_1249	TRANS_1249-NGFG_01611-1	phosphopantothenoylcysteine_decarboxylase/phosphopantothenate-cysteine_ligase	1333502	1334999	1498	1333502	1334999	1498	+	1	122.884	71.9909	HighExpression	43	0.00110669	Significant	27	Antisense	0	0.789052	1	1	gi|59801659|ref|YP_208371.1| flavoprotein	0	0.789052	1	1	gi|194099071|ref|YP_002002153.1| putative flavoprotein
Supercontig_4.1	NGFG_01599	1345527	1346156	630	-	1	-	1346245		TRANS_1259	TRANS_1259-NGFG_01599-1	heme_oxygenase	1345527	1346245	719	1345527	1346245	719	-	1	72.1029	18.1221	HighExpression	23	0.032025	Significant	0	Intergenic	1e-159	0.959666	1	1	gi|59801669|ref|YP_208381.1| hypothetical protein NGO1318	5e-166	0.988873	1	1	gi|194099083|ref|YP_002002166.1| Haem utilisation protein
Supercontig_4.1	NGFG_01591	1355934	1356773	840	-	1	-	1357126	1355886	TRANS_1267	TRANS_1267-NGFG_01591-1	cytochrome_c	1355934	1357126	1193	1355886	1357126	1241	-	1	906.516	1229.06	HighExpression	37	0.00245402	Significant	76	Antisense	1e-159	0.701593	1	1	gi|59801678|ref|YP_208390.1| cytochrome	2e-159	0.701593	1	1	gi|194099093|ref|YP_002002178.1| cytochrome c5
Supercontig_4.1	NGFG_06036	1357058	1357133	76	+	1	+	1357051	1357184	TRANS_1265	TRANS_1265-NGFG_06036-1	tRNA-Arg	1357051	1357133	83	1357051	1357184	134	+	1	17341.9	7385	HighExpression	0	0.0404526	Significant	76	Antisense
Supercontig_4.1	NGFG_01585	1363388	1363996	609	-	3	-	1363936	1363340	TRANS_1274	TRANS_1274-NGFG_01585-1	dinucleoside_polyphosphate_hydrolase	1363388	1363936	549	1363340	1363996	657	-	1	360.045	2.52486	HighExpression	11	0.00159461	Significant	0	Intergenic	2e-132	0.994536	0.90099	0.9945	gi|59801684|ref|YP_208396.1| dinucleoside polyphosphate hydrolase	2e-133	0.994536	0.90099	1	gi|194099099|ref|YP_002002184.1| dinucleoside polyphosphate hydrolase
Supercontig_4.1	NGFG_01584	1364078	1365373	1296	+	1	+	1364050	1365426	TRANS_1275	TRANS_1275-NGFG_01584-1	seryl-tRNA_synthetase	1364050	1365373	1324	1364050	1365426	1377	+	1	172.955	45.856	HighExpression	26	0.00061	Significant	0	Intergenic	0	0.976586	1	0.9954	gi|59801685|ref|YP_208397.1| seryl-tRNA synthetase	0	0.976586	1	0.9977	gi|194099100|ref|YP_002002185.1| seryl-tRNA synthetase
Supercontig_4.1	NGFG_01582	1366569	1367645	1077	-	1	-	1367691		TRANS_1278	TRANS_1278-NGFG_01582-1	peptide_chain_release_factor_1	1366569	1367691	1123	1366569	1367691	1123	-	1	76.2814	142.688	HighExpression	35	0.0041175	Significant	0	Intergenic	0	0.956367	1	0.9972	gi|59801687|ref|YP_208399.1| peptide chain release factor 1	0	0.956367	1	1	gi|194099102|ref|YP_002002187.1| peptide chain release factor 1
Supercontig_4.1	NGFG_01579	1369567	1370250	684	-	1	-	1370309	1369516	TRANS_1281	TRANS_1281-NGFG_01579-1	dedA_family_membrane_protein	1369567	1370309	743	1369516	1370309	794	-	1	73.8782	16.4174	HighExpression	19	0.00204143	Significant	0	Intergenic	7e-150	0.835801	0.911894	0.9952	gi|59801690|ref|YP_208402.1| hypothetical protein NGO1340	8e-150	0.835801	0.911894	0.9952	gi|194099105|ref|YP_002002190.1| DedA-family integral membrane protein
Supercontig_4.1	NGFG_01578	1370440	1371774	1335	-	1	-	1371799		TRANS_1282	TRANS_1282-NGFG_01578-1	phosphoglucosamine_mutase	1370440	1371799	1360	1370440	1371799	1360	-	1	48.3114	8.15382	HighExpression	27	0.00061	Significant	0	Intergenic	0	0.948529	0.966292	0.9977	gi|59801691|ref|YP_208403.1| phosphoglucosamine mutase	0	0.948529	0.966292	0.9977	gi|194099107|ref|YP_002002192.1| phosphoglucosamine mutase
Supercontig_4.1						1	+	1407964	1409330	NgncR_169	NgncR_169-Y-1		1407964	1409330	1367	1407964	1409330	1367	+	0	173.395	1468.08	HighExpression	28	0.00061	Significant	1367	Antisense
Supercontig_4.1	NGFG_04146	1418837	1419292	456	-	0	-				X-NGFG_04146-1	hypothetical_protein	1418837	1419292	456	1418837	1419292	456	-	1	171.445	37.6935	HighExpression	9	0.00204143	Significant	0	Intergenic	1e-101	0.993421	0.937888	0.9404	gi|59801732|ref|YP_208444.1| hypothetical protein NGO1384	7e-101	0.993421	1	0.9338	gi|194099161|ref|YP_002002246.1| hypothetical protein NGK_1621
Supercontig_4.1	NGFG_02204	1420448	1420720	273	-	0					X-NGFG_02204-1	hypothetical_protein	1420448	1420720	273	1420448	1420720	273	-	1	287.385	37.5733	HighExpression	5	0.0154603	Significant	0	Intergenic
Supercontig_4.1						1	+	1421713	1422785	NgncR_171	NgncR_171-Y-1		1421713	1422785	1073	1421713	1422785	1073	+	0	108.515	228.915	HighExpression	24	0.00061	Significant	1073	Antisense
Supercontig_4.1	NGFG_04320	1422927	1423361	435	-	0	-				X-NGFG_04320-1	MafB_protein	1422927	1423361	435	1422927	1423361	435	-	1	228.794	156.141	HighExpression	5	0.00061	Significant	0	Intergenic	1e-93	0.993103	0.25	0.9236	gi|59801914|ref|YP_208626.1| MafB-like adhesin	2e-101	0.993103	0.25	1	gi|194099410|ref|YP_002002511.1| protein MafB4
Supercontig_4.1	NGFG_01515	1441731	1442978	1248	-	1	-	1443003	1441678	TRANS_1337	TRANS_1337-NGFG_01515-1	glutamyl-tRNA_reductase	1441731	1443003	1273	1441678	1443003	1326	-	1	363.034	16.1155	HighExpression	33	0.00061	Significant	0	Intergenic	0	0.978005	1	1	gi|59801748|ref|YP_208460.1| glutamyl-tRNA reductase	0	0.978005	1	1	gi|194099190|ref|YP_002002280.1| glutamyl-tRNA reductase
Supercontig_4.1	NGFG_01500	1456142	1456252	111	+	1	+		1456298	TRANS_1350	TRANS_1350-NGFG_01500-1	hypothetical_protein	1456142	1456252	111	1456142	1456298	157	+	1	54.9465	44.9562	HighExpression	0	0.00959251	Significant	68	Antisense	2e-21	0.972973	0.654545	1	gi|59801763|ref|YP_208475.1| hypothetical protein NGO1419
Supercontig_4.1	NGFG_01497	1457840	1458418	579	-	1	-	1458462	1457724	TRANS_1353	TRANS_1353-NGFG_01497-1	protein_grpE	1457840	1458462	623	1457724	1458462	739	-	1	95.6732	12.0148	HighExpression	13	0.00061	Significant	0	Intergenic	8e-125	0.924559	1	0.9948	gi|59801766|ref|YP_208478.1| heat shock protein GrpE	2e-125	0.924559	1	1	gi|194099211|ref|YP_002002302.1| heat shock protein GrpE
Supercontig_4.1	NGFG_01496	1458601	1459419	819	+	1	+	1458571		TRANS_1354	TRANS_1354-NGFG_01496-1	serine_O-acetyltransferase	1458571	1459419	849	1458571	1459419	849	+	1	69.8789	45.7152	HighExpression	24	0.00332111	Significant	0	Intergenic	0	0.961131	1	1	gi|59801767|ref|YP_208479.1| hypothetical protein NGO1423	0	0.961131	1	1	gi|194099213|ref|YP_002002304.1| protein CysE
Supercontig_4.1	NGFG_01490	1463610	1465538	1929	+	1	+	1463548	1465567	TRANS_1360	TRANS_1360-NGFG_01490-1	chaperone_dnaK	1463548	1465538	1991	1463548	1465567	2020	+	1	228.774	43.1649	HighExpression	45	0.00061	Significant	78	Antisense	0	0.910095	0.94081	1	gi|59801772|ref|YP_208484.1| molecular chaperone DnaK	0	0.887494	0.939394	0.9983	gi|194099223|ref|YP_002002314.1| molecular chaperone DnaK
Supercontig_4.1	NGFG_01485	1470954	1471568	615	+	0	+				X-NGFG_01485-1	cadmium_resistance_transporter	1470954	1471568	615	1470954	1471568	615	+	1	887.136	30.6531	HighExpression	8	0.00061	Significant	0	Intergenic	7e-100	0.921951	0.908654	1	gi|59801778|ref|YP_208490.1| protein CadB	4e-100	0.921951	0.926471	1	gi|194099230|ref|YP_002002321.1| protein CadB
Supercontig_4.1	NGFG_01472	1486826	1487548	723	+	1	+	1486797	1487609	TRANS_1376	TRANS_1376-NGFG_01472-1	UDP-2.3-diacylglucosamine_hydrolase	1486797	1487548	752	1486797	1487609	813	+	1	53.8239	2.5806	HighExpression	21	0.00450264	Significant	0	Intergenic	8e-167	0.957447	1	1	gi|59801790|ref|YP_208502.1| UDP-2,3-diacylglucosamine hydrolase	4e-157	0.913564	1	0.9956	gi|194099242|ref|YP_002002333.1| UDP-2,3-diacylglucosamine hydrolase
Supercontig_4.1	NGFG_01470	1489569	1489772	204	-	1	-	1489797	1489508	TRANS_1378	TRANS_1378-NGFG_01470-1	hypothetical_protein	1489569	1489797	229	1489508	1489797	290	-	1	169.486	7.26366	HighExpression	4	0.0297435	Significant	0	Intergenic	7e-47	0.877729	1	1	gi|59801792|ref|YP_208504.1| hypothetical protein NGO1450	8e-47	0.877729	1	1	gi|194099244|ref|YP_002002335.1| hypothetical protein NGK_1710
Supercontig_4.1	NGFG_01467	1492713	1494224	1512	-	1	-	1494290		TRANS_3056	TRANS_3056-NGFG_01467-1	lysyl-tRNA_synthetase	1492713	1494290	1578	1492713	1494290	1578	-	1	111.56	118.938	HighExpression	28	0.00061	Significant	0	Intergenic	0	0.956274	1	1	gi|59801795|ref|YP_208507.1| lysyl-tRNA synthetase	0	0.956274	1	0.998	gi|194099248|ref|YP_002002342.1| lysyl-tRNA synthetase
Supercontig_4.1	NGFG_01461	1501973	1503553	1581	-	0	-				X-NGFG_01461-1	bifunctional_purine_biosynthesis_protein_purH	1501973	1503553	1581	1501973	1503553	1581	-	1	83.9931	152.38	HighExpression	39	0.00061	Significant	0	Intergenic	0	0.998102	1	0.9848	gi|59801806|ref|YP_208518.1| bifunctional phosphoribosylaminoimidazolecarboxamide formyltransferase/IMP cyclohydrolase	0	0.998102	1	0.9905	gi|194099262|ref|YP_002002356.1| bifunctional phosphoribosylaminoimidazolecarboxamide formyltransferase/IMP cyclohydrolase
Supercontig_4.1	NGFG_01439	1525695	1527503	1809	-	1	-			TRANS_1414	TRANS_1414-NGFG_01439-1	aspartyl-tRNA_synthetase	1525695	1527503	1809	1525695	1527503	1809	-	1	119.995	3.37151	HighExpression	40	0.00061	Significant	0	Intergenic	0	0.855721	1	0.9981	gi|59801827|ref|YP_208539.1| aspartyl-tRNA synthetase	0	0.998342	1	0.9967	gi|194099292|ref|YP_002002386.1| aspartyl-tRNA synthetase
Supercontig_4.1	NGFG_01438	1527561	1528262	702	-	1	-	1528292		TRANS_1416	TRANS_1416-NGFG_01438-1	hypothetical_protein	1527561	1528292	732	1527561	1528292	732	-	1	549.915	29.5409	HighExpression	15	0.00061	Significant	0	Intergenic	6e-143	0.995902	0.991837	1	gi|59801829|ref|YP_208541.1| hypothetical protein NGO1491	4e-135	0.954918	1	1	gi|194099293|ref|YP_002002387.1| membrane protein
Supercontig_4.1	NGFG_01436	1529712	1529975	264	-	1	-	1530011	1529632	TRANS_1418	TRANS_1418-NGFG_01436-1	30S_ribosomal_protein_S20	1529712	1530011	300	1529632	1530011	380	-	1	554.46	19.4061	HighExpression	4	0.00450264	Significant	0	Intergenic	7e-55	0.87	1	1	gi|59801831|ref|YP_208543.1| 30S ribosomal protein S20	7e-55	0.87	1	1	gi|194099296|ref|YP_002002390.1| 30S ribosomal protein S20
Supercontig_4.1						1	+	1537219	1538000	NgncR_182	NgncR_182-Y-1		1537219	1538000	782	1537219	1538000	782	+	0	77.9931	55.3042	HighExpression	22	0.00524642	Significant	782	Antisense
Supercontig_4.1	NGFG_01402	1569433	1570743	1311	-	0	-		1569381	TRANS_1452	TRANS_1452-NGFG_01402-1	MFS_transporter._AGZA_family._xanthine/uracil_permease	1569433	1570743	1311	1569381	1570743	1363	-	1	53.289	2.11464	HighExpression	17	0.00061	Significant	0	Intergenic	0	0.997712	1	1	gi|59801863|ref|YP_208575.1| hypothetical protein NGO1527	0	0.997712	1	1	gi|194099341|ref|YP_002002441.1| hypothetical protein NGK_1816
Supercontig_4.1	NGFG_01401	1570879	1572057	1179	-	1	-	1572104	1570814	TRANS_1453	TRANS_1453-NGFG_01401-1	cell_division_protein_ftsZ	1570879	1572104	1226	1570814	1572104	1291	-	1	794.831	39.3458	HighExpression	21	0.00061	Significant	0	Intergenic	0	0.959217	1	1	gi|59801864|ref|YP_208576.1| cell division protein FtsZ	0	0.959217	1	0.9974	gi|194099342|ref|YP_002002442.1| cell division protein FtsZ
Supercontig_4.1	NGFG_01400	1572176	1573420	1245	-	1	-	1573578		TRANS_1454	TRANS_1454-NGFG_01400-1	cell_division_protein_ftsA	1572176	1573578	1403	1572176	1573578	1403	-	1	159.659	55.525	HighExpression	26	0.00061	Significant	0	Intergenic	0	0.885246	1	1	gi|59801865|ref|YP_208577.1| hypothetical protein NGO1529	0	0.885246	1	1	gi|194099343|ref|YP_002002443.1| protein FtsA
Supercontig_4.1	NGFG_01399	1573506	1574234	729	-	0	-				X-NGFG_01399-1	cell_division_protein_FtsQ	1573506	1574234	729	1573506	1574234	729	-	1	119.03	19.775	HighExpression	10	0.00061	Significant	0	Intergenic	1e-171	0.995885	1	1	gi|59801866|ref|YP_208578.1| hypothetical protein NGO1530	1e-171	0.995885	1	1	gi|194099344|ref|YP_002002444.1| protein FtsQ
Supercontig_4.1	NGFG_01397	1575250	1576770	1521	-	3	-	1576692	1575175	TRANS_1455	TRANS_1455-NGFG_01397-1	UDP-N-acetylmuramate-L-alanine_ligase	1575250	1576692	1443	1575175	1576770	1596	-	1	58.5967	13.4484	HighExpression	28	0.00061	Significant	26	Antisense	0	0.972973	1	1	gi|229220794|ref|YP_208580.3| UDP-N-acetylmuramate--L-alanine ligase	0	0.972973	1	1	gi|229597261|ref|YP_002002446.2| UDP-N-acetylmuramate--L-alanine ligase
Supercontig_4.1	NGFG_01357	1623495	1624205	711	-	1	-	1624384	1623367	TRANS_1497	TRANS_1497-NGFG_01357-1	outer_membrane_protein_P.III	1623495	1624384	890	1623367	1624384	1018	-	1	3645.73	10.5908	HighExpression	20	0.00061	Significant	0	Intergenic	4e-147	0.795506	1	1	gi|59801906|ref|YP_208618.1| Omp3	5e-147	0.795506	1	1	gi|194099400|ref|YP_002002501.1| Omp3
Supercontig_4.1	NGFG_01356	1624569	1625519	951	+	1	+	1624529	1625552	TRANS_1498	TRANS_1498-NGFG_01356-1	LysR_family_transcriptional_regulator._Cys_regulon_transcriptional_activator	1624529	1625519	991	1624529	1625552	1024	+	1	114.697	34.1292	HighExpression	27	0.00110669	Significant	0	Intergenic	0	0.956609	1	1	gi|59801907|ref|YP_208619.1| transcriptional regulator CysB-like protein	0	0.956609	1	1	gi|194099402|ref|YP_002002503.1| transcriptional regulator CysB-like protein
Supercontig_4.1	NGFG_01354	1626501	1627922	1422	+	1	+	1626362	1627975	TRANS_1500	TRANS_1500-NGFG_01354-1	oxygen-independent_coproporphyrinogen_III_oxidase	1626362	1627922	1561	1626362	1627975	1614	+	1	217.735	159.838	HighExpression	31	0.00061	Significant	79	Antisense	0	0.909033	1	0.9979	gi|59801909|ref|YP_208621.1| coproporphyrinogen III oxidase	0	0.909033	1	0.9979	gi|194099404|ref|YP_002002505.1| coproporphyrinogen III oxidase
Supercontig_4.1	NGFG_01353	1628162	1629736	1575	-	1	-	1629929	1627800	TRANS_1501	TRANS_1501-NGFG_01353-1	PiT_family_inorganic_phosphate_transporter	1628162	1629929	1768	1627800	1629929	2130	-	1	322.86	18.8165	HighExpression	44	0.00061	Significant	0	Intergenic	0	0.88914	1	1	gi|59801910|ref|YP_208622.1| transporter	0	0.880656	1	1	gi|194099406|ref|YP_002002507.1| putative transport protein
Supercontig_4.1	NGFG_01349	1633676	1634092	417	+	1	+		1634156	TRANS_1505	TRANS_1505-NGFG_01349-1	hypothetical_protein	1633676	1634092	417	1633676	1634156	481	+	1	47.867	7.97784	HighExpression	1	0.00061	Significant	0	Intergenic	6e-81	0.992806	1	1	gi|59801916|ref|YP_208628.1| hypothetical protein NGO1588	7e-81	0.992806	1	1	gi|194099413|ref|YP_002002514.1| hypothetical protein NGK_1889
Supercontig_4.1	NGFG_01346	1636582	1637001	420	+	0	+		1637096	TRANS_1510	TRANS_1510-NGFG_01346-1	hypothetical_protein	1636582	1637001	420	1636582	1637096	515	+	1	55.446	37.6241	HighExpression	2	0.00061	Significant	0	Intergenic	5e-80	0.814286	1	0.9912	gi|59801921|ref|YP_208633.1| hypothetical protein NGO1593	2e-98	0.992857	1	0.9928	gi|194099417|ref|YP_002002518.1| hypothetical protein NGK_1893
Supercontig_4.1						1	-	1638969	1638592	NgncR_194	NgncR_194-Y-1		1638592	1638969	378	1638592	1638969	378	-	0	58.673	394.576	HighExpression	10	0.0470379	Significant	296	Antisense
Supercontig_4.1	NGFG_01340	1639264	1639758	495	+	0					X-NGFG_01340-1	hypothetical_protein	1639264	1639758	495	1639264	1639758	495	+	1	67.2072	7.28078	HighExpression	8	0.00061	Significant	0	Intergenic						2e-119	0.993939	1	1	gi|194099423|ref|YP_002002525.1| hypothetical protein NGK_1900
Supercontig_4.1	NGFG_01336	1643218	1644636	1419	-	1	-	1644752	1643162	TRANS_1517	TRANS_1517-NGFG_01336-1	glutamine_synthetase	1643218	1644752	1535	1643162	1644752	1591	-	1	191.803	3.43151	HighExpression	38	0.00061	Significant	0	Intergenic	0	0.922476	1	0.9894	gi|59801928|ref|YP_208640.1| hypothetical protein NGO1600	0	0.996743	0.9375	0.9902	gi|194099427|ref|YP_002002529.1| protein GlnA
Supercontig_4.1	NGFG_01332	1647000	1647734	735	-	0	-				X-NGFG_01332-1	lipopolysaccharide_ABC_transporter_ATP-binding_protein	1647000	1647734	735	1647000	1647734	735	-	1	53.1829	5.28057	HighExpression	23	0.0239637	Significant	0	Intergenic	7e-178	0.995918	1	1	gi|59801933|ref|YP_208645.1| ABC transporter ATP-binding protein	8e-178	0.995918	1	1	gi|194099431|ref|YP_002002533.1| ABC transporter ATP-binding protein
Supercontig_4.1						1	+	1679766	1679955	NgncR_198	NgncR_198-Y-1		1679766	1679955	190	1679766	1679955	190	+	0	4994.51	74.4143	HighExpression	3	0.0374847	Significant	0	Intergenic						2e-22	0.615789	1	1	gi|194099531|ref|YP_002002661.1| hypothetical protein NGK_2036
Supercontig_4.1	NGFG_02103	1681299	1681475	177	-	1	-	1681500	1681166	TRANS_1565	TRANS_1565-NGFG_02103-1	hypothetical_protein	1681299	1681500	202	1681166	1681500	335	-	1	421.334	45.29	HighExpression	3	0.0265153	Significant	0	Intergenic	9e-26	0.638614	0.741379	1	gi|59801980|ref|YP_208692.1| hypothetical protein NGO1653	1e-25	0.638614	0.741379	1	gi|194099533|ref|YP_002002663.1| hypothetical protein NGK_2038
Supercontig_4.1	NGFG_02116	1691497	1692282	786	-	1	-	1692317	1691262	TRANS_1576	TRANS_1576-NGFG_02116-1	enoyl-[acyl-carrier-protein]_reductase_[NADH]	1691497	1692317	821	1691262	1692317	1056	-	1	192.136	22.2864	HighExpression	22	0.00288405	Significant	0	Intergenic	0	0.953715	1	1	gi|59801991|ref|YP_208703.1| enoyl-ACP reductase	0	0.953715	1	1	gi|194099548|ref|YP_002002678.1| enoyl-(acyl carrier protein) reductase
Supercontig_4.1	NGFG_02128	1703005	1704390	1386	+	3	+	1703119	1704434	TRANS_1587	TRANS_1587-NGFG_02128-1	UbiH/UbiF/VisC/COQ6_family_ubiquinone_biosynthesis_hydroxylase	1703119	1704390	1272	1703005	1704434	1430	+	1	86.3074	13.5128	HighExpression	34	0.00061	Significant	0	Intergenic	0	0.929245	1	1	gi|59802003|ref|YP_208715.1| hypothetical protein NGO1678	0	0.997642	0.91757	0.9976	gi|194099561|ref|YP_002002691.1| hypothetical protein NGK_2066
Supercontig_4.1	NGFG_02143	1716756	1717244	489	-	1	-	1717277	1716709	TRANS_1600	TRANS_1600-NGFG_02143-1	dihydrofolate_reductase	1716756	1717277	522	1716709	1717277	569	-	1	109.405	59.4823	HighExpression	13	0.0081853	Significant	0	Intergenic	3e-119	0.931034	1	1	gi|59802018|ref|YP_208730.1| hypothetical protein NGO1694	5e-127	0.994253	0.982955	0.9827	gi|194099582|ref|YP_002002712.1| protein FolA
Supercontig_4.1	NGFG_01612	1726503	1727309	807	-	1	-	1727462	1726452	TRANS_1609	TRANS_1609-NGFG_01612-1	cytochrome_c_assembly_protein	1726503	1727462	960	1726452	1727462	1011	-	1	571.209	433.749	HighExpression	31	0.0112573	Significant	204	Antisense	6e-167	0.8375	1	1	gi|59802020|ref|YP_208732.1| hypothetical protein NGO1699	7e-167	0.8375	1	1	gi|194099591|ref|YP_002002722.1| CcsA-like protein
Supercontig_4.1	NGFG_01613	1727529	1728899	1371	+	1	+	1727397	1728950	TRANS_1610	TRANS_1610-NGFG_01613-1	signal_recognition_particle_protein	1727397	1728899	1503	1727397	1728950	1554	+	1	118.602	48.1417	HighExpression	27	0.00061	Significant	66	Antisense	0	0.866267	0.951754	1	gi|59802021|ref|YP_208733.1| signal recognition particle protein	0	0.866267	0.951754	1	gi|194099592|ref|YP_002002723.1| Signal recognition particle signal sequence binding protein Ffh
Supercontig_4.1	NGFG_01622	1739232	1740602	1371	-	1	-	1740644	1739181	TRANS_1620	TRANS_1620-NGFG_01622-1	adenylosuccinate_lyase	1739232	1740644	1413	1739181	1740644	1464	-	1	107.517	2.55059	HighExpression	19	0.00061	Significant	0	Intergenic	0	0.968153	1	0.9912	gi|59802032|ref|YP_208744.1| adenylosuccinate lyase	0	0.995754	1	0.9893	gi|194099603|ref|YP_002002734.1| adenylosuccinate lyase
Supercontig_4.1	NGFG_01626	1744923	1747328	2406	-	1	-	1747361		TRANS_1624	TRANS_1624-NGFG_01626-1	LPS-assembly_protein_lptD	1744923	1747361	2439	1744923	1747361	2439	-	1	98.7752	10.7982	HighExpression	68	0.00061	Significant	0	Intergenic	0	0.98524	1	0.9975	gi|59802036|ref|YP_208748.1| OstA protein	0	0.97294	1	0.9949	gi|194099608|ref|YP_002002739.1| OstA protein
Supercontig_4.1	NGFG_01659	1778956	1780257	1302	-	0	-		1778680	TRANS_1650	TRANS_1650-NGFG_01659-1	NADH_oxidoreductase_(quinone)._F_subunit	1778956	1780257	1302	1778680	1780257	1578	-	1	79.2085	38.7526	HighExpression	45	0.0135238	Significant	0	Intergenic	0	0.997696	1	1	gi|59802067|ref|YP_208779.1| hypothetical protein NGO1746	0	0.997696	1	1	gi|194099642|ref|YP_002002773.1| NuoF
Supercontig_4.1	NGFG_01684	1810062	1812452	2391	+	1	+	1809973		TRANS_1673	TRANS_1673-NGFG_01684-1	DNA_gyrase_subunit_B	1809973	1812452	2480	1809973	1812452	2480	+	1	147.67	15.3147	HighExpression	62	0.00061	Significant	0	Intergenic	0	0.962903	1	1	gi|59802091|ref|YP_208803.1| DNA gyrase subunit B	0	0.997984	0.947187	0.9976	gi|194099990|ref|YP_002003129.1| DNA gyrase subunit B
Supercontig_4.1	NGFG_01697	1825703	1828462	2760	+	1	+	1825223	1828509	TRANS_1690	TRANS_1690-NGFG_01697-1	rne/Rng_family_ribonuclease	1825223	1828462	3240	1825223	1828509	3287	+	1	112.175	38.1619	HighExpression	101	0.00061	Significant	56	Antisense	0	0.850926	1	0.9989	gi|59802104|ref|YP_208816.1| hypothetical protein NGO1785	0	0.850926	1	1	gi|194099975|ref|YP_002003114.1| hypothetical protein NGK_2489
Supercontig_4.1	NGFG_01710	1840268	1840825	558	+	1	+	1840188	1840869	TRANS_1701	TRANS_1701-NGFG_01710-1	ribosome-recycling_factor	1840188	1840825	638	1840188	1840869	682	+	1	150.782	22.161	HighExpression	11	0.00061	Significant	0	Intergenic	2e-131	0.869906	1	1	gi|59802114|ref|YP_208826.1| ribosome recycling factor	2e-151	0.978056	1	1	gi|194099964|ref|YP_002003103.1| ribosome recycling factor
Supercontig_4.1	NGFG_01713	1842432	1843667	1236	+	0	+				X-NGFG_01713-1	1-deoxy-D-xylulose_5-phosphate_reductoisomerase	1842432	1843667	1236	1842432	1843667	1236	+	1	100.036	17.9437	HighExpression	39	0.00524642	Significant	0	Intergenic	0	0.956311	1	0.9975	gi|59802117|ref|YP_208829.1| 1-deoxy-D-xylulose 5-phosphate reductoisomerase	0	0.997573	1	0.9976	gi|194099961|ref|YP_002003100.1| 1-deoxy-D-xylulose 5-phosphate reductoisomerase
Supercontig_4.1	NGFG_01715	1845099	1847477	2379	+	0	+				X-NGFG_01715-1	outer_membrane_protein_omp85	1845099	1847477	2379	1845099	1847477	2379	+	1	109.424	34.61	HighExpression	65	0.00061	Significant	0	Intergenic	0	0.998739	1	0.9962	gi|59802119|ref|YP_208831.1| hypothetical protein NGO1801	0	0.998739	1	1	gi|194099959|ref|YP_002003098.1| Outer membrane protein Omp85
Supercontig_4.1	NGFG_01723	1854611	1857448	2838	+	1	+	1854580	1857509	TRANS_1715	TRANS_1715-NGFG_01723-1	valyl-tRNA_synthetase	1854580	1857448	2869	1854580	1857509	2930	+	1	79.7193	3.09214	HighExpression	68	0.00061	Significant	0	Intergenic	0	0.988149	1	0.9989	gi|59802127|ref|YP_208839.1| valyl-tRNA synthetase	0	0.988149	1	0.9989	gi|194099950|ref|YP_002003089.1| valyl-tRNA synthetase
Supercontig_4.1	NGFG_01725	1860158	1861210	1053	+	1	+	1860062	1861262	TRANS_1719	TRANS_1719-NGFG_01725-1	major_outer_membrane_protein_P.IB	1860062	1861210	1149	1860062	1861262	1201	+	1	1506.79	86.378	HighExpression	24	0.00061	Significant	779	Antisense	0	0.913838	1	0.9543	gi|59802130|ref|YP_208842.1| major outer membrane protein porin P.IB	0	0.913838	1	0.9343	gi|194099946|ref|YP_002003084.1| outer membrane protein I
Supercontig_4.1						1	-	1860906	1860128	NgncR_213	NgncR_213-Y-1		1860128	1860906	779	1860128	1860906	779	-	0	121.355	1450.92	HighExpression	16	0.00061	Significant	779	Antisense
Supercontig_4.1						1	+	1867037	1867307	NgncR_214	NgncR_214-Y-1		1867037	1867307	271	1867037	1867307	271	+	0	162.655	981.046	HighExpression	3	0.00245402	Significant	271	Antisense
Supercontig_4.1	NGFG_01735	1867676	1867894	219	-	0	-				X-NGFG_01735-1	translation_initiation_factor_IF-1	1867676	1867894	219	1867676	1867894	219	-	1	2903.95	48.1038	HighExpression	3	0.015738	Significant	0	Intergenic	1e-49	0.986301	1	1	gi|59802139|ref|YP_208851.1| translation initiation factor IF-1
Supercontig_4.1	NGFG_01736	1867899	1869209	1311	-	3	-	1869202		TRANS_1733	TRANS_1733-NGFG_01736-1	preprotein_translocase._SecY_subunit	1867899	1869202	1304	1867899	1869209	1311	-	1	852.737	404.577	HighExpression	15	0.00061	Significant	221	Antisense	0	0.996166	0.993119	0.9931	gi|59802140|ref|YP_208852.1| preprotein translocase subunit SecY	0	0.996166	0.993119	1	gi|194099937|ref|YP_002003075.1| preprotein translocase subunit SecY
Supercontig_4.1						1	+	1868982	1869504	NgncR_215	NgncR_215-Y-1		1868982	1869504	523	1868982	1869504	523	+	0	937.705	2327.03	HighExpression	2	0.00061	Significant	505	Antisense
Supercontig_4.1	NGFG_01765	1886603	1890777	4175	-	0	-				X-NGFG_01765-1	DNA-directed_RNA_polymerase_subunit_beta	1886603	1890777	4175	1886603	1890777	4175	-	1	48.0089	5.5778	HighExpression	54	0.00061	Significant	0	Intergenic	0	0.433293	0.433501	0.9967	gi|59802171|ref|YP_208883.1| DNA-directed RNA polymerase subunit beta	0	0.433293	0.433501	0.9967	gi|194099909|ref|YP_002003046.1| DNA-directed RNA polymerase subunit beta
Supercontig_4.1	NGFG_01766	1890930	1895108	4179	-	1	-	1895126		TRANS_1762	TRANS_1762-NGFG_01766-1	DNA-directed_RNA_polymerase_subunit_beta	1890930	1895126	4197	1890930	1895126	4197	-	1	81.7752	18.0989	HighExpression	69	0.00061	Significant	0	Intergenic	0	0.994996	1	0.9993	gi|59802172|ref|YP_208884.1| DNA-directed RNA polymerase subunit beta	0	0.994996	1	1	gi|194099908|ref|YP_002003045.1| DNA-directed RNA polymerase subunit beta
Supercontig_4.1	NGFG_01767	1895299	1895670	372	-	3	-	1895666	1895250	TRANS_1764	TRANS_1764-NGFG_01767-1	50S_ribosomal_protein_L7/L12	1895299	1895666	368	1895250	1895670	421	-	1	2395.63	73.0742	HighExpression	4	0.00061	Significant	0	Intergenic	6e-60	0.986413	0.98374	1	gi|59802173|ref|YP_208885.1| 50S ribosomal protein L7/L12	7e-60	0.986413	0.98374	1	gi|194099907|ref|YP_002003044.1| 50S ribosomal protein L7/L12
Supercontig_4.1	NGFG_01768	1895728	1896228	501	-	0	-				X-NGFG_01768-1	50S_ribosomal_protein_L10	1895728	1896228	501	1895728	1896228	501	-	1	447.663	73.0426	HighExpression	5	0.00061	Significant	0	Intergenic	9e-97	0.904192	0.909639	0.9934	gi|59802174|ref|YP_208886.1| 50S ribosomal protein L10	3e-50	0.532934	0.864078	0.9775	gi|194099906|ref|YP_002003043.1| 50S ribosomal protein L10, partial
Supercontig_4.1						1	+	1897210	1897431	NgncR_220	NgncR_220-Y-1		1897210	1897431	222	1897210	1897431	222	+	0	1719.57	4270.84	HighExpression	0	0.00061	Significant	222	Antisense
Supercontig_4.1	NGFG_01772	1897686	1898222	537	-	0	-				X-NGFG_01772-1	transcription_antitermination_protein_nusG	1897686	1898222	537	1897686	1898222	537	-	1	369.64	149.714	HighExpression	6	0.00061	Significant	0	Intergenic	5e-128	0.994413	1	1	gi|59802177|ref|YP_208889.1| transcription antitermination protein NusG
Supercontig_4.1	NGFG_01773	1898224	1898502	279	-	0	-				X-NGFG_01773-1	preprotein_translocase._SecE_subunit	1898224	1898502	279	1898224	1898502	279	-	1	395.475	27.8224	HighExpression	6	0.0383163	Significant	0	Intergenic	3e-51	0.989247	1	1	gi|59802178|ref|YP_208890.1| preprotein translocase subunit SecE
Supercontig_4.1	NGFG_01774	1900300	1900551	252	-	1	-	1900588		TRANS_1775	TRANS_1775-NGFG_01774-1	ferredoxin	1900300	1900588	289	1900300	1900588	289	-	1	244.615	13.4298	HighExpression	5	0.014523	Significant	0	Intergenic	7e-56	0.861592	1	1	gi|59802180|ref|YP_208892.1| ferredoxin	8e-56	0.861592	1	1	gi|194099902|ref|YP_002003039.1| 4Fe-4S ferredoxin
Supercontig_4.1	NGFG_01782	1907719	1908996	1278	-	0	-				X-NGFG_01782-1	two-component_system_transcriptional_response_regulator	1907719	1908996	1278	1907719	1908996	1278	-	1	106.944	6.29082	HighExpression	31	0.00061	Significant	0	Intergenic	0	0.997653	1	1	gi|59802186|ref|YP_208898.1| two-component system transcriptional response regulator	0	0.997653	1	1	gi|194099891|ref|YP_002003028.1| Putative two-component system transcriptional response regulator
Supercontig_4.1	NGFG_01796	1922209	1923681	1473	+	1	+	1922075	1923743	TRANS_1800	TRANS_1800-NGFG_01796-1	pyruvate_kinase	1922075	1923681	1607	1922075	1923743	1669	+	1	69.1781	11.5584	HighExpression	60	0.0256547	Significant	0	Intergenic	0	0.914748	1	1	gi|59802202|ref|YP_208914.1| PykA	0	0.914748	1	1	gi|194099866|ref|YP_002003003.1| PykA
Supercontig_4.1	NGFG_01984	1949267	1949683	417	-	1	-	1949783	1949170	TRANS_1819	TRANS_1819-NGFG_01984-1	DnaK_suppressor_protein	1949267	1949783	517	1949170	1949783	614	-	1	537.3	105.637	HighExpression	13	0.0102638	Significant	0	Intergenic	6e-100	0.800774	1	1	gi|59802218|ref|YP_208930.1| DskA protein	7e-100	0.800774	1	1	gi|194099843|ref|YP_002002978.1| DskA protein
Supercontig_4.1	NGFG_01971	1967905	1969158	1254	+	1	+	1967824		TRANS_1837	TRANS_1837-NGFG_01971-1	UDP-N-acetylglucosamine_1-carboxyvinyltransferase	1967824	1969158	1335	1967824	1969158	1335	+	1	95.9402	9.96782	HighExpression	34	0.00061	Significant	0	Intergenic	0	0.937079	1	0.9976	gi|59802231|ref|YP_208943.1| UDP-N-acetylglucosamine 1-carboxyvinyltransferase	0	0.937079	1	0.9976	gi|194099825|ref|YP_002002960.1| UDP-N-acetylglucosamine 1-carboxyvinyltransferase
Supercontig_4.1	NGFG_01958	1979917	1980921	1005	+	1	+	1979883	1980985	TRANS_1848	TRANS_1848-NGFG_01958-1	glyceraldehyde-3-phosphate_dehydrogenase	1979883	1980921	1039	1979883	1980985	1103	+	1	280.965	3.73553	HighExpression	26	0.00061	Significant	0	Intergenic	0	0.964389	1	1	gi|59802244|ref|YP_208956.1| GapC protein	0	0.99615	0.966387	1	gi|194099811|ref|YP_002002946.1| GapC protein
Supercontig_4.1	NGFG_01954	1984079	1984828	750	+	0	+				X-NGFG_01954-1	electron_transfer_flavoprotein_beta_subunit_ETFB	1984079	1984828	750	1984079	1984828	750	+	1	418.432	52.4889	HighExpression	10	0.00061	Significant	132	Antisense	3e-146	0.996	1	0.996	gi|59802248|ref|YP_208960.1| EtfB protein	3e-146	0.996	1	0.996	gi|194099806|ref|YP_002002941.1| EtfB protein
Supercontig_4.1	NGFG_01953	1984839	1985774	936	+	0	+				X-NGFG_01953-1	electron_transfer_flavoprotein_alpha_subunit_EtfA	1984839	1985774	936	1984839	1985774	936	+	1	305.96	50.6478	HighExpression	13	0.00061	Significant	0	Intergenic	0	0.996795	1	1	gi|59802249|ref|YP_208961.1| EtfA protein	0	0.996795	1	1	gi|194099805|ref|YP_002002940.1| EtfA protein
Supercontig_4.1	NGFG_01950	1986975	1988246	1272	+	0	+				X-NGFG_01950-1	phosphoribosylamine-glycine_ligase	1986975	1988246	1272	1986975	1988246	1272	+	1	142.756	12.2051	HighExpression	34	0.00061	Significant	0	Intergenic	0	0.997642	1	0.9976	gi|59802251|ref|YP_208963.1| phosphoribosylamine--glycine ligase	0	0.997642	1	1	gi|194099802|ref|YP_002002937.1| phosphoribosylamine--glycine ligase
Supercontig_4.1	NGFG_01949	1988280	1988882	603	+	0	+				X-NGFG_01949-1	tRNA_threonylcarbamoyladenosine_biosynthesis_protein_RimN	1988280	1988882	603	1988280	1988882	603	+	1	95.1685	19.3095	HighExpression	9	0.00061	Significant	0	Intergenic	2e-125	0.995025	1	0.995	gi|59802252|ref|YP_208964.1| hypothetical protein NGO1940	2e-125	0.995025	1	0.995	gi|194099801|ref|YP_002002936.1| hypothetical protein NGK_2311
Supercontig_4.1	NGFG_01945	1990421	1991008	588	-	0	-				X-NGFG_01945-1	TIGR02943_family_RNA_polymerase_sigma-70_factor	1990421	1991008	588	1990421	1991008	588	-	1	46.6765	16.0303	HighExpression	16	0.0166929	Significant	0	Intergenic	1e-146	0.994898	1	1	gi|59802256|ref|YP_208968.1| RNA polymerase sigma factor	1e-146	0.994898	1	1	gi|194099797|ref|YP_002002932.1| RNA polymerase sigma factor
Supercontig_4.1	NGFG_01939	1994893	1995996	1104	+	1	+	1994865	1996045	TRANS_1865	TRANS_1865-NGFG_01939-1	peptide_chain_release_factor_2	1994865	1995996	1132	1994865	1996045	1181	+	1	123.186	9.79611	HighExpression	22	0.00061	Significant	108	Antisense	0	0.972615	1	1	gi|59802262|ref|YP_208974.1| peptide chain release factor 2	0	0.972615	1	1	gi|194099790|ref|YP_002002925.1| peptide chain release factor 2
Supercontig_4.1						1	+	1996069	1996438	NgncR_230	NgncR_230-Y-1		1996069	1996438	370	1996069	1996490	422	+	0	744.025	8.24197	HighExpression	4	0.00110669	Significant	370	Antisense						1e-21	0.308108	0.863636	1	gi|194099788|ref|YP_002002923.1| hypothetical protein NGK_2298
Supercontig_4.1						2	+	1996069	1996490	NgncR_230	NgncR_230-Y-2		1996069	1996490	422	1996069	1996490	422	+	0	747.601	7.22637	HighExpression	11	0.0330581	Significant	417	Antisense						7e-26	0.312796	1	1	gi|194099788|ref|YP_002002923.1| hypothetical protein NGK_2298
Supercontig_4.1	NGFG_01933	2005445	2006674	1230	+	1	+	2001269		TRANS_1871	TRANS_1871-NGFG_01933-1	serine/threonine_transporter_sstT	2001269	2006674	5406	2001269	2006674	5406	+	1	130.256	74.9228	HighExpression	208	0.00061	Significant	4073	Antisense	0	0.22697	1	1	gi|59802268|ref|YP_208980.1| serine/threonine transporter SstT	0	0.22697	1	1	gi|194099781|ref|YP_002002916.1| serine/threonine transporter SstT
Supercontig_4.1	NGFG_01934	2003227	2005134	1908	-	3	-	2005084		TRANS_1872	TRANS_1872-NGFG_01934-1	outer_membrane_protein	2003227	2005084	1858	2003227	2005395	2169	-	1	152.939	119.815	HighExpression	47	0.00061	Significant	1858	Antisense	0	0.997847	0.973228	1	gi|59802267|ref|YP_208979.1| hypothetical protein NGO1956	0	0.997847	0.990385	0.9968	gi|194099783|ref|YP_002002918.1| hypothetical protein NGK_2293
Supercontig_4.1	NGFG_01934	2003227	2005134	1908	-	1	-	2005395		TRANS_1872	TRANS_1872-NGFG_01934-2	outer_membrane_protein	2003227	2005395	2169	2003227	2005395	2169	-	1	156.062	118.868	HighExpression	81	0.00560707	Significant	2169	Antisense	0	0.878285	1	1	gi|59802267|ref|YP_208979.1| hypothetical protein NGO1956	0	0.863071	1	0.9952	gi|194099783|ref|YP_002002918.1| hypothetical protein NGK_2293
Supercontig_4.1	NGFG_01919	2016332	2016691	360	-	0	-				X-NGFG_01919-1	hypothetical_protein	2016332	2016691	360	2016332	2016691	360	-	1	219.474	17.7119	HighExpression	3	0.00061	Significant	0	Intergenic	3e-84	0.991667	1	1	gi|59802277|ref|YP_208989.1| hypothetical protein NGO1967	7e-15	0.975	0.97479	0.3162	gi|194099764|ref|YP_002002899.1| hypothetical protein NGK_2274
Supercontig_4.1						1	+	2017637	2018464	NgncR_232	NgncR_232-Y-1		2017637	2018464	828	2017637	2018464	828	+	0	161.383	69.6423	HighExpression	28	0.0415805	Significant	776	Antisense
Supercontig_4.1	NGFG_02223	2017680	2017886	207	-	0					X-NGFG_02223-1	hypothetical_protein	2017680	2017886	207	2017680	2017886	207	-	1	120.535	183.481	HighExpression	2	0.00560707	Significant	207	Antisense	7e-14	0.913043	0.913043	0.4127	gi|59802278|ref|YP_208990.1| hypothetical protein NGO1969	8e-14	0.913043	0.913043	0.4127	gi|194099765|ref|YP_002002900.1| hypothetical protein NGK_2275
Supercontig_4.1						1	+	2019159	2019385	NgncR_233	NgncR_233-Y-1		2019159	2019385	227	2019159	2019385	227	+	0	120.906	335.851	HighExpression	4	0.0349064	Significant	227	Antisense
Supercontig_4.1	NGFG_01895	2036632	2037786	1155	+	1	+	2036551	2037828	TRANS_1907	TRANS_1907-NGFG_01895-1	GTPase_obg	2036551	2037786	1236	2036551	2037828	1278	+	1	120.671	11.8877	HighExpression	45	0.0403846	Significant	0	Intergenic	0	0.932039	1	1	gi|59802298|ref|YP_209010.1| GTPase ObgE	0	0.932039	1	1	gi|194099740|ref|YP_002002875.1| GTPase ObgE
Supercontig_4.1	NGFG_01894	2037840	2038787	948	+	0	+				X-NGFG_01894-1	DNA_(cytosine-5-)-methyltransferase	2037840	2038787	948	2037840	2038787	948	+	1	136.275	62.289	HighExpression	18	0.00061	Significant	0	Intergenic	0	0.996835	1	0.9968	gi|59802299|ref|YP_209011.1| NgoIM	0	0.996835	1	1	gi|194099739|ref|YP_002002874.1| NgoIM
Supercontig_4.1	NGFG_01888	2043187	2044302	1116	-	1	-	2044349	2043131	TRANS_1914	TRANS_1914-NGFG_01888-1	aspartate-semialdehyde_dehydrogenase	2043187	2044349	1163	2043131	2044349	1219	-	1	246.48	56.0181	HighExpression	24	0.00061	Significant	0	Intergenic	0	0.957008	1	1	gi|59802305|ref|YP_209017.1| aspartate-semialdehyde dehydrogenase	0	0.957008	1	0.9973	gi|194099733|ref|YP_002002868.1| aspartate-semialdehyde dehydrogenase
Supercontig_4.1	NGFG_01863	2066998	2067987	990	+	1	+	2066974		TRANS_1939	TRANS_1939-NGFG_01863-1	glycerol-3-phosphate_dehydrogenase_[NAD(P)+]	2066974	2067987	1014	2066974	2067987	1014	+	1	282.425	3.55423	HighExpression	23	0.00061	Significant	0	Intergenic	0	0.973373	1	1	gi|59802329|ref|YP_209041.1| NAD(P)H-dependent glycerol-3-phosphate dehydrogenase	0	0.973373	1	1	gi|194099705|ref|YP_002002840.1| NAD(P)H-dependent glycerol-3-phosphate dehydrogenase
Supercontig_4.1						1	+	2070241	2070879	NgncR_239	NgncR_239-Y-1		2070241	2070879	639	2070241	2070879	639	+	0	194.365	50.7604	HighExpression	18	0.014523	Significant	568	Antisense
Supercontig_4.1	NGFG_01857	2070266	2070760	495	-	1	-	2070833		TRANS_1945	TRANS_1945-NGFG_01857-1	hypothetical_protein	2070266	2070833	568	2070266	2070833	568	-	1	56.6174	218.172	HighExpression	17	0.0374847	Significant	568	Antisense	1e-112	0.866197	1	0.9939	gi|59802334|ref|YP_209046.1| hypothetical protein NGO2026
Supercontig_4.1	NGFG_01839	2091125	2092963	1839	-	1	-	2093024	2091060	TRANS_1967	TRANS_1967-NGFG_01839-1	glucosamine-fructose-6-phosphate_aminotransferase_[isomerizing]	2091125	2093024	1900	2091060	2093024	1965	-	1	51.6523	3.50185	HighExpression	55	0.00061	Significant	0	Intergenic	0	0.966316	1	0.9951	gi|59802353|ref|YP_209065.1| glucosamine--fructose-6-phosphate aminotransferase	0	0.966316	1	0.9951	gi|194099678|ref|YP_002002813.1| glucosamine--fructose-6-phosphate aminotransferase
Supercontig_4.1	NGFG_01817	2111496	2112419	924	-	1	-	2112446		TRANS_1985	TRANS_1985-NGFG_01817-1	UDP-3-O-[3-hydroxymyristoyl]_N-acetylglucosamine_deacetylase	2111496	2112446	951	2111496	2112446	951	-	1	50.7234	45.7677	HighExpression	21	0.00061	Significant	0	Intergenic	0	0.968454	1	0.9967	gi|59802368|ref|YP_209080.1| UDP-3-O-[3-hydroxymyristoyl] N-acetylglucosamine deacetylase	0	0.996845	0.923977	0.9968	gi|194099657|ref|YP_002002788.1| UDP-3-O-[3-hydroxymyristoyl] N-acetylglucosamine deacetylase
Supercontig_4.1	NGFG_00034	2141605	2142120	516	+	1	+	2141558		TRANS_2003	TRANS_2003-NGFG_00034-1	phosphopantetheine_adenylyltransferase	2141558	2142120	563	2141558	2142120	563	+	1	116.21	40.8705	HighExpression	8	0.00061	Significant	0	Intergenic	1e-128	0.91119	1	1	gi|59802386|ref|YP_209098.1| phosphopantetheine adenylyltransferase	2e-140	0.991119	0.889952	0.9946	gi|194100033|ref|YP_002003172.1| phosphopantetheine adenylyltransferase
Supercontig_4.1	NGFG_00055	2162988	2163683	696	+	1	+	2162952	2163909	TRANS_2022	TRANS_2022-NGFG_00055-1	hypothetical_protein	2162952	2163683	732	2162952	2163909	958	+	1	166.262	61.3542	HighExpression	14	0.00061	Significant	0	Intergenic	2e-173	0.946721	1	0.9913	gi|59802405|ref|YP_209117.1| hypothetical protein NGO2104	7e-173	0.946721	1	0.9913	gi|194100058|ref|YP_002003198.1| hypothetical protein NGK_2573
Supercontig_4.1						1	+	2166604	2167434	NgncR_245	NgncR_245-Y-1		2166604	2167434	831	2166604	2167434	831	+	0	174.812	237.53	HighExpression	27	0.0300419	Significant	831	Antisense
Supercontig_4.1	NGFG_00070	2182113	2182913	801	+	1	+	2182088		TRANS_2032	TRANS_2032-NGFG_00070-1	hypothetical_protein	2182088	2182913	826	2182088	2182913	826	+	1	202.385	27.186	HighExpression	25	0.0102638	Significant	0	Intergenic	0	0.995157	0.958042	1	gi|59802414|ref|YP_209126.1| ABC transporter ATP-binding protein	0	0.937046	1	1	gi|194100074|ref|YP_002003215.1| ABC transporter ATP-binding protein
Supercontig_4.1	NGFG_00071	2182961	2183737	777	+	0	+				X-NGFG_00071-1	ABC_transporter_permease	2182961	2183737	777	2182961	2183737	777	+	1	357.152	57.8008	HighExpression	23	0.0125813	Significant	0	Intergenic	7e-170	0.996139	1	1	gi|59802415|ref|YP_209127.1| ABC transporter inner membrane protein	8e-170	0.996139	1	1	gi|194100076|ref|YP_002003216.1| Putative ABC transport inner membrane subunit
Supercontig_4.1	NGFG_00073	2184313	2184903	591	+	0	+				X-NGFG_00073-1	toluene_tolerance_protein	2184313	2184903	591	2184313	2184903	591	+	1	198.892	109.297	HighExpression	14	0.0041175	Significant	0	Intergenic	9e-130	0.903553	0.908163	1	gi|59802417|ref|YP_209129.1| hypothetical protein NGO2119	1e-129	0.903553	0.908163	1	gi|194100078|ref|YP_002003218.1| Periplasmic transport protein
Supercontig_4.1	NGFG_00078	2186923	2187411	489	+	0	+				X-NGFG_00078-1	thioredoxin	2186923	2187411	489	2186923	2187411	489	+	1	171.78	170.08	HighExpression	13	0.0254111	Significant	0	Intergenic	6e-101	0.858896	0.864198	0.9929	gi|59802422|ref|YP_209134.1| thioredoxin	1e-101	0.858896	0.864198	1	gi|194100082|ref|YP_002003222.1| putative thioredoxin
Supercontig_4.1	NGFG_00081	2188123	2188338	216	+	1	+	2188067	2188390	TRANS_2038	TRANS_2038-NGFG_00081-1	50S_ribosomal_protein_L31	2188067	2188338	272	2188067	2188390	324	+	1	378.133	7.13459	HighExpression	1	0.00061	Significant	0	Intergenic	7e-49	0.783088	1	1	gi|59802424|ref|YP_209136.1| 50S ribosomal protein L31	4e-56	0.882353	1	1	gi|194100085|ref|YP_002003225.1| 50S ribosomal protein L31
Supercontig_4.1	NGFG_00082	2188595	2189230	636	+	0	+		2189273	TRANS_2039	TRANS_2039-NGFG_00082-1	cadmium_resistance_transporter	2188595	2189230	636	2188595	2189273	679	+	1	924.535	128.153	HighExpression	20	0.0450252	Significant	0	Intergenic	7e-10	0.169811	0.169014	0.7222	gi|59802425|ref|YP_209137.1| protein CadD	2e-37	0.287736	1	1	gi|194100086|ref|YP_002003226.1| protein CadD, partial
Supercontig_4.1	NGFG_00093	2197417	2198283	867	+	2	+	2197351	2198341	TRANS_2049	TRANS_2049-NGFG_00093-2	D-methionine_ABC_transporter_substrate-binding_protein	2197351	2198283	933	2197322	2198341	1020	+	1	145.301	36.2509	HighExpression	32	0.0361308	Significant	0	Intergenic	0	0.926045	1	1	gi|59802436|ref|YP_209148.1| hypothetical protein NGO2139	0	0.926045	1	1	gi|194100099|ref|YP_002003239.1| hypothetical protein NGK_2614
Supercontig_4.1	NGFG_00106	2207685	2208581	897	+	1	+	2207661	2208844	TRANS_2063	TRANS_2063-NGFG_00106-1	glycyl-tRNA_synthetase_alpha_subunit	2207661	2208581	921	2207661	2208844	1184	+	1	116.491	6.02019	HighExpression	10	0.00061	Significant	0	Intergenic	0	0.970684	1	0.9933	gi|59802449|ref|YP_209161.1| glycyl-tRNA synthetase subunit alpha	0	0.970684	1	0.9966	gi|194100113|ref|YP_002003253.1| glycyl-tRNA synthetase subunit alpha
Supercontig_4.1						1	-	2215528	2215102	NgncR_248	NgncR_248-Y-1		2215102	2215528	427	2215102	2215528	427	-	0	103.231	319.431	HighExpression	10	0.0132062	Significant	427	Antisense
Supercontig_4.1	NGFG_00113	2216270	2216995	726	-	1	-	2217045		TRANS_2070	TRANS_2070-NGFG_00113-1	RsmE_family_RNA_methyltransferase	2216270	2217045	776	2216270	2217045	776	-	1	377.976	341.179	HighExpression	26	0.0456937	Significant	16	Antisense	3e-163	0.931701	1	0.9834	gi|59802454|ref|YP_209166.1| 16S ribosomal RNA methyltransferase RsmE	6e-164	0.931701	1	0.9876	gi|194100123|ref|YP_002003263.1| 16S ribosomal RNA methyltransferase RsmE
Supercontig_4.1	NGFG_00114	2217099	2217893	795	+	1	+	2217030	2218070	TRANS_2069	TRANS_2069-NGFG_00114-1	inositol-1-monophosphatase	2217030	2217893	864	2217030	2218070	1041	+	1	195.409	32.0868	HighExpression	20	0.00061	Significant	16	Antisense	0	0.916667	1	0.9962	gi|59802455|ref|YP_209167.1| hypothetical protein NGO2161	0	0.916667	1	0.9962	gi|194100124|ref|YP_002003264.1| Myo-inositol-1(Or 4)-monophosphatase
Supercontig_4.1	NGFG_00116	2218661	2219407	747	-	0	-		2218610	TRANS_2073	TRANS_2073-NGFG_00116-1	3-oxoacyl-[acyl-carrier-protein]_reductase	2218661	2219407	747	2218610	2219407	798	-	1	51.2152	3.71124	HighExpression	12	0.00061	Significant	0	Intergenic	4e-161	0.995984	1	1	gi|59802457|ref|YP_209169.1| 3-ketoacyl-ACP reductase	4e-161	0.995984	1	1	gi|194100127|ref|YP_002003267.1| 3-ketoacyl-ACP reductase
Supercontig_4.1	NGFG_00117	2219469	2221034	1566	-	1	-	2221100		TRANS_2074	TRANS_2074-NGFG_00117-1	GMP_synthase_[glutamine-hydrolyzing]	2219469	2221100	1632	2219469	2221100	1632	-	1	80.6888	7.47433	HighExpression	48	0.00061	Significant	0	Intergenic	0	0.957721	1	0.9962	gi|59802458|ref|YP_209170.1| GMP synthase	0	0.957721	1	0.9981	gi|194100128|ref|YP_002003268.1| GMP synthase
Supercontig_4.1	NGFG_00118	2221134	2223119	1986	-	3	-	2223048		TRANS_2075	TRANS_2075-NGFG_00118-2	lipid_A_export_ATP-binding/permease_MsbA	2221134	2223048	1915	2221134	2223119	1986	-	1	63.9873	17.3721	HighExpression	57	0.00061	Significant	0	Intergenic	0	0.974413	1	1	gi|59802459|ref|YP_209171.1| ABC transporter ATP-binding protein	0	0.974413	1	0.992	gi|194100129|ref|YP_002003269.1| ABC transporter ATP-binding protein
Supercontig_4.1	NGFG_00121	2224511	2225473	963	-	1	-	2225504		TRANS_2078	TRANS_2078-NGFG_00121-1	3-oxoacyl-[acyl-carrier-protein]_synthase_3	2224511	2225504	994	2224511	2225504	994	-	1	138.336	6.97258	HighExpression	23	0.00061	Significant	0	Intergenic	0	0.965795	1	1	gi|59802462|ref|YP_209174.1| 3-oxoacyl-ACP synthase	0	0.965795	1	1	gi|194100132|ref|YP_002003272.1| 3-oxoacyl-ACP synthase
Supercontig_4.1	NGFG_00125	2226709	2227755	1047	-	0	-				X-NGFG_00125-1	phosphate_acyltransferase	2226709	2227755	1047	2226709	2227755	1047	-	1	49.25	27.0081	HighExpression	28	0.00110669	Significant	0	Intergenic	0	0.945559	0.948276	0.9939	gi|59802464|ref|YP_209176.1| glycerol-3-phosphate acyltransferase PlsX	0	0.945559	0.896739	1	gi|194100137|ref|YP_002003277.1| putative glycerol-3-phosphate acyltransferase PlsX
Supercontig_4.1	NGFG_00126	2227845	2228372	528	-	1	-	2228410		TRANS_2081	TRANS_2081-NGFG_00126-1	hypothetical_protein	2227845	2228410	566	2227845	2228410	566	-	1	100.9	55.8378	HighExpression	14	0.00560707	Significant	0	Intergenic	2e-126	0.927562	1	0.9886	gi|59802465|ref|YP_209177.1| hypothetical protein NGO2172	1e-127	0.927562	1	0.9943	gi|194100138|ref|YP_002003278.1| hypothetical protein NGK_2653
Supercontig_4.1	NGFG_00129	2229408	2229998	591	+	1	+	2229285	2230038	TRANS_2084	TRANS_2084-NGFG_00129-1	maf-like_protein	2229285	2229998	714	2229285	2230038	754	+	1	198.021	34.1684	HighExpression	19	0.00486736	Significant	70	Antisense	3e-143	0.823529	1	0.9949	gi|59802468|ref|YP_209180.1| Maf-like protein	1e-156	0.890756	0.990654	0.9953	gi|194100141|ref|YP_002003281.1| Maf-like protein
Supercontig_4.1	NGFG_00131	2230851	2232488	1638	-	1	-	2232593	2230798	TRANS_2087	TRANS_2087-NGFG_00131-1	preprotein_translocase_subunit_YidC	2230851	2232593	1743	2230798	2232593	1796	-	1	80.9581	6.52118	HighExpression	50	0.00061	Significant	0	Intergenic	0	0.938038	1	1	gi|59802471|ref|YP_209183.1| inner membrane protein translocase component YidC	0	0.938038	1	0.9982	gi|194100143|ref|YP_002003283.1| putative inner membrane protein translocase component YidC
Supercontig_4.1	NGFG_00135	2233315	2233449	135	-	1	-	2233483	2233247	TRANS_2091	TRANS_2091-NGFG_00135-1	50S_ribosomal_protein_L34	2233315	2233483	169	2233247	2233483	237	-	1	1138.45	9.84248	HighExpression	2	0.024884	Significant	0	Intergenic	2e-11	0.426036	0.545455	1	gi|59802475|ref|YP_209187.1| 50S ribosomal protein L34	2e-11	0.426036	0.545455	1	gi|194100146|ref|YP_002003287.1| 50S ribosomal protein L34
